# Supplementary material for: Driving diverse bond functionalisation with N-heterocyclic silylene-coinage metal–aryl complexes
Source: Chem Sci. 2025 Jun 30;16(32):14518–33. doi: 10.1039/d5sc00879d (PMC12264977; doi:10.1039/d5sc00879d)
Supplement: SC-016-D5SC00879D-s002 [file SC-016-D5SC00879D-s002.cif]

# Supplementary Information (SI) for Chemical Science.
# This journal is © The Royal Society of Chemistry 2025

####################################################################### 
# 
# This file contains crystal structure data downloaded from the 
# Cambridge Structural Database (CSD) hosted by the Cambridge 
# Crystallographic Data Centre (CCDC).
# 
# Full information about CCDC data access policies and citation 
# guidelines are available at http://www.ccdc.cam.ac.uk/access/V1 
# 
# Audit and citation data items may have been added by the CCDC. 
# Please retain this information to preserve the provenance of 
# this file and to allow appropriate attribution of the data. 
# 
#######################################################################

data_a1_a
_audit_block_doi                 10.5517/ccdc.csd.cc2j20pb
_database_code_depnum_ccdc_archive 'CCDC 2325641'
loop_
_citation_id
_citation_doi
_citation_year
1 10.26434/chemrxiv-2024-7rpw5 2024
loop_
_audit_author_name
_audit_author_address
'Moushakhi Ghosh'
;Doctoral Student
India
;
_audit_update_record             
;
2024-01-15 deposited with the CCDC.	2025-06-30 downloaded from the CCDC.
;
_audit_creation_date             2024-01-08
_audit_creation_method           
;
Olex2 1.3
(compiled 2020.11.12 svn.r5f609507 for OlexSys, GUI svn.r6272)
;
_shelx_SHELXL_version_number     2018/3
_chemical_name_common            ?
_chemical_name_systematic        ?
_chemical_formula_moiety         'C60 H104 Cu2 N6 Se2 Si6'
_chemical_formula_sum            'C60 H104 Cu2 N6 Se2 Si6'
_chemical_formula_weight         1363.03
_chemical_melting_point          ?
loop_
_atom_type_symbol
_atom_type_description
_atom_type_scat_dispersion_real
_atom_type_scat_dispersion_imag
_atom_type_scat_source
C C 0.0033 0.0016 'International Tables Vol C Tables 4.2.6.8 and 6.1.1.4'
H H 0.0000 0.0000 'International Tables Vol C Tables 4.2.6.8 and 6.1.1.4'
Cu Cu 0.3201 1.2651 'International Tables Vol C Tables 4.2.6.8 and 6.1.1.4'
N N 0.0061 0.0033 'International Tables Vol C Tables 4.2.6.8 and 6.1.1.4'
Se Se -0.0929 2.2259 'International Tables Vol C Tables 4.2.6.8 and 6.1.1.4'
Si Si 0.0817 0.0704 'International Tables Vol C Tables 4.2.6.8 and 6.1.1.4'

_shelx_space_group_comment       
;
The symmetry employed for this shelxl refinement is uniquely defined
by the following loop, which should always be used as a source of
symmetry information in preference to the above space-group names.
They are only intended as comments.
;
_space_group_crystal_system      monoclinic
_space_group_IT_number           14
_space_group_name_H-M_alt        'P 1 21/n 1'
_space_group_name_Hall           '-P 2yn'
loop_
_space_group_symop_operation_xyz
'x, y, z'
'-x+1/2, y+1/2, -z+1/2'
'-x, -y, -z'
'x-1/2, -y-1/2, z-1/2'

_cell_length_a                   16.060(3)
_cell_length_b                   9.6579(15)
_cell_length_c                   22.092(4)
_cell_angle_alpha                90
_cell_angle_beta                 91.670(5)
_cell_angle_gamma                90
_cell_volume                     3425.1(10)
_cell_formula_units_Z            2
_cell_measurement_reflns_used    9916
_cell_measurement_temperature    150
_cell_measurement_theta_max      28.41
_cell_measurement_theta_min      2.30
_shelx_estimated_absorpt_T_max   0.914
_shelx_estimated_absorpt_T_min   0.759
_exptl_absorpt_coefficient_mu    1.828
_exptl_absorpt_correction_T_max  0.7457
_exptl_absorpt_correction_T_min  0.4695
_exptl_absorpt_correction_type   multi-scan
_exptl_absorpt_process_details   
'SADABS-2016/2 (Bruker,2016/2) was used for absorption correction. wR2(int) was 0.1570 before and 0.1128 after correction. The Ratio of minimum to maximum transmission is 0.6296. The \l/2 correction factor is Not present.'
_exptl_absorpt_special_details   ?
_exptl_crystal_colour            colourless
_exptl_crystal_colour_primary    colourless
_exptl_crystal_density_diffrn    1.322
_exptl_crystal_density_meas      ?
_exptl_crystal_density_method    ?
_exptl_crystal_description       block
_exptl_crystal_F_000             1432
_exptl_crystal_size_max          0.16
_exptl_crystal_size_mid          0.11
_exptl_crystal_size_min          0.05
_exptl_transmission_factor_max   ?
_exptl_transmission_factor_min   ?
_diffrn_reflns_av_R_equivalents  0.0801
_diffrn_reflns_av_unetI/netI     0.0320
_diffrn_reflns_Laue_measured_fraction_full 1.000
_diffrn_reflns_Laue_measured_fraction_max 0.982
_diffrn_reflns_limit_h_max       21
_diffrn_reflns_limit_h_min       -21
_diffrn_reflns_limit_k_max       12
_diffrn_reflns_limit_k_min       -12
_diffrn_reflns_limit_l_max       29
_diffrn_reflns_limit_l_min       -29
_diffrn_reflns_number            156003
_diffrn_reflns_point_group_measured_fraction_full 1.000
_diffrn_reflns_point_group_measured_fraction_max 0.982
_diffrn_reflns_theta_full        25.242
_diffrn_reflns_theta_max         28.866
_diffrn_reflns_theta_min         1.546
_diffrn_ambient_temperature      150
_diffrn_detector_area_resol_mean ?
_diffrn_measured_fraction_theta_full 1.000
_diffrn_measured_fraction_theta_max 0.982
_diffrn_measurement_device_type  'Bruker APEX-II CCD'
_diffrn_measurement_method       '\f and \w scans'
_diffrn_radiation_type           MoK\a
_diffrn_radiation_wavelength     0.71073
_diffrn_source                   ?
_diffrn_standards_number         0
_reflns_Friedel_coverage         0.000
_reflns_Friedel_fraction_full    .
_reflns_Friedel_fraction_max     .
_reflns_number_gt                7627
_reflns_number_total             8819
_reflns_special_details          
;
 Reflections were merged by SHELXL according to the crystal
 class for the calculation of statistics and refinement.
 
 _reflns_Friedel_fraction is defined as the number of unique
 Friedel pairs measured divided by the number that would be
 possible theoretically, ignoring centric projections and
 systematic absences.
;
_reflns_threshold_expression     'I > 2\s(I)'
_computing_cell_refinement       ?
_computing_data_collection       ?
_computing_data_reduction        ?
_computing_molecular_graphics    'Olex2 1.3 (Dolomanov et al., 2009)'
_computing_publication_material  'Olex2 1.3 (Dolomanov et al., 2009)'
_computing_structure_refinement  'ShelXL (Sheldrick, 2015)'
_computing_structure_solution    'SHELXT 2014/5 (Sheldrick, 2014)'
_refine_diff_density_max         0.554
_refine_diff_density_min         -0.468
_refine_diff_density_rms         0.071
_refine_ls_extinction_coef       .
_refine_ls_extinction_method     none
_refine_ls_goodness_of_fit_ref   1.068
_refine_ls_hydrogen_treatment    refall
_refine_ls_matrix_type           full
_refine_ls_number_parameters     551
_refine_ls_number_reflns         8819
_refine_ls_number_restraints     0
_refine_ls_R_factor_all          0.0386
_refine_ls_R_factor_gt           0.0285
_refine_ls_restrained_S_all      1.068
_refine_ls_shift/su_max          0.001
_refine_ls_shift/su_mean         0.000
_refine_ls_structure_factor_coef Fsqd
_refine_ls_weighting_details     
'w=1/[\s^2^(Fo^2^)+(0.0211P)^2^+2.7250P] where P=(Fo^2^+2Fc^2^)/3'
_refine_ls_weighting_scheme      calc
_refine_ls_wR_factor_gt          0.0624
_refine_ls_wR_factor_ref         0.0671
_refine_special_details          ?
_olex2_refinement_description    
;
;
_atom_sites_solution_hydrogens   difmap
_atom_sites_solution_primary     ?
_atom_sites_solution_secondary   ?
loop_
_atom_site_label
_atom_site_type_symbol
_atom_site_fract_x
_atom_site_fract_y
_atom_site_fract_z
_atom_site_U_iso_or_equiv
_atom_site_adp_type
_atom_site_occupancy
_atom_site_site_symmetry_order
_atom_site_calc_flag
_atom_site_refinement_flags_posn
_atom_site_refinement_flags_adp
_atom_site_refinement_flags_occupancy
_atom_site_disorder_assembly
_atom_site_disorder_group
Se1 Se 0.42941(2) 0.55433(2) 0.44041(2) 0.01757(5) Uani 1 1 d . . . . .
Cu1 Cu 0.57290(2) 0.61263(2) 0.47273(2) 0.01613(5) Uani 1 1 d . . . . .
Si1 Si 0.68505(3) 0.74131(5) 0.44888(2) 0.01276(9) Uani 1 1 d . . . . .
Si3 Si 0.62157(3) 0.81342(5) 0.32704(2) 0.01461(9) Uani 1 1 d . . . . .
Si2 Si 0.79471(3) 0.91669(5) 0.36253(2) 0.01579(9) Uani 1 1 d . . . . .
N1 N 0.78288(8) 0.65898(15) 0.47719(6) 0.0152(3) Uani 1 1 d . . . . .
N3 N 0.70367(8) 0.82847(15) 0.38150(6) 0.0144(3) Uani 1 1 d . . . . .
N2 N 0.72945(8) 0.84305(14) 0.51292(6) 0.0144(3) Uani 1 1 d . . . . .
C10 C 0.78578(10) 0.74433(17) 0.52477(7) 0.0145(3) Uani 1 1 d . . . . .
C1 C 0.42843(10) 0.46520(18) 0.36217(7) 0.0161(3) Uani 1 1 d . . . . .
C11 C 0.83604(10) 0.72787(18) 0.58185(8) 0.0173(3) Uani 1 1 d . . . . .
C21 C 0.70063(11) 0.96096(18) 0.54982(8) 0.0181(3) Uani 1 1 d . . . . .
C2 C 0.37545(10) 0.51620(19) 0.31545(8) 0.0184(3) Uani 1 1 d . . . . .
C6 C 0.47943(11) 0.35071(18) 0.35132(8) 0.0187(3) Uani 1 1 d . . . . .
C12 C 0.80127(12) 0.6592(2) 0.62999(8) 0.0222(4) Uani 1 1 d . . . . .
H12 H 0.7514(13) 0.622(2) 0.6258(9) 0.020(5) Uiso 1 1 d . . . . .
C28 C 0.52288(11) 0.8806(2) 0.35790(9) 0.0208(4) Uani 1 1 d . . . . .
H28A H 0.5003(16) 0.821(3) 0.3868(12) 0.048(7) Uiso 1 1 d . . . . .
H28B H 0.4826(15) 0.894(3) 0.3247(11) 0.036(6) Uiso 1 1 d . . . . .
H28C H 0.5303(16) 0.969(3) 0.3769(12) 0.042(7) Uiso 1 1 d . . . . .
C29 C 0.61031(12) 0.6292(2) 0.30328(9) 0.0215(4) Uani 1 1 d . . . . .
H29A H 0.6571(17) 0.599(3) 0.2864(12) 0.044(7) Uiso 1 1 d . . . . .
H29B H 0.5655(15) 0.618(3) 0.2744(11) 0.037(7) Uiso 1 1 d . . . . .
H29C H 0.5977(15) 0.572(3) 0.3363(11) 0.035(6) Uiso 1 1 d . . . . .
C3 C 0.37353(11) 0.4489(2) 0.25977(8) 0.0229(4) Uani 1 1 d . . . . .
H3 H 0.3391(15) 0.484(2) 0.2287(11) 0.032(6) Uiso 1 1 d . . . . .
C27 C 0.84559(13) 0.8255(2) 0.29896(9) 0.0232(4) Uani 1 1 d . . . . .
H27A H 0.8634(15) 0.738(3) 0.3111(11) 0.040(7) Uiso 1 1 d . . . . .
H27B H 0.8942(17) 0.873(3) 0.2898(11) 0.042(7) Uiso 1 1 d . . . . .
H27C H 0.8121(16) 0.816(3) 0.2651(12) 0.048(8) Uiso 1 1 d . . . . .
C8 C 0.32059(13) 0.6404(2) 0.32423(9) 0.0247(4) Uani 1 1 d . . . . .
H8A H 0.2880(15) 0.661(3) 0.2880(11) 0.035(6) Uiso 1 1 d . . . . .
H8B H 0.3525(15) 0.720(3) 0.3347(10) 0.033(6) Uiso 1 1 d . . . . .
H8C H 0.2819(15) 0.628(2) 0.3567(11) 0.032(6) Uiso 1 1 d . . . . .
C4 C 0.42223(12) 0.3333(2) 0.24838(8) 0.0237(4) Uani 1 1 d . . . . .
C17 C 0.82719(12) 0.52762(19) 0.46533(9) 0.0222(4) Uani 1 1 d . . . . .
C5 C 0.47494(11) 0.2864(2) 0.29488(8) 0.0219(4) Uani 1 1 d . . . . .
H5 H 0.5088(13) 0.209(2) 0.2884(10) 0.025(6) Uiso 1 1 d . . . . .
C7 C 0.53968(13) 0.2953(2) 0.39883(9) 0.0253(4) Uani 1 1 d . . . . .
H7A H 0.5712(16) 0.219(3) 0.3819(11) 0.041(7) Uiso 1 1 d . . . . .
H7B H 0.5098(15) 0.267(3) 0.4354(12) 0.040(7) Uiso 1 1 d . . . . .
H7C H 0.5759(15) 0.368(3) 0.4132(11) 0.034(6) Uiso 1 1 d . . . . .
C16 C 0.91551(12) 0.7832(2) 0.58796(9) 0.0268(4) Uani 1 1 d . . . . .
H16 H 0.9405(16) 0.827(3) 0.5573(11) 0.041(7) Uiso 1 1 d . . . . .
C30 C 0.63791(13) 0.9180(2) 0.25681(9) 0.0253(4) Uani 1 1 d . . . . .
H30A H 0.6275(15) 1.011(3) 0.2630(11) 0.034(6) Uiso 1 1 d . . . . .
H30B H 0.5966(16) 0.889(3) 0.2277(12) 0.041(7) Uiso 1 1 d . . . . .
H30C H 0.6878(17) 0.908(3) 0.2399(12) 0.041(7) Uiso 1 1 d . . . . .
C26 C 0.77087(14) 1.1020(2) 0.34394(11) 0.0278(4) Uani 1 1 d . . . . .
H26A H 0.739(2) 1.116(4) 0.3119(16) 0.075(11) Uiso 1 1 d . . . . .
H26B H 0.8215(16) 1.154(3) 0.3393(11) 0.042(7) Uiso 1 1 d . . . . .
H26C H 0.7433(18) 1.142(3) 0.3756(14) 0.058(9) Uiso 1 1 d . . . . .
C13 C 0.84550(13) 0.6460(2) 0.68453(9) 0.0290(4) Uani 1 1 d . . . . .
H13 H 0.8214(15) 0.601(3) 0.7155(11) 0.037(7) Uiso 1 1 d . . . . .
C25 C 0.87751(12) 0.9300(2) 0.42331(9) 0.0271(4) Uani 1 1 d . . . . .
H25A H 0.8616(17) 0.988(3) 0.4554(13) 0.050(8) Uiso 1 1 d . . . . .
H25B H 0.9228(15) 0.972(3) 0.4059(11) 0.035(6) Uiso 1 1 d . . . . .
H25C H 0.8988(16) 0.841(3) 0.4394(12) 0.046(7) Uiso 1 1 d . . . . .
C14 C 0.92396(14) 0.7032(3) 0.69068(10) 0.0351(5) Uani 1 1 d . . . . .
H14 H 0.9512(17) 0.693(3) 0.7270(12) 0.049(8) Uiso 1 1 d . . . . .
C9 C 0.41905(16) 0.2622(3) 0.18764(10) 0.0365(5) Uani 1 1 d . . . . .
H9A H 0.442(2) 0.323(4) 0.1584(17) 0.094(13) Uiso 1 1 d . . . . .
H9B H 0.366(2) 0.253(4) 0.1723(16) 0.085(11) Uiso 1 1 d . . . . .
H9C H 0.451(2) 0.182(4) 0.1862(15) 0.079(11) Uiso 1 1 d . . . . .
C18 C 0.91614(14) 0.5587(3) 0.44695(12) 0.0368(5) Uani 1 1 d . . . . .
H18A H 0.9172(18) 0.616(3) 0.4094(14) 0.056(8) Uiso 1 1 d . . . . .
H18B H 0.9433(17) 0.471(3) 0.4402(12) 0.051(8) Uiso 1 1 d . . . . .
H18C H 0.9479(19) 0.607(3) 0.4782(14) 0.058(9) Uiso 1 1 d . . . . .
C15 C 0.95943(14) 0.7702(3) 0.64288(10) 0.0376(5) Uani 1 1 d . . . . .
H15 H 1.0146(16) 0.809(3) 0.6480(11) 0.042(7) Uiso 1 1 d . . . . .
C24 C 0.66605(18) 0.9146(3) 0.60932(11) 0.0398(6) Uani 1 1 d . . . . .
H24A H 0.6289(19) 0.847(3) 0.6031(13) 0.058(9) Uiso 1 1 d . . . . .
H24B H 0.6380(16) 0.992(3) 0.6288(11) 0.042(7) Uiso 1 1 d . . . . .
H24C H 0.705(2) 0.869(4) 0.6371(16) 0.084(11) Uiso 1 1 d . . . . .
C22 C 0.6318(2) 1.0296(3) 0.51257(12) 0.0542(9) Uani 1 1 d . . . . .
H22A H 0.650(2) 1.055(3) 0.4751(16) 0.067(10) Uiso 1 1 d . . . . .
H22B H 0.6149(16) 1.114(3) 0.5331(12) 0.046(7) Uiso 1 1 d . . . . .
H22C H 0.590(3) 0.973(5) 0.504(2) 0.13(2) Uiso 1 1 d . . . . .
C19 C 0.8284(2) 0.4298(3) 0.51877(13) 0.0461(7) Uani 1 1 d . . . . .
H19A H 0.8640(18) 0.464(3) 0.5548(13) 0.052(8) Uiso 1 1 d . . . . .
H19B H 0.8517(18) 0.344(3) 0.5065(13) 0.057(8) Uiso 1 1 d . . . . .
H19C H 0.7725(18) 0.414(3) 0.5270(12) 0.045(8) Uiso 1 1 d . . . . .
C20 C 0.78208(18) 0.4643(3) 0.41055(15) 0.0489(7) Uani 1 1 d . . . . .
H20A H 0.730(2) 0.430(3) 0.4270(13) 0.058(9) Uiso 1 1 d . . . . .
H20B H 0.811(2) 0.382(3) 0.3999(14) 0.070(10) Uiso 1 1 d . . . . .
H20C H 0.771(3) 0.529(5) 0.378(2) 0.123(17) Uiso 1 1 d . . . . .
C23 C 0.7704(2) 1.0630(3) 0.5620(2) 0.0691(12) Uani 1 1 d . . . . .
H23A H 0.816(2) 1.026(4) 0.5795(16) 0.074(12) Uiso 1 1 d . . . . .
H23B H 0.7506(18) 1.140(3) 0.5849(13) 0.055(8) Uiso 1 1 d . . . . .
H23C H 0.790(3) 1.083(5) 0.527(2) 0.129(19) Uiso 1 1 d . . . . .

loop_
_atom_site_aniso_label
_atom_site_aniso_U_11
_atom_site_aniso_U_22
_atom_site_aniso_U_33
_atom_site_aniso_U_23
_atom_site_aniso_U_13
_atom_site_aniso_U_12
Se1 0.01817(8) 0.02024(9) 0.01422(8) 0.00274(6) -0.00059(6) -0.00586(7)
Cu1 0.01639(10) 0.01658(11) 0.01553(10) -0.00008(8) 0.00222(7) -0.00453(8)
Si1 0.0129(2) 0.0131(2) 0.0123(2) -0.00004(16) 0.00085(15) -0.00114(16)
Si3 0.0155(2) 0.0157(2) 0.0127(2) 0.00070(17) 0.00114(16) -0.00106(17)
Si2 0.0160(2) 0.0151(2) 0.0165(2) -0.00092(17) 0.00442(17) -0.00337(17)
N1 0.0142(6) 0.0137(7) 0.0176(7) -0.0023(5) -0.0001(5) 0.0011(5)
N3 0.0144(6) 0.0156(7) 0.0134(6) 0.0005(5) 0.0015(5) -0.0025(5)
N2 0.0153(6) 0.0140(7) 0.0139(6) -0.0016(5) 0.0004(5) 0.0003(5)
C10 0.0127(7) 0.0151(8) 0.0156(7) -0.0003(6) 0.0012(6) -0.0024(6)
C1 0.0154(7) 0.0174(8) 0.0156(7) 0.0039(6) 0.0008(6) -0.0059(6)
C11 0.0177(8) 0.0167(8) 0.0172(8) -0.0012(6) -0.0028(6) 0.0015(6)
C21 0.0222(8) 0.0138(8) 0.0183(8) -0.0031(6) 0.0027(6) 0.0021(7)
C2 0.0154(8) 0.0210(9) 0.0186(8) 0.0048(7) 0.0001(6) -0.0031(7)
C6 0.0174(8) 0.0181(8) 0.0207(8) 0.0040(7) 0.0011(6) -0.0051(7)
C12 0.0190(9) 0.0237(9) 0.0238(9) 0.0028(7) -0.0020(7) -0.0023(7)
C28 0.0185(8) 0.0224(9) 0.0216(9) 0.0020(7) 0.0010(7) 0.0013(7)
C29 0.0238(9) 0.0210(9) 0.0197(9) -0.0042(7) -0.0006(7) -0.0030(7)
C3 0.0197(8) 0.0320(10) 0.0167(8) 0.0038(7) -0.0031(7) -0.0032(8)
C27 0.0239(9) 0.0241(10) 0.0219(9) -0.0016(7) 0.0073(7) 0.0014(8)
C8 0.0251(9) 0.0258(10) 0.0229(9) 0.0050(8) -0.0032(8) 0.0030(8)
C4 0.0218(9) 0.0304(10) 0.0192(8) -0.0013(7) 0.0024(7) -0.0071(8)
C17 0.0237(9) 0.0160(8) 0.0269(9) -0.0044(7) 0.0008(7) 0.0068(7)
C5 0.0199(8) 0.0208(9) 0.0251(9) 0.0007(7) 0.0053(7) -0.0015(7)
C7 0.0240(9) 0.0230(10) 0.0285(10) 0.0034(8) -0.0059(8) 0.0026(8)
C16 0.0210(9) 0.0349(11) 0.0244(9) 0.0051(8) -0.0027(7) -0.0073(8)
C30 0.0260(10) 0.0302(11) 0.0196(9) 0.0072(8) 0.0003(7) -0.0037(8)
C26 0.0301(10) 0.0171(9) 0.0367(12) -0.0005(8) 0.0074(9) -0.0043(8)
C13 0.0314(10) 0.0352(11) 0.0203(9) 0.0071(8) -0.0009(8) 0.0023(9)
C25 0.0205(9) 0.0368(12) 0.0241(9) 0.0000(9) 0.0027(7) -0.0129(8)
C14 0.0312(11) 0.0497(14) 0.0237(10) 0.0044(9) -0.0112(8) 0.0005(10)
C9 0.0345(12) 0.0491(15) 0.0259(11) -0.0126(10) 0.0010(9) -0.0046(11)
C18 0.0271(11) 0.0339(12) 0.0498(14) -0.0013(11) 0.0095(10) 0.0122(9)
C15 0.0241(10) 0.0551(15) 0.0329(11) 0.0032(10) -0.0113(9) -0.0114(10)
C24 0.0544(15) 0.0348(13) 0.0315(12) 0.0042(10) 0.0237(11) 0.0152(12)
C22 0.085(2) 0.0502(17) 0.0266(12) -0.0095(11) -0.0098(13) 0.0518(17)
C19 0.0662(19) 0.0206(11) 0.0529(16) 0.0111(11) 0.0241(14) 0.0164(12)
C20 0.0454(15) 0.0366(14) 0.0637(18) -0.0342(13) -0.0165(13) 0.0161(12)
C23 0.0459(17) 0.0376(15) 0.126(3) -0.0553(19) 0.041(2) -0.0220(13)

_geom_special_details            
;
 All esds (except the esd in the dihedral angle between two l.s. planes)
 are estimated using the full covariance matrix.  The cell esds are taken
 into account individually in the estimation of esds in distances, angles
 and torsion angles; correlations between esds in cell parameters are only
 used when they are defined by crystal symmetry.  An approximate (isotropic)
 treatment of cell esds is used for estimating esds involving l.s. planes.
;
loop_
_geom_bond_atom_site_label_1
_geom_bond_atom_site_label_2
_geom_bond_distance
_geom_bond_site_symmetry_2
_geom_bond_publ_flag
Se1 Cu1 2.4579(5) . ?
Se1 Cu1 2.5075(4) 3_666 ?
Se1 C1 1.9307(17) . ?
Cu1 Si1 2.2631(6) . ?
Si1 N1 1.8532(15) . ?
Si1 N3 1.7434(14) . ?
Si1 N2 1.8484(14) . ?
Si1 C10 2.2957(17) . ?
Si3 N3 1.7649(15) . ?
Si3 C28 1.8604(19) . ?
Si3 C29 1.8627(19) . ?
Si3 C30 1.876(2) . ?
Si2 N3 1.7537(14) . ?
Si2 C27 1.8664(19) . ?
Si2 C26 1.873(2) . ?
Si2 C25 1.866(2) . ?
N1 C10 1.336(2) . ?
N1 C17 1.482(2) . ?
N2 C10 1.335(2) . ?
N2 C21 1.482(2) . ?
C10 C11 1.486(2) . ?
C1 C2 1.407(2) . ?
C1 C6 1.401(2) . ?
C11 C12 1.385(3) . ?
C11 C16 1.387(3) . ?
C21 C24 1.510(3) . ?
C21 C22 1.512(3) . ?
C21 C23 1.510(3) . ?
C2 C3 1.391(3) . ?
C2 C8 1.504(3) . ?
C6 C5 1.393(3) . ?
C6 C7 1.505(3) . ?
C12 C13 1.387(3) . ?
C3 C4 1.391(3) . ?
C4 C5 1.388(3) . ?
C4 C9 1.507(3) . ?
C17 C18 1.526(3) . ?
C17 C19 1.512(3) . ?
C17 C20 1.520(3) . ?
C16 C15 1.391(3) . ?
C13 C14 1.379(3) . ?
C14 C15 1.376(3) . ?

loop_
_geom_angle_atom_site_label_1
_geom_angle_atom_site_label_2
_geom_angle_atom_site_label_3
_geom_angle
_geom_angle_site_symmetry_1
_geom_angle_site_symmetry_3
_geom_angle_publ_flag
Cu1 Se1 Cu1 87.692(11) . 3_666 ?
C1 Se1 Cu1 110.20(5) . . ?
C1 Se1 Cu1 113.48(5) . 3_666 ?
Se1 Cu1 Se1 92.307(11) . 3_666 ?
Si1 Cu1 Se1 143.517(17) . . ?
Si1 Cu1 Se1 124.119(16) . 3_666 ?
Cu1 Si1 C10 112.68(5) . . ?
N1 Si1 Cu1 111.01(5) . . ?
N1 Si1 C10 35.57(6) . . ?
N3 Si1 Cu1 128.41(5) . . ?
N3 Si1 N1 109.30(7) . . ?
N3 Si1 N2 108.95(7) . . ?
N3 Si1 C10 118.86(6) . . ?
N2 Si1 Cu1 113.93(5) . . ?
N2 Si1 N1 70.45(6) . . ?
N2 Si1 C10 35.55(6) . . ?
N3 Si3 C28 110.42(8) . . ?
N3 Si3 C29 109.59(8) . . ?
N3 Si3 C30 113.56(8) . . ?
C28 Si3 C29 111.10(9) . . ?
C28 Si3 C30 104.86(9) . . ?
C29 Si3 C30 107.21(10) . . ?
N3 Si2 C27 109.69(8) . . ?
N3 Si2 C26 110.49(9) . . ?
N3 Si2 C25 116.29(8) . . ?
C27 Si2 C26 112.16(10) . . ?
C27 Si2 C25 104.80(10) . . ?
C25 Si2 C26 103.24(11) . . ?
C10 N1 Si1 90.60(10) . . ?
C10 N1 C17 131.44(14) . . ?
C17 N1 Si1 135.60(12) . . ?
Si1 N3 Si3 113.52(8) . . ?
Si1 N3 Si2 127.12(8) . . ?
Si2 N3 Si3 119.25(8) . . ?
C10 N2 Si1 90.84(10) . . ?
C10 N2 C21 131.40(14) . . ?
C21 N2 Si1 135.20(11) . . ?
N1 C10 Si1 53.82(8) . . ?
N1 C10 C11 127.41(15) . . ?
N2 C10 Si1 53.62(8) . . ?
N2 C10 N1 106.17(14) . . ?
N2 C10 C11 126.24(15) . . ?
C11 C10 Si1 166.47(12) . . ?
C2 C1 Se1 119.31(13) . . ?
C6 C1 Se1 121.03(13) . . ?
C6 C1 C2 119.66(16) . . ?
C12 C11 C10 118.80(15) . . ?
C12 C11 C16 120.03(16) . . ?
C16 C11 C10 121.15(16) . . ?
N2 C21 C24 112.33(16) . . ?
N2 C21 C22 105.81(15) . . ?
N2 C21 C23 110.91(16) . . ?
C24 C21 C22 108.8(2) . . ?
C24 C21 C23 109.2(3) . . ?
C23 C21 C22 109.8(3) . . ?
C1 C2 C8 121.90(16) . . ?
C3 C2 C1 118.85(17) . . ?
C3 C2 C8 119.25(16) . . ?
C1 C6 C7 121.91(16) . . ?
C5 C6 C1 119.33(16) . . ?
C5 C6 C7 118.77(17) . . ?
C11 C12 C13 120.23(18) . . ?
C4 C3 C2 122.49(17) . . ?
C3 C4 C9 121.49(19) . . ?
C5 C4 C3 117.53(17) . . ?
C5 C4 C9 121.0(2) . . ?
N1 C17 C18 109.69(16) . . ?
N1 C17 C19 113.08(16) . . ?
N1 C17 C20 105.35(16) . . ?
C19 C17 C18 109.9(2) . . ?
C19 C17 C20 111.4(2) . . ?
C20 C17 C18 107.2(2) . . ?
C4 C5 C6 122.12(18) . . ?
C11 C16 C15 119.47(19) . . ?
C14 C13 C12 119.51(19) . . ?
C15 C14 C13 120.68(19) . . ?
C14 C15 C16 120.1(2) . . ?

_shelx_res_file                  
;
TITL A1_A OLEX2: imported from CIF
    a1_a.res
    created by SHELXL-2018/3 at 15:15:34 on 08-Jan-2024
CELL 0.71073 16.06 9.6579 22.092 90 91.67 90
ZERR 2 0.003 0.0015 0.004 0 0.005 0
LATT 1
SYMM 0.5-X,0.5+Y,0.5-Z
SFAC C H Cu N Se Si
DISP C 0.0033 0.0016
DISP Cu 0.3201 1.2651
DISP H 0 0
DISP N 0.0061 0.0033
DISP Se -0.0929 2.2259
DISP Si 0.0817 0.0704
UNIT 120 208 4 12 4 12

L.S. 40 0 0
PLAN  20
SIZE 0.05 0.11 0.16
TEMP -123.15
fmap 2 53
acta
REM <olex2.extras>
REM <HklSrc "%.\\a1_a.hkl">
REM </olex2.extras>

WGHT    0.021100    2.725000
FVAR       0.30151
SE1   5    0.429409    0.554328    0.440415    11.00000    0.01817    0.02024 =
         0.01422    0.00274   -0.00059   -0.00586
CU1   3    0.572900    0.612633    0.472727    11.00000    0.01639    0.01658 =
         0.01553   -0.00008    0.00222   -0.00453
SI1   6    0.685053    0.741307    0.448880    11.00000    0.01294    0.01308 =
         0.01229   -0.00004    0.00085   -0.00114
SI3   6    0.621567    0.813424    0.327039    11.00000    0.01552    0.01566 =
         0.01270    0.00070    0.00114   -0.00106
SI2   6    0.794715    0.916691    0.362534    11.00000    0.01601    0.01510 =
         0.01648   -0.00092    0.00442   -0.00337
N1    4    0.782882    0.658982    0.477188    11.00000    0.01418    0.01365 =
         0.01764   -0.00226   -0.00005    0.00107
N3    4    0.703666    0.828473    0.381505    11.00000    0.01443    0.01556 =
         0.01338    0.00055    0.00145   -0.00250
N2    4    0.729455    0.843049    0.512916    11.00000    0.01532    0.01397 =
         0.01389   -0.00164    0.00037    0.00032
C10   1    0.785777    0.744335    0.524771    11.00000    0.01273    0.01513 =
         0.01560   -0.00027    0.00115   -0.00239
C1    1    0.428429    0.465200    0.362170    11.00000    0.01543    0.01738 =
         0.01559    0.00394    0.00085   -0.00589
C11   1    0.836043    0.727874    0.581845    11.00000    0.01770    0.01670 =
         0.01721   -0.00117   -0.00284    0.00146
C21   1    0.700634    0.960962    0.549820    11.00000    0.02218    0.01384 =
         0.01832   -0.00313    0.00272    0.00208
C2    1    0.375453    0.516195    0.315455    11.00000    0.01541    0.02102 =
         0.01859    0.00478    0.00012   -0.00314
C6    1    0.479431    0.350710    0.351321    11.00000    0.01737    0.01810 =
         0.02071    0.00405    0.00110   -0.00514
C12   1    0.801273    0.659193    0.629985    11.00000    0.01904    0.02368 =
         0.02375    0.00278   -0.00205   -0.00229
H12   2    0.751416    0.622421    0.625831    11.00000    0.01982
C28   1    0.522882    0.880639    0.357905    11.00000    0.01855    0.02238 =
         0.02162    0.00198    0.00101    0.00129
H28A  2    0.500327    0.821069    0.386800    11.00000    0.04789
H28B  2    0.482630    0.893727    0.324748    11.00000    0.03646
H28C  2    0.530315    0.968895    0.376927    11.00000    0.04235
C29   1    0.610310    0.629168    0.303277    11.00000    0.02379    0.02101 =
         0.01971   -0.00421   -0.00059   -0.00300
H29A  2    0.657119    0.599168    0.286408    11.00000    0.04412
H29B  2    0.565484    0.618013    0.274446    11.00000    0.03688
H29C  2    0.597695    0.571982    0.336264    11.00000    0.03477
C3    1    0.373533    0.448911    0.259769    11.00000    0.01969    0.03200 =
         0.01669    0.00385   -0.00315   -0.00322
H3    2    0.339102    0.484233    0.228702    11.00000    0.03206
C27   1    0.845591    0.825476    0.298957    11.00000    0.02388    0.02413 =
         0.02193   -0.00165    0.00733    0.00143
H27A  2    0.863382    0.737825    0.311110    11.00000    0.04005
H27B  2    0.894249    0.872667    0.289763    11.00000    0.04191
H27C  2    0.812052    0.815519    0.265144    11.00000    0.04797
C8    1    0.320592    0.640415    0.324227    11.00000    0.02507    0.02584 =
         0.02288    0.00501   -0.00315    0.00297
H8A   2    0.287975    0.661423    0.287953    11.00000    0.03512
H8B   2    0.352513    0.720450    0.334741    11.00000    0.03278
H8C   2    0.281935    0.628017    0.356738    11.00000    0.03223
C4    1    0.422226    0.333261    0.248384    11.00000    0.02177    0.03038 =
         0.01916   -0.00134    0.00245   -0.00714
C17   1    0.827191    0.527618    0.465327    11.00000    0.02370    0.01604 =
         0.02687   -0.00442    0.00084    0.00678
C5    1    0.474944    0.286416    0.294879    11.00000    0.01988    0.02082 =
         0.02513    0.00067    0.00528   -0.00148
H5    2    0.508788    0.209296    0.288446    11.00000    0.02451
C7    1    0.539678    0.295322    0.398827    11.00000    0.02404    0.02303 =
         0.02852    0.00344   -0.00593    0.00264
H7A   2    0.571243    0.219060    0.381893    11.00000    0.04065
H7B   2    0.509838    0.267109    0.435407    11.00000    0.04040
H7C   2    0.575936    0.367979    0.413218    11.00000    0.03384
C16   1    0.915513    0.783192    0.587959    11.00000    0.02100    0.03492 =
         0.02436    0.00514   -0.00273   -0.00735
H16   2    0.940523    0.827434    0.557253    11.00000    0.04054
C30   1    0.637913    0.917981    0.256811    11.00000    0.02602    0.03016 =
         0.01964    0.00719    0.00032   -0.00374
H30A  2    0.627501    1.011495    0.263038    11.00000    0.03390
H30B  2    0.596553    0.889304    0.227745    11.00000    0.04127
H30C  2    0.687774    0.908345    0.239852    11.00000    0.04123
C26   1    0.770869    1.102006    0.343941    11.00000    0.03007    0.01707 =
         0.03674   -0.00052    0.00743   -0.00428
H26A  2    0.738677    1.115563    0.311895    11.00000    0.07459
H26B  2    0.821497    1.154076    0.339301    11.00000    0.04179
H26C  2    0.743311    1.141761    0.375649    11.00000    0.05767
C13   1    0.845504    0.646025    0.684529    11.00000    0.03142    0.03521 =
         0.02034    0.00712   -0.00086    0.00230
H13   2    0.821353    0.601446    0.715482    11.00000    0.03688
C25   1    0.877508    0.929957    0.423314    11.00000    0.02050    0.03681 =
         0.02410    0.00005    0.00269   -0.01286
H25A  2    0.861573    0.987620    0.455377    11.00000    0.04964
H25B  2    0.922764    0.971972    0.405857    11.00000    0.03482
H25C  2    0.898775    0.841385    0.439377    11.00000    0.04621
C14   1    0.923957    0.703155    0.690679    11.00000    0.03123    0.04974 =
         0.02367    0.00444   -0.01116    0.00045
H14   2    0.951151    0.692977    0.726971    11.00000    0.04922
C9    1    0.419054    0.262184    0.187637    11.00000    0.03449    0.04906 =
         0.02591   -0.01264    0.00096   -0.00461
H9A   2    0.442112    0.323323    0.158416    11.00000    0.09359
H9B   2    0.365689    0.252726    0.172342    11.00000    0.08507
H9C   2    0.451469    0.181749    0.186219    11.00000    0.07872
C18   1    0.916142    0.558669    0.446953    11.00000    0.02708    0.03395 =
         0.04978   -0.00126    0.00953    0.01219
H18A  2    0.917235    0.616312    0.409447    11.00000    0.05643
H18B  2    0.943291    0.471151    0.440204    11.00000    0.05143
H18C  2    0.947892    0.606670    0.478226    11.00000    0.05841
C15   1    0.959435    0.770163    0.642879    11.00000    0.02414    0.05506 =
         0.03292    0.00321   -0.01135   -0.01139
H15   2    1.014585    0.809120    0.648003    11.00000    0.04248
C24   1    0.666051    0.914650    0.609320    11.00000    0.05444    0.03480 =
         0.03151    0.00422    0.02368    0.01519
H24A  2    0.628853    0.846898    0.603088    11.00000    0.05790
H24B  2    0.638032    0.992230    0.628804    11.00000    0.04228
H24C  2    0.704618    0.869122    0.637115    11.00000    0.08417
C22   1    0.631756    1.029560    0.512569    11.00000    0.08525    0.05020 =
         0.02662   -0.00946   -0.00977    0.05179
H22A  2    0.650474    1.054956    0.475065    11.00000    0.06733
H22B  2    0.614923    1.113527    0.533134    11.00000    0.04567
H22C  2    0.589636    0.972777    0.503665    11.00000    0.13009
C19   1    0.828365    0.429820    0.518771    11.00000    0.06622    0.02063 =
         0.05285    0.01113    0.02414    0.01636
H19A  2    0.863979    0.463922    0.554782    11.00000    0.05223
H19B  2    0.851724    0.344091    0.506530    11.00000    0.05654
H19C  2    0.772489    0.413851    0.526976    11.00000    0.04476
C20   1    0.782079    0.464340    0.410553    11.00000    0.04535    0.03663 =
         0.06370   -0.03423   -0.01652    0.01611
H20A  2    0.729909    0.430400    0.426987    11.00000    0.05751
H20B  2    0.810990    0.381564    0.399885    11.00000    0.06976
H20C  2    0.770773    0.528631    0.377800    11.00000    0.12277
C23   1    0.770414    1.062967    0.561979    11.00000    0.04588    0.03758 =
         0.12613   -0.05533    0.04084   -0.02203
H23A  2    0.816195    1.025652    0.579504    11.00000    0.07446
H23B  2    0.750637    1.139847    0.584924    11.00000    0.05509
H23C  2    0.790262    1.082831    0.526623    11.00000    0.12860
HKLF 4


REM  A1_A OLEX2: imported from CIF
REM wR2 = 0.0671, GooF = S = 1.068, Restrained GooF = 1.068 for all data
REM R1 = 0.0285 for 7627 Fo > 4sig(Fo) and 0.0386 for all 8819 data
REM 551 parameters refined using 0 restraints

END

WGHT      0.0211      2.7249

REM Highest difference peak  0.554,  deepest hole -0.468,  1-sigma level  0.071
Q1    1   0.7597  0.4237  0.4410  11.00000  0.05    0.55
Q2    1   0.4606  0.5012  0.4405  11.00000  0.05    0.46
Q3    1   0.6206  0.7076  0.3188  11.00000  0.05    0.44
Q4    1   0.7196  0.4548  0.3995  11.00000  0.05    0.35
Q5    1   0.8939  0.6410  0.6794  11.00000  0.05    0.34
Q6    1   0.7854  1.0184  0.3578  11.00000  0.05    0.34
Q7    1   0.4740  0.6017  0.4431  11.00000  0.05    0.33
Q8    1   0.7334  0.9964  0.5570  11.00000  0.05    0.33
Q9    1   0.6726  1.0034  0.5352  11.00000  0.05    0.33
Q10   1   0.5630  0.8584  0.3395  11.00000  0.05    0.32
Q11   1   0.4248  0.6646  0.4394  11.00000  0.05    0.31
Q12   1   0.8226  0.8661  0.3218  11.00000  0.05    0.30
Q13   1   0.7386  0.8533  0.3739  11.00000  0.05    0.29
Q14   1   0.3525  0.5735  0.3203  11.00000  0.05    0.29
Q15   1   0.6209  0.8807  0.2826  11.00000  0.05    0.29
Q16   1   0.8036  0.5856  0.4801  11.00000  0.05    0.28
Q17   1   0.3955  0.3811  0.2560  11.00000  0.05    0.28
Q18   1   0.3881  0.5026  0.2825  11.00000  0.05    0.28
Q19   1   0.9113  0.5209  0.4804  11.00000  0.05    0.27
Q20   1   0.6698  1.0761  0.5004  11.00000  0.05    0.27
;
_shelx_res_checksum              35231
_olex2_submission_special_instructions 'No special instructions were received'
####################################################################### 
# 
# This file contains crystal structure data downloaded from the 
# Cambridge Structural Database (CSD) hosted by the Cambridge 
# Crystallographic Data Centre (CCDC).
# 
# Full information about CCDC data access policies and citation 
# guidelines are available at http://www.ccdc.cam.ac.uk/access/V1 
# 
# Audit and citation data items may have been added by the CCDC. 
# Please retain this information to preserve the provenance of 
# this file and to allow appropriate attribution of the data. 
# 
#######################################################################

data_mo_mg_otbu_cm_solve_0m_a
_database_code_depnum_ccdc_archive 'CCDC 2450954'
loop_
_audit_author_name
_audit_author_address
'Moushakhi Ghosh'
;Doctoral Student
India
;
_audit_update_record             
;
2025-05-13 deposited with the CCDC.	2025-06-30 downloaded from the CCDC.
;
_audit_creation_date             2025-04-29
_audit_creation_method           
;
Olex2 1.3
(compiled 2020.11.12 svn.r5f609507 for OlexSys, GUI svn.r6408)
;
_shelx_SHELXL_version_number     2018/3
_chemical_name_common            ?
_chemical_name_systematic        ?
_chemical_formula_moiety         'C56 H86 Cu2 N4 O2 Si2'
_chemical_formula_sum            'C56 H86 Cu2 N4 O2 Si2'
_chemical_formula_weight         1030.54
_chemical_melting_point          ?
loop_
_atom_type_symbol
_atom_type_description
_atom_type_scat_dispersion_real
_atom_type_scat_dispersion_imag
_atom_type_scat_source
C C 0.0033 0.0016 'International Tables Vol C Tables 4.2.6.8 and 6.1.1.4'
H H 0.0000 0.0000 'International Tables Vol C Tables 4.2.6.8 and 6.1.1.4'
Cu Cu 0.3201 1.2651 'International Tables Vol C Tables 4.2.6.8 and 6.1.1.4'
N N 0.0061 0.0033 'International Tables Vol C Tables 4.2.6.8 and 6.1.1.4'
O O 0.0106 0.0060 'International Tables Vol C Tables 4.2.6.8 and 6.1.1.4'
Si Si 0.0817 0.0704 'International Tables Vol C Tables 4.2.6.8 and 6.1.1.4'

_shelx_space_group_comment       
;
The symmetry employed for this shelxl refinement is uniquely defined
by the following loop, which should always be used as a source of
symmetry information in preference to the above space-group names.
They are only intended as comments.
;
_space_group_crystal_system      triclinic
_space_group_IT_number           2
_space_group_name_H-M_alt        'P -1'
_space_group_name_Hall           '-P 1'
loop_
_space_group_symop_operation_xyz
'x, y, z'
'-x, -y, -z'

_cell_length_a                   10.836(3)
_cell_length_b                   11.503(3)
_cell_length_c                   11.911(3)
_cell_angle_alpha                100.995(7)
_cell_angle_beta                 101.007(8)
_cell_angle_gamma                99.443(7)
_cell_volume                     1399.4(6)
_cell_formula_units_Z            1
_cell_measurement_reflns_used    9967
_cell_measurement_temperature    150
_cell_measurement_theta_max      28.35
_cell_measurement_theta_min      2.33
_shelx_estimated_absorpt_T_max   0.905
_shelx_estimated_absorpt_T_min   0.884
_exptl_absorpt_coefficient_mu    0.845
_exptl_absorpt_correction_T_max  0.7457
_exptl_absorpt_correction_T_min  0.2678
_exptl_absorpt_correction_type   multi-scan
_exptl_absorpt_process_details   
'SADABS-2016/2 (Bruker,2016/2) was used for absorption correction. wR2(int) was 0.1739 before and 0.1232 after correction. The Ratio of minimum to maximum transmission is 0.3591. The \l/2 correction factor is Not present.'
_exptl_absorpt_special_details   ?
_exptl_crystal_colour            yellow
_exptl_crystal_colour_primary    yellow
_exptl_crystal_density_diffrn    1.223
_exptl_crystal_density_meas      ?
_exptl_crystal_density_method    ?
_exptl_crystal_description       block
_exptl_crystal_F_000             552
_exptl_crystal_size_max          0.15
_exptl_crystal_size_mid          0.14
_exptl_crystal_size_min          0.12
_exptl_transmission_factor_max   ?
_exptl_transmission_factor_min   ?
_diffrn_reflns_av_R_equivalents  0.1251
_diffrn_reflns_av_unetI/netI     0.1045
_diffrn_reflns_Laue_measured_fraction_full 0.998
_diffrn_reflns_Laue_measured_fraction_max 0.985
_diffrn_reflns_limit_h_max       14
_diffrn_reflns_limit_h_min       -14
_diffrn_reflns_limit_k_max       15
_diffrn_reflns_limit_k_min       -12
_diffrn_reflns_limit_l_max       15
_diffrn_reflns_limit_l_min       -15
_diffrn_reflns_number            31981
_diffrn_reflns_point_group_measured_fraction_full 0.998
_diffrn_reflns_point_group_measured_fraction_max 0.985
_diffrn_reflns_theta_full        25.242
_diffrn_reflns_theta_max         28.395
_diffrn_reflns_theta_min         1.844
_diffrn_ambient_temperature      150
_diffrn_detector_area_resol_mean ?
_diffrn_measured_fraction_theta_full 0.998
_diffrn_measured_fraction_theta_max 0.985
_diffrn_measurement_device_type  'Bruker APEX-II CCD'
_diffrn_measurement_method       '\f and \w scans'
_diffrn_radiation_type           MoK\a
_diffrn_radiation_wavelength     0.71073
_diffrn_source                   ?
_diffrn_standards_number         0
_reflns_Friedel_coverage         0.000
_reflns_Friedel_fraction_full    .
_reflns_Friedel_fraction_max     .
_reflns_number_gt                4755
_reflns_number_total             6927
_reflns_special_details          
;
 Reflections were merged by SHELXL according to the crystal
 class for the calculation of statistics and refinement.
 
 _reflns_Friedel_fraction is defined as the number of unique
 Friedel pairs measured divided by the number that would be
 possible theoretically, ignoring centric projections and
 systematic absences.
;
_reflns_threshold_expression     'I > 2\s(I)'
_computing_cell_refinement       ?
_computing_data_collection       ?
_computing_data_reduction        ?
_computing_molecular_graphics    'Olex2 1.3 (Dolomanov et al., 2009)'
_computing_publication_material  'Olex2 1.3 (Dolomanov et al., 2009)'
_computing_structure_refinement  'ShelXL (Sheldrick, 2015)'
_computing_structure_solution    'SHELXT 2014/5 (Sheldrick, 2014)'
_refine_diff_density_max         1.594
_refine_diff_density_min         -1.589
_refine_diff_density_rms         0.156
_refine_ls_extinction_coef       .
_refine_ls_extinction_method     none
_refine_ls_goodness_of_fit_ref   1.030
_refine_ls_hydrogen_treatment    constr
_refine_ls_matrix_type           full
_refine_ls_number_parameters     310
_refine_ls_number_reflns         6927
_refine_ls_number_restraints     0
_refine_ls_R_factor_all          0.1287
_refine_ls_R_factor_gt           0.0868
_refine_ls_restrained_S_all      1.030
_refine_ls_shift/su_max          0.000
_refine_ls_shift/su_mean         0.000
_refine_ls_structure_factor_coef Fsqd
_refine_ls_weighting_details     
'w=1/[\s^2^(Fo^2^)+(0.1424P)^2^+0.8527P] where P=(Fo^2^+2Fc^2^)/3'
_refine_ls_weighting_scheme      calc
_refine_ls_wR_factor_gt          0.2066
_refine_ls_wR_factor_ref         0.2342
_refine_special_details          ?
_olex2_refinement_description    
;
;
_atom_sites_solution_hydrogens   geom
_atom_sites_solution_primary     ?
_atom_sites_solution_secondary   ?
loop_
_atom_site_label
_atom_site_type_symbol
_atom_site_fract_x
_atom_site_fract_y
_atom_site_fract_z
_atom_site_U_iso_or_equiv
_atom_site_adp_type
_atom_site_occupancy
_atom_site_site_symmetry_order
_atom_site_calc_flag
_atom_site_refinement_flags_posn
_atom_site_refinement_flags_adp
_atom_site_refinement_flags_occupancy
_atom_site_disorder_assembly
_atom_site_disorder_group
Cu1 Cu 0.54161(4) 0.57129(4) 0.08898(4) 0.01402(18) Uani 1 1 d . . . . .
C1 C 0.3677(4) 0.4407(3) 0.0591(3) 0.0168(8) Uani 1 1 d . . . . .
N1 N 0.7210(3) 0.8603(3) 0.2393(3) 0.0167(7) Uani 1 1 d . . . . .
O1 O 0.5827(3) 0.7544(3) 0.3759(2) 0.0233(7) Uani 1 1 d . . . . .
Si1 Si 0.63238(10) 0.71383(10) 0.25495(9) 0.0143(3) Uani 1 1 d . . . . .
N2 N 0.8081(3) 0.7290(3) 0.3111(3) 0.0173(7) Uani 1 1 d . . . . .
C2 C 0.2538(4) 0.4880(4) 0.0532(3) 0.0174(8) Uani 1 1 d . . . . .
C7 C 0.4907(4) 0.2935(4) 0.1361(4) 0.0265(10) Uani 1 1 d . . . . .
H7A H 0.511624 0.264886 0.060438 0.040 Uiso 1 1 calc GR . . . .
H7B H 0.476812 0.225842 0.174452 0.040 Uiso 1 1 calc GR . . . .
H7C H 0.561883 0.357082 0.186298 0.040 Uiso 1 1 calc GR . . . .
C6 C 0.3702(4) 0.3436(4) 0.1160(3) 0.0182(8) Uani 1 1 d . . . . .
C5 C 0.2673(4) 0.2957(4) 0.1580(4) 0.0219(9) Uani 1 1 d . . . . .
H5 H 0.273001 0.229559 0.194416 0.026 Uiso 1 1 calc R . . . .
C4 C 0.1566(4) 0.3413(4) 0.1484(4) 0.0214(9) Uani 1 1 d . . . . .
C3 C 0.1515(4) 0.4394(4) 0.0958(3) 0.0211(9) Uani 1 1 d . . . . .
H3 H 0.076943 0.473340 0.089187 0.025 Uiso 1 1 calc R . . . .
C9 C 0.0451(5) 0.2873(5) 0.1957(5) 0.0357(12) Uani 1 1 d . . . . .
H9A H 0.032992 0.198809 0.177127 0.054 Uiso 1 1 calc GR . . . .
H9B H -0.033450 0.310479 0.159498 0.054 Uiso 1 1 calc GR . . . .
H9C H 0.063859 0.317633 0.281151 0.054 Uiso 1 1 calc GR . . . .
C8 C 0.2460(4) 0.5995(4) 0.0040(4) 0.0232(9) Uani 1 1 d . . . . .
H8A H 0.314930 0.666903 0.051480 0.035 Uiso 1 1 calc GR . . . .
H8B H 0.162562 0.621097 0.006107 0.035 Uiso 1 1 calc GR . . . .
H8C H 0.255536 0.582465 -0.077330 0.035 Uiso 1 1 calc GR . . . .
C10 C 0.4681(4) 0.7116(4) 0.4132(4) 0.0218(9) Uani 1 1 d . . . . .
C11 C 0.4271(6) 0.5757(5) 0.3760(4) 0.0397(13) Uani 1 1 d . . . . .
H11A H 0.391956 0.551477 0.290884 0.060 Uiso 1 1 calc GR . . . .
H11B H 0.361146 0.547993 0.416497 0.060 Uiso 1 1 calc GR . . . .
H11C H 0.501500 0.539221 0.396385 0.060 Uiso 1 1 calc GR . . . .
C12 C 0.3620(5) 0.7704(6) 0.3613(6) 0.0514(16) Uani 1 1 d . . . . .
H12A H 0.390322 0.858627 0.385465 0.077 Uiso 1 1 calc GR . . . .
H12B H 0.284877 0.745437 0.389603 0.077 Uiso 1 1 calc GR . . . .
H12C H 0.342439 0.744947 0.275422 0.077 Uiso 1 1 calc GR . . . .
C13 C 0.5029(5) 0.7537(5) 0.5461(4) 0.0395(13) Uani 1 1 d . . . . .
H13A H 0.577635 0.722528 0.578186 0.059 Uiso 1 1 calc GR . . . .
H13B H 0.430013 0.723410 0.577716 0.059 Uiso 1 1 calc GR . . . .
H13C H 0.523512 0.842414 0.568206 0.059 Uiso 1 1 calc GR . . . .
C14 C 0.6901(4) 0.9673(4) 0.1993(4) 0.0188(8) Uani 1 1 d . . . . .
C15 C 0.5458(4) 0.9515(4) 0.1768(4) 0.0309(11) Uani 1 1 d . . . . .
H15A H 0.505594 0.878767 0.114435 0.046 Uiso 1 1 calc GR . . . .
H15B H 0.520330 1.022418 0.152368 0.046 Uiso 1 1 calc GR . . . .
H15C H 0.517796 0.942934 0.248820 0.046 Uiso 1 1 calc GR . . . .
C16 C 0.7530(5) 1.0820(4) 0.2968(4) 0.0350(12) Uani 1 1 d . . . . .
H16A H 0.726645 1.072955 0.369495 0.052 Uiso 1 1 calc GR . . . .
H16B H 0.725702 1.152392 0.272819 0.052 Uiso 1 1 calc GR . . . .
H16C H 0.846753 1.093541 0.310266 0.052 Uiso 1 1 calc GR . . . .
C17 C 0.7349(5) 0.9816(5) 0.0879(4) 0.0325(11) Uani 1 1 d . . . . .
H17A H 0.829062 0.999100 0.105060 0.049 Uiso 1 1 calc GR . . . .
H17B H 0.703155 1.048342 0.059921 0.049 Uiso 1 1 calc GR . . . .
H17C H 0.701317 0.906416 0.027225 0.049 Uiso 1 1 calc GR . . . .
C18 C 0.8942(4) 0.6532(4) 0.3584(4) 0.0200(9) Uani 1 1 d . . . . .
C19 C 0.9807(5) 0.7245(5) 0.4740(4) 0.0358(12) Uani 1 1 d . . . . .
H19A H 1.037696 0.793655 0.460991 0.054 Uiso 1 1 calc GR . . . .
H19B H 1.032358 0.672443 0.508823 0.054 Uiso 1 1 calc GR . . . .
H19C H 0.928276 0.753849 0.527461 0.054 Uiso 1 1 calc GR . . . .
C20 C 0.9745(5) 0.6104(5) 0.2738(4) 0.0343(11) Uani 1 1 d . . . . .
H20A H 0.919329 0.578401 0.194721 0.052 Uiso 1 1 calc GR . . . .
H20B H 1.014744 0.546580 0.299300 0.052 Uiso 1 1 calc GR . . . .
H20C H 1.041411 0.678488 0.272668 0.052 Uiso 1 1 calc GR . . . .
C21 C 0.8063(5) 0.5461(5) 0.3782(5) 0.0399(13) Uani 1 1 d . . . . .
H21A H 0.752562 0.575145 0.430403 0.060 Uiso 1 1 calc GR . . . .
H21B H 0.858161 0.494903 0.414296 0.060 Uiso 1 1 calc GR . . . .
H21C H 0.751375 0.498955 0.302741 0.060 Uiso 1 1 calc GR . . . .
C22 C 0.8347(4) 0.8293(4) 0.2716(3) 0.0168(8) Uani 1 1 d . . . . .
C23 C 0.9604(4) 0.8852(4) 0.2535(4) 0.0195(8) Uani 1 1 d . . . . .
C24 C 0.9918(5) 0.8473(5) 0.1462(4) 0.0347(12) Uani 1 1 d . . . . .
H24 H 0.931314 0.789362 0.084290 0.042 Uiso 1 1 calc R . . . .
C25 C 1.1102(6) 0.8939(5) 0.1304(6) 0.0454(15) Uani 1 1 d . . . . .
H25 H 1.132230 0.867713 0.057550 0.054 Uiso 1 1 calc R . . . .
C26 C 1.1984(5) 0.9796(5) 0.2207(6) 0.0452(15) Uani 1 1 d . . . . .
H26 H 1.280597 1.011198 0.209306 0.054 Uiso 1 1 calc R . . . .
C27 C 1.1679(5) 1.0184(5) 0.3251(5) 0.0391(13) Uani 1 1 d . . . . .
H27 H 1.228003 1.078086 0.385875 0.047 Uiso 1 1 calc R . . . .
C28 C 1.0486(4) 0.9707(4) 0.3428(4) 0.0252(10) Uani 1 1 d . . . . .
H28 H 1.027615 0.996667 0.416151 0.030 Uiso 1 1 calc R . . . .

loop_
_atom_site_aniso_label
_atom_site_aniso_U_11
_atom_site_aniso_U_22
_atom_site_aniso_U_33
_atom_site_aniso_U_23
_atom_site_aniso_U_13
_atom_site_aniso_U_12
Cu1 0.0137(3) 0.0171(3) 0.0080(3) -0.00032(18) 0.00122(18) -0.00049(19)
C1 0.019(2) 0.0144(19) 0.0140(19) -0.0005(15) 0.0055(16) -0.0017(16)
N1 0.0135(17) 0.0176(17) 0.0153(16) 0.0011(13) 0.0017(13) -0.0025(13)
O1 0.0199(15) 0.0295(17) 0.0144(14) -0.0047(12) 0.0074(12) -0.0048(12)
Si1 0.0134(6) 0.0178(6) 0.0096(5) 0.0003(4) 0.0031(4) 0.0002(4)
N2 0.0125(17) 0.0223(18) 0.0153(16) 0.0052(14) 0.0015(13) -0.0009(13)
C2 0.021(2) 0.020(2) 0.0064(17) -0.0021(14) 0.0006(15) -0.0013(16)
C7 0.024(2) 0.027(2) 0.030(2) 0.0080(19) 0.0065(19) 0.0068(19)
C6 0.020(2) 0.017(2) 0.0138(19) -0.0010(15) 0.0018(16) 0.0016(16)
C5 0.028(2) 0.021(2) 0.015(2) 0.0022(16) 0.0059(17) 0.0017(18)
C4 0.023(2) 0.024(2) 0.016(2) 0.0045(16) 0.0089(17) -0.0033(17)
C3 0.020(2) 0.029(2) 0.0129(19) 0.0011(16) 0.0052(16) 0.0031(17)
C9 0.029(3) 0.046(3) 0.042(3) 0.024(2) 0.022(2) 0.003(2)
C8 0.012(2) 0.032(2) 0.024(2) 0.0068(18) 0.0021(17) 0.0012(17)
C10 0.020(2) 0.032(2) 0.0129(19) 0.0037(17) 0.0065(17) 0.0021(18)
C11 0.052(3) 0.040(3) 0.022(2) 0.001(2) 0.018(2) -0.009(2)
C12 0.028(3) 0.076(4) 0.059(4) 0.032(3) 0.011(3) 0.013(3)
C13 0.037(3) 0.057(3) 0.016(2) -0.004(2) 0.013(2) -0.007(2)
C14 0.019(2) 0.016(2) 0.017(2) 0.0000(16) 0.0000(16) -0.0005(16)
C15 0.025(3) 0.029(3) 0.040(3) 0.016(2) 0.004(2) 0.006(2)
C16 0.042(3) 0.020(2) 0.032(3) -0.0062(19) -0.006(2) 0.006(2)
C17 0.039(3) 0.038(3) 0.022(2) 0.013(2) 0.008(2) 0.006(2)
C18 0.017(2) 0.021(2) 0.019(2) 0.0025(16) -0.0005(16) 0.0045(17)
C19 0.046(3) 0.031(3) 0.021(2) 0.0007(19) -0.011(2) 0.010(2)
C20 0.031(3) 0.039(3) 0.033(3) -0.001(2) 0.009(2) 0.015(2)
C21 0.028(3) 0.035(3) 0.064(4) 0.028(3) 0.009(3) 0.012(2)
C22 0.0140(19) 0.025(2) 0.0083(17) -0.0004(15) 0.0019(15) 0.0007(16)
C23 0.017(2) 0.020(2) 0.021(2) 0.0060(16) 0.0046(17) 0.0033(16)
C24 0.040(3) 0.037(3) 0.030(3) 0.005(2) 0.019(2) 0.004(2)
C25 0.056(4) 0.046(3) 0.059(4) 0.030(3) 0.046(3) 0.023(3)
C26 0.027(3) 0.034(3) 0.089(5) 0.031(3) 0.029(3) 0.010(2)
C27 0.019(3) 0.031(3) 0.063(4) 0.014(3) 0.002(2) -0.001(2)
C28 0.019(2) 0.025(2) 0.027(2) 0.0026(18) 0.0018(18) -0.0003(18)

_geom_special_details            
;
 All esds (except the esd in the dihedral angle between two l.s. planes)
 are estimated using the full covariance matrix.  The cell esds are taken
 into account individually in the estimation of esds in distances, angles
 and torsion angles; correlations between esds in cell parameters are only
 used when they are defined by crystal symmetry.  An approximate (isotropic)
 treatment of cell esds is used for estimating esds involving l.s. planes.
;
loop_
_geom_bond_atom_site_label_1
_geom_bond_atom_site_label_2
_geom_bond_distance
_geom_bond_site_symmetry_2
_geom_bond_publ_flag
Cu1 Cu1 2.3357(10) 2_665 ?
Cu1 C1 2.170(4) 2_665 ?
Cu1 C1 2.132(4) . ?
Cu1 Si1 2.2485(12) . ?
C1 C2 1.424(6) . ?
C1 C6 1.414(6) . ?
N1 Si1 1.858(3) . ?
N1 C14 1.467(5) . ?
N1 C22 1.345(5) . ?
O1 Si1 1.644(3) . ?
O1 C10 1.442(5) . ?
Si1 N2 1.861(3) . ?
Si1 C22 2.321(4) . ?
N2 C18 1.483(5) . ?
N2 C22 1.336(5) . ?
C2 C3 1.385(6) . ?
C2 C8 1.516(6) . ?
C7 H7A 0.9800 . ?
C7 H7B 0.9800 . ?
C7 H7C 0.9800 . ?
C7 C6 1.508(6) . ?
C6 C5 1.383(6) . ?
C5 H5 0.9500 . ?
C5 C4 1.380(6) . ?
C4 C3 1.395(6) . ?
C4 C9 1.520(6) . ?
C3 H3 0.9500 . ?
C9 H9A 0.9800 . ?
C9 H9B 0.9800 . ?
C9 H9C 0.9800 . ?
C8 H8A 0.9800 . ?
C8 H8B 0.9800 . ?
C8 H8C 0.9800 . ?
C10 C11 1.507(7) . ?
C10 C12 1.517(7) . ?
C10 C13 1.517(6) . ?
C11 H11A 0.9800 . ?
C11 H11B 0.9800 . ?
C11 H11C 0.9800 . ?
C12 H12A 0.9800 . ?
C12 H12B 0.9800 . ?
C12 H12C 0.9800 . ?
C13 H13A 0.9800 . ?
C13 H13B 0.9800 . ?
C13 H13C 0.9800 . ?
C14 C15 1.509(6) . ?
C14 C16 1.540(6) . ?
C14 C17 1.525(6) . ?
C15 H15A 0.9800 . ?
C15 H15B 0.9800 . ?
C15 H15C 0.9800 . ?
C16 H16A 0.9800 . ?
C16 H16B 0.9800 . ?
C16 H16C 0.9800 . ?
C17 H17A 0.9800 . ?
C17 H17B 0.9800 . ?
C17 H17C 0.9800 . ?
C18 C19 1.508(6) . ?
C18 C20 1.518(6) . ?
C18 C21 1.514(6) . ?
C19 H19A 0.9800 . ?
C19 H19B 0.9800 . ?
C19 H19C 0.9800 . ?
C20 H20A 0.9800 . ?
C20 H20B 0.9800 . ?
C20 H20C 0.9800 . ?
C21 H21A 0.9800 . ?
C21 H21B 0.9800 . ?
C21 H21C 0.9800 . ?
C22 C23 1.481(6) . ?
C23 C24 1.393(6) . ?
C23 C28 1.385(6) . ?
C24 H24 0.9500 . ?
C24 C25 1.369(7) . ?
C25 H25 0.9500 . ?
C25 C26 1.391(9) . ?
C26 H26 0.9500 . ?
C26 C27 1.360(8) . ?
C27 H27 0.9500 . ?
C27 C28 1.390(7) . ?
C28 H28 0.9500 . ?

loop_
_geom_angle_atom_site_label_1
_geom_angle_atom_site_label_2
_geom_angle_atom_site_label_3
_geom_angle
_geom_angle_site_symmetry_1
_geom_angle_site_symmetry_3
_geom_angle_publ_flag
C1 Cu1 Cu1 57.91(10) . 2_665 ?
C1 Cu1 Cu1 56.32(10) 2_665 2_665 ?
C1 Cu1 C1 114.23(11) . 2_665 ?
C1 Cu1 Si1 119.81(11) 2_665 . ?
C1 Cu1 Si1 125.96(11) . . ?
Si1 Cu1 Cu1 176.13(4) . 2_665 ?
Cu1 C1 Cu1 65.77(11) . 2_665 ?
C2 C1 Cu1 119.1(3) . 2_665 ?
C2 C1 Cu1 115.5(3) . . ?
C6 C1 Cu1 117.9(3) . . ?
C6 C1 Cu1 115.3(3) . 2_665 ?
C6 C1 C2 114.7(3) . . ?
C14 N1 Si1 137.6(3) . . ?
C22 N1 Si1 91.5(2) . . ?
C22 N1 C14 130.8(3) . . ?
C10 O1 Si1 132.9(3) . . ?
Cu1 Si1 C22 118.56(10) . . ?
N1 Si1 Cu1 117.11(11) . . ?
N1 Si1 N2 70.05(15) . . ?
N1 Si1 C22 35.40(14) . . ?
O1 Si1 Cu1 131.70(11) . . ?
O1 Si1 N1 102.33(15) . . ?
O1 Si1 N2 102.69(15) . . ?
O1 Si1 C22 109.73(14) . . ?
N2 Si1 Cu1 115.80(12) . . ?
N2 Si1 C22 35.13(14) . . ?
C18 N2 Si1 136.9(3) . . ?
C22 N2 Si1 91.6(2) . . ?
C22 N2 C18 130.4(3) . . ?
C1 C2 C8 119.0(3) . . ?
C3 C2 C1 122.5(4) . . ?
C3 C2 C8 118.4(4) . . ?
H7A C7 H7B 109.5 . . ?
H7A C7 H7C 109.5 . . ?
H7B C7 H7C 109.5 . . ?
C6 C7 H7A 109.5 . . ?
C6 C7 H7B 109.5 . . ?
C6 C7 H7C 109.5 . . ?
C1 C6 C7 119.1(4) . . ?
C5 C6 C1 122.2(4) . . ?
C5 C6 C7 118.6(4) . . ?
C6 C5 H5 119.1 . . ?
C4 C5 C6 121.9(4) . . ?
C4 C5 H5 119.1 . . ?
C5 C4 C3 117.8(4) . . ?
C5 C4 C9 120.8(4) . . ?
C3 C4 C9 121.4(4) . . ?
C2 C3 C4 120.9(4) . . ?
C2 C3 H3 119.6 . . ?
C4 C3 H3 119.6 . . ?
C4 C9 H9A 109.5 . . ?
C4 C9 H9B 109.5 . . ?
C4 C9 H9C 109.5 . . ?
H9A C9 H9B 109.5 . . ?
H9A C9 H9C 109.5 . . ?
H9B C9 H9C 109.5 . . ?
C2 C8 H8A 109.5 . . ?
C2 C8 H8B 109.5 . . ?
C2 C8 H8C 109.5 . . ?
H8A C8 H8B 109.5 . . ?
H8A C8 H8C 109.5 . . ?
H8B C8 H8C 109.5 . . ?
O1 C10 C11 111.4(4) . . ?
O1 C10 C12 108.7(4) . . ?
O1 C10 C13 105.3(4) . . ?
C11 C10 C12 110.3(4) . . ?
C11 C10 C13 110.9(4) . . ?
C13 C10 C12 110.1(4) . . ?
C10 C11 H11A 109.5 . . ?
C10 C11 H11B 109.5 . . ?
C10 C11 H11C 109.5 . . ?
H11A C11 H11B 109.5 . . ?
H11A C11 H11C 109.5 . . ?
H11B C11 H11C 109.5 . . ?
C10 C12 H12A 109.5 . . ?
C10 C12 H12B 109.5 . . ?
C10 C12 H12C 109.5 . . ?
H12A C12 H12B 109.5 . . ?
H12A C12 H12C 109.5 . . ?
H12B C12 H12C 109.5 . . ?
C10 C13 H13A 109.5 . . ?
C10 C13 H13B 109.5 . . ?
C10 C13 H13C 109.5 . . ?
H13A C13 H13B 109.5 . . ?
H13A C13 H13C 109.5 . . ?
H13B C13 H13C 109.5 . . ?
N1 C14 C15 106.3(3) . . ?
N1 C14 C16 109.7(3) . . ?
N1 C14 C17 112.8(4) . . ?
C15 C14 C16 109.3(4) . . ?
C15 C14 C17 109.9(4) . . ?
C17 C14 C16 108.8(4) . . ?
C14 C15 H15A 109.5 . . ?
C14 C15 H15B 109.5 . . ?
C14 C15 H15C 109.5 . . ?
H15A C15 H15B 109.5 . . ?
H15A C15 H15C 109.5 . . ?
H15B C15 H15C 109.5 . . ?
C14 C16 H16A 109.5 . . ?
C14 C16 H16B 109.5 . . ?
C14 C16 H16C 109.5 . . ?
H16A C16 H16B 109.5 . . ?
H16A C16 H16C 109.5 . . ?
H16B C16 H16C 109.5 . . ?
C14 C17 H17A 109.5 . . ?
C14 C17 H17B 109.5 . . ?
C14 C17 H17C 109.5 . . ?
H17A C17 H17B 109.5 . . ?
H17A C17 H17C 109.5 . . ?
H17B C17 H17C 109.5 . . ?
N2 C18 C19 109.3(3) . . ?
N2 C18 C20 112.1(3) . . ?
N2 C18 C21 105.6(3) . . ?
C19 C18 C20 109.9(4) . . ?
C19 C18 C21 109.6(4) . . ?
C21 C18 C20 110.3(4) . . ?
C18 C19 H19A 109.5 . . ?
C18 C19 H19B 109.5 . . ?
C18 C19 H19C 109.5 . . ?
H19A C19 H19B 109.5 . . ?
H19A C19 H19C 109.5 . . ?
H19B C19 H19C 109.5 . . ?
C18 C20 H20A 109.5 . . ?
C18 C20 H20B 109.5 . . ?
C18 C20 H20C 109.5 . . ?
H20A C20 H20B 109.5 . . ?
H20A C20 H20C 109.5 . . ?
H20B C20 H20C 109.5 . . ?
C18 C21 H21A 109.5 . . ?
C18 C21 H21B 109.5 . . ?
C18 C21 H21C 109.5 . . ?
H21A C21 H21B 109.5 . . ?
H21A C21 H21C 109.5 . . ?
H21B C21 H21C 109.5 . . ?
N1 C22 Si1 53.14(19) . . ?
N1 C22 C23 127.2(4) . . ?
N2 C22 N1 105.5(3) . . ?
N2 C22 Si1 53.25(19) . . ?
N2 C22 C23 126.9(4) . . ?
C23 C22 Si1 166.2(3) . . ?
C24 C23 C22 119.2(4) . . ?
C28 C23 C22 121.0(4) . . ?
C28 C23 C24 119.8(4) . . ?
C23 C24 H24 120.1 . . ?
C25 C24 C23 119.7(5) . . ?
C25 C24 H24 120.1 . . ?
C24 C25 H25 119.9 . . ?
C24 C25 C26 120.1(5) . . ?
C26 C25 H25 119.9 . . ?
C25 C26 H26 119.7 . . ?
C27 C26 C25 120.6(5) . . ?
C27 C26 H26 119.7 . . ?
C26 C27 H27 120.1 . . ?
C26 C27 C28 119.9(5) . . ?
C28 C27 H27 120.1 . . ?
C23 C28 C27 119.9(5) . . ?
C23 C28 H28 120.0 . . ?
C27 C28 H28 120.0 . . ?

_shelx_res_file                  
;
TITL mo_MG_OTBu_CM_solve_0m_a.res in P-1
    mo_mg_otbu_cm_solve_0m_a.res
    created by SHELXL-2018/3 at 15:21:12 on 25-Apr-2025
REM Old TITL mo_MG_OTBu_CM_solve_0m in P-1
REM SHELXT solution in P-1
REM R1 0.141, Rweak 0.011, Alpha 0.037, Orientation as input
REM Formula found by SHELXT: C28 Cu N2 O Si
CELL 0.71073 10.8364 11.5027 11.9115 100.995 101.007 99.443
ZERR 1 0.003 0.0027 0.0031 0.007 0.008 0.007
LATT 1
SFAC C H Cu N O Si
UNIT 56 86 2 4 2 2

L.S. 10
PLAN  20
SIZE 0.12 0.15 0.14
TEMP -123.15
BOND $H
LIST 4
fmap 2
acta
REM <olex2.extras>
REM <HklSrc "%.\\mo_MG_OTBu_CM_solve_0m_a.hkl">
REM </olex2.extras>

WGHT    0.142400    0.852700
FVAR       0.65871
CU1   3    0.541615    0.571285    0.088985    11.00000    0.01375    0.01714 =
         0.00799   -0.00032    0.00122   -0.00049
C1    1    0.367734    0.440745    0.059100    11.00000    0.01934    0.01436 =
         0.01401   -0.00046    0.00552   -0.00170
N1    4    0.720995    0.860272    0.239299    11.00000    0.01345    0.01760 =
         0.01527    0.00106    0.00168   -0.00248
O1    5    0.582747    0.754445    0.375868    11.00000    0.01989    0.02946 =
         0.01437   -0.00465    0.00745   -0.00477
SI1   6    0.632378    0.713831    0.254948    11.00000    0.01336    0.01777 =
         0.00963    0.00030    0.00308    0.00023
N2    4    0.808055    0.728964    0.311106    11.00000    0.01245    0.02233 =
         0.01527    0.00520    0.00151   -0.00095
C2    1    0.253780    0.488005    0.053221    11.00000    0.02075    0.01986 =
         0.00643   -0.00209    0.00062   -0.00126
C7    1    0.490678    0.293463    0.136052    11.00000    0.02412    0.02705 =
         0.02969    0.00796    0.00646    0.00675
AFIX 137
H7A   2    0.511624    0.264886    0.060438    11.00000   -1.50000
H7B   2    0.476812    0.225842    0.174452    11.00000   -1.50000
H7C   2    0.561883    0.357082    0.186298    11.00000   -1.50000
AFIX   0
C6    1    0.370222    0.343592    0.115998    11.00000    0.02048    0.01688 =
         0.01376   -0.00100    0.00181    0.00164
C5    1    0.267299    0.295707    0.157963    11.00000    0.02805    0.02080 =
         0.01534    0.00218    0.00594    0.00175
AFIX  43
H5    2    0.273001    0.229559    0.194416    11.00000   -1.20000
AFIX   0
C4    1    0.156554    0.341287    0.148386    11.00000    0.02306    0.02422 =
         0.01580    0.00447    0.00891   -0.00333
C3    1    0.151511    0.439400    0.095838    11.00000    0.01990    0.02868 =
         0.01294    0.00105    0.00519    0.00307
AFIX  43
H3    2    0.076943    0.473340    0.089187    11.00000   -1.20000
AFIX   0
C9    1    0.045085    0.287251    0.195749    11.00000    0.02928    0.04621 =
         0.04157    0.02350    0.02217    0.00331
AFIX 137
H9A   2    0.032992    0.198809    0.177127    11.00000   -1.50000
H9B   2   -0.033450    0.310479    0.159498    11.00000   -1.50000
H9C   2    0.063859    0.317633    0.281151    11.00000   -1.50000
AFIX   0
C8    1    0.246016    0.599467    0.004022    11.00000    0.01212    0.03226 =
         0.02352    0.00683    0.00212    0.00122
AFIX 137
H8A   2    0.314930    0.666903    0.051480    11.00000   -1.50000
H8B   2    0.162562    0.621097    0.006107    11.00000   -1.50000
H8C   2    0.255536    0.582465   -0.077330    11.00000   -1.50000
AFIX   0
C10   1    0.468061    0.711623    0.413236    11.00000    0.02028    0.03167 =
         0.01294    0.00370    0.00649    0.00210
C11   1    0.427083    0.575695    0.375995    11.00000    0.05167    0.04019 =
         0.02188    0.00092    0.01752   -0.00920
AFIX 137
H11A  2    0.391956    0.551477    0.290884    11.00000   -1.50000
H11B  2    0.361146    0.547993    0.416497    11.00000   -1.50000
H11C  2    0.501500    0.539221    0.396385    11.00000   -1.50000
AFIX   0
C12   1    0.362043    0.770356    0.361339    11.00000    0.02755    0.07553 =
         0.05884    0.03174    0.01066    0.01266
AFIX 137
H12A  2    0.390322    0.858627    0.385465    11.00000   -1.50000
H12B  2    0.284877    0.745437    0.389603    11.00000   -1.50000
H12C  2    0.342439    0.744947    0.275422    11.00000   -1.50000
AFIX   0
C13   1    0.502887    0.753718    0.546091    11.00000    0.03710    0.05678 =
         0.01622   -0.00437    0.01317   -0.00716
AFIX 137
H13A  2    0.577635    0.722528    0.578186    11.00000   -1.50000
H13B  2    0.430013    0.723410    0.577716    11.00000   -1.50000
H13C  2    0.523512    0.842414    0.568206    11.00000   -1.50000
AFIX   0
C14   1    0.690125    0.967309    0.199325    11.00000    0.01855    0.01575 =
         0.01733    0.00004   -0.00004   -0.00049
C15   1    0.545805    0.951468    0.176758    11.00000    0.02543    0.02909 =
         0.03984    0.01564    0.00355    0.00557
AFIX 137
H15A  2    0.505594    0.878767    0.114435    11.00000   -1.50000
H15B  2    0.520330    1.022418    0.152368    11.00000   -1.50000
H15C  2    0.517796    0.942934    0.248820    11.00000   -1.50000
AFIX   0
C16   1    0.753025    1.081974    0.296842    11.00000    0.04181    0.01995 =
         0.03200   -0.00621   -0.00595    0.00610
AFIX 137
H16A  2    0.726645    1.072955    0.369495    11.00000   -1.50000
H16B  2    0.725702    1.152392    0.272819    11.00000   -1.50000
H16C  2    0.846753    1.093541    0.310266    11.00000   -1.50000
AFIX   0
C17   1    0.734918    0.981566    0.087929    11.00000    0.03913    0.03801 =
         0.02234    0.01280    0.00774    0.00607
AFIX 137
H17A  2    0.829062    0.999100    0.105060    11.00000   -1.50000
H17B  2    0.703155    1.048342    0.059921    11.00000   -1.50000
H17C  2    0.701317    0.906416    0.027225    11.00000   -1.50000
AFIX   0
C18   1    0.894168    0.653247    0.358384    11.00000    0.01671    0.02148 =
         0.01904    0.00255   -0.00053    0.00447
C19   1    0.980694    0.724535    0.474033    11.00000    0.04593    0.03132 =
         0.02082    0.00072   -0.01131    0.01043
AFIX 137
H19A  2    1.037696    0.793655    0.460991    11.00000   -1.50000
H19B  2    1.032358    0.672443    0.508823    11.00000   -1.50000
H19C  2    0.928276    0.753849    0.527461    11.00000   -1.50000
AFIX   0
C20   1    0.974532    0.610382    0.273773    11.00000    0.03059    0.03935 =
         0.03307   -0.00071    0.00941    0.01528
AFIX 137
H20A  2    0.919329    0.578401    0.194721    11.00000   -1.50000
H20B  2    1.014744    0.546580    0.299300    11.00000   -1.50000
H20C  2    1.041411    0.678488    0.272668    11.00000   -1.50000
AFIX   0
C21   1    0.806320    0.546115    0.378204    11.00000    0.02819    0.03520 =
         0.06439    0.02827    0.00868    0.01167
AFIX 137
H21A  2    0.752562    0.575145    0.430403    11.00000   -1.50000
H21B  2    0.858161    0.494903    0.414296    11.00000   -1.50000
H21C  2    0.751375    0.498955    0.302741    11.00000   -1.50000
AFIX   0
C22   1    0.834716    0.829285    0.271634    11.00000    0.01399    0.02499 =
         0.00832   -0.00040    0.00185    0.00074
C23   1    0.960406    0.885212    0.253475    11.00000    0.01741    0.02036 =
         0.02117    0.00596    0.00465    0.00326
C24   1    0.991815    0.847313    0.146203    11.00000    0.03958    0.03661 =
         0.02995    0.00479    0.01882    0.00438
AFIX  43
H24   2    0.931314    0.789362    0.084290    11.00000   -1.20000
AFIX   0
C25   1    1.110241    0.893922    0.130356    11.00000    0.05592    0.04620 =
         0.05926    0.02959    0.04612    0.02257
AFIX  43
H25   2    1.132230    0.867713    0.057550    11.00000   -1.20000
AFIX   0
C26   1    1.198401    0.979575    0.220671    11.00000    0.02698    0.03405 =
         0.08931    0.03145    0.02885    0.00978
AFIX  43
H26   2    1.280597    1.011198    0.209306    11.00000   -1.20000
AFIX   0
C27   1    1.167898    1.018435    0.325137    11.00000    0.01948    0.03124 =
         0.06265    0.01391    0.00220   -0.00135
AFIX  43
H27   2    1.228003    1.078086    0.385875    11.00000   -1.20000
AFIX   0
C28   1    1.048602    0.970681    0.342826    11.00000    0.01946    0.02471 =
         0.02696    0.00262    0.00178   -0.00026
AFIX  43
H28   2    1.027615    0.996667    0.416151    11.00000   -1.20000
AFIX   0
HKLF 4


REM  mo_MG_OTBu_CM_solve_0m_a.res in P-1
REM wR2 = 0.2342, GooF = S = 1.030, Restrained GooF = 1.030 for all data
REM R1 = 0.0868 for 4755 Fo > 4sig(Fo) and 0.1287 for all 6927 data
REM 310 parameters refined using 0 restraints

END

WGHT      0.1425      0.8528

REM Highest difference peak  1.594,  deepest hole -1.589,  1-sigma level  0.156
Q1    1   0.4765  0.5749  0.1275  11.00000  0.05    1.59
Q2    1   0.6017  0.5676  0.0459  11.00000  0.05    1.51
Q3    1   0.0992  0.3264  0.1713  11.00000  0.05    0.81
Q4    1   0.5813  0.7109  0.2981  11.00000  0.05    0.81
Q5    1   0.5803  0.6502  0.0803  11.00000  0.05    0.77
Q6    1   0.3222  0.3194  0.1381  11.00000  0.05    0.62
Q7    1   0.2051  0.4786  0.0816  11.00000  0.05    0.59
Q8    1   0.5467  0.3002  0.1167  11.00000  0.05    0.58
Q9    1   0.6725  0.8027  0.2514  11.00000  0.05    0.58
Q10   1   0.2143  0.4337  0.0465  11.00000  0.05    0.54
Q11   1   0.7149  0.9627  0.1453  11.00000  0.05    0.53
Q12   1   0.9017  0.8345  0.2572  11.00000  0.05    0.51
Q13   1   0.8011  0.9624  0.0561  11.00000  0.05    0.51
Q14   1   0.7450  0.5849  0.3995  11.00000  0.05    0.51
Q15   1   0.6962  0.6936  0.2259  11.00000  0.05    0.51
Q16   1   0.6731  0.8851  0.2799  11.00000  0.05    0.50
Q17   1   0.7358  1.1850  0.2192  11.00000  0.05    0.48
Q18   1   0.9186  1.0114  0.0090  11.00000  0.05    0.48
Q19   1   0.5439  0.7036  0.3752  11.00000  0.05    0.48
Q20   1   1.0790  1.0561  0.3362  11.00000  0.05    0.48
;
_shelx_res_checksum              1620
_olex2_submission_special_instructions 'No special instructions were received'
####################################################################### 
# 
# This file contains crystal structure data downloaded from the 
# Cambridge Structural Database (CSD) hosted by the Cambridge 
# Crystallographic Data Centre (CCDC).
# 
# Full information about CCDC data access policies and citation 
# guidelines are available at http://www.ccdc.cam.ac.uk/access/V1 
# 
# Audit and citation data items may have been added by the CCDC. 
# Please retain this information to preserve the provenance of 
# this file and to allow appropriate attribution of the data. 
# 
#######################################################################

data_mo_mg_snt_cm_bcat_solve_0m_a
_database_code_depnum_ccdc_archive 'CCDC 2450960'
loop_
_audit_author_name
_audit_author_address
'Moushakhi Ghosh'
;Doctoral Student
India
;
_audit_update_record             
;
2025-05-13 deposited with the CCDC.	2025-06-30 downloaded from the CCDC.
;
_audit_creation_date             2025-05-11
_audit_creation_method           
;
Olex2 1.5
(compiled 2025.04.05 svn.rf049d14d for OlexSys, GUI svn.r7224)
;
_shelx_SHELXL_version_number     2014/7
_chemical_name_common            ?
_chemical_name_systematic        ?
_chemical_formula_moiety         'C54 H90 B2 Cu2 N6 O4 Si6, 0.5[C7H8]'
_chemical_formula_sum            'C57.50 H94 B2 Cu2 N6 O4 Si6'
_chemical_formula_weight         1250.62
_chemical_melting_point          ?
loop_
_atom_type_symbol
_atom_type_description
_atom_type_scat_dispersion_real
_atom_type_scat_dispersion_imag
_atom_type_scat_source
C C 0.0033 0.0016 'International Tables Vol C Tables 4.2.6.8 and 6.1.1.4'
H H 0.0000 0.0000 'International Tables Vol C Tables 4.2.6.8 and 6.1.1.4'
B B 0.0013 0.0007 'International Tables Vol C Tables 4.2.6.8 and 6.1.1.4'
Cu Cu 0.3201 1.2651 'International Tables Vol C Tables 4.2.6.8 and 6.1.1.4'
N N 0.0061 0.0033 'International Tables Vol C Tables 4.2.6.8 and 6.1.1.4'
O O 0.0106 0.0060 'International Tables Vol C Tables 4.2.6.8 and 6.1.1.4'
Si Si 0.0817 0.0704 'International Tables Vol C Tables 4.2.6.8 and 6.1.1.4'

_shelx_space_group_comment       
;
The symmetry employed for this shelxl refinement is uniquely defined
by the following loop, which should always be used as a source of
symmetry information in preference to the above space-group names.
They are only intended as comments.
;
_space_group_crystal_system      monoclinic
_space_group_IT_number           14
_space_group_name_H-M_alt        'P 1 21/c 1'
_space_group_name_Hall           '-P 2ybc'
loop_
_space_group_symop_operation_xyz
'x, y, z'
'-x, y+1/2, -z+1/2'
'-x, -y, -z'
'x, -y-1/2, z-1/2'

_cell_length_a                   10.839(2)
_cell_length_b                   18.764(4)
_cell_length_c                   17.165(4)
_cell_angle_alpha                90
_cell_angle_beta                 91.861(7)
_cell_angle_gamma                90
_cell_volume                     3489.2(13)
_cell_formula_units_Z            2
_cell_measurement_reflns_used    2845
_cell_measurement_temperature    296.15
_cell_measurement_theta_max      17.77
_cell_measurement_theta_min      2.37
_shelx_estimated_absorpt_T_max   ?
_shelx_estimated_absorpt_T_min   ?
_exptl_absorpt_coefficient_mu    0.757
_exptl_absorpt_correction_T_max  0.7457
_exptl_absorpt_correction_T_min  0.5518
_exptl_absorpt_correction_type   none
_exptl_absorpt_process_details   
;
SADABS-2016/2 (Bruker,2016/2) was used for absorption correction.
wR2(int) was 0.1222 before and 0.0943 after correction.
The Ratio of minimum to maximum transmission is 0.7400.
The \l/2 correction factor is Not present.
;
_exptl_absorpt_special_details   ?
_exptl_crystal_colour            ?
_exptl_crystal_density_diffrn    1.190
_exptl_crystal_density_meas      ?
_exptl_crystal_density_method    ?
_exptl_crystal_description       block
_exptl_crystal_F_000             1330
_exptl_crystal_size_max          ?
_exptl_crystal_size_mid          ?
_exptl_crystal_size_min          ?
_exptl_transmission_factor_max   ?
_exptl_transmission_factor_min   ?
_diffrn_reflns_av_R_equivalents  0.5188
_diffrn_reflns_av_unetI/netI     0.3559
_diffrn_reflns_Laue_measured_fraction_full 0.999
_diffrn_reflns_Laue_measured_fraction_max 0.999
_diffrn_reflns_limit_h_max       12
_diffrn_reflns_limit_h_min       -12
_diffrn_reflns_limit_k_max       22
_diffrn_reflns_limit_k_min       -21
_diffrn_reflns_limit_l_max       20
_diffrn_reflns_limit_l_min       -20
_diffrn_reflns_number            45346
_diffrn_reflns_point_group_measured_fraction_full 0.999
_diffrn_reflns_point_group_measured_fraction_max 0.999
_diffrn_reflns_theta_full        25.000
_diffrn_reflns_theta_max         25.000
_diffrn_reflns_theta_min         1.880
_diffrn_ambient_temperature      296.15
_diffrn_detector_area_resol_mean ?
_diffrn_measured_fraction_theta_full 0.999
_diffrn_measured_fraction_theta_max 0.999
_diffrn_measurement_device_type  'Bruker APEX-II CCD'
_diffrn_measurement_method       '\f and \w scans'
_diffrn_radiation_type           MoK\a
_diffrn_radiation_wavelength     0.71073
_diffrn_source                   ?
_diffrn_standards_number         0
_reflns_Friedel_coverage         0.000
_reflns_Friedel_fraction_full    .
_reflns_Friedel_fraction_max     .
_reflns_number_gt                2551
_reflns_number_total             6152
_reflns_special_details          
;
 Reflections were merged by SHELXL according to the crystal
 class for the calculation of statistics and refinement.
 
 Structure factors included contributions from the .fab file.
 
 _reflns_Friedel_fraction is defined as the number of unique
 Friedel pairs measured divided by the number that would be
 possible theoretically, ignoring centric projections and
 systematic absences.
;
_reflns_threshold_expression     'I > 2\s(I)'
_computing_cell_refinement       ?
_computing_data_collection       ?
_computing_data_reduction        ?
_computing_molecular_graphics    'Olex2 1.5 (Dolomanov et al., 2009)'
_computing_publication_material  'Olex2 1.5 (Dolomanov et al., 2009)'
_computing_structure_refinement  'XL  (Sheldrick, 2008)'
_computing_structure_solution    ?
_refine_diff_density_max         0.555
_refine_diff_density_min         -0.635
_refine_diff_density_rms         0.135
_refine_ls_extinction_coef       .
_refine_ls_extinction_method     none
_refine_ls_goodness_of_fit_ref   0.997
_refine_ls_hydrogen_treatment    constr
_refine_ls_matrix_type           full
_refine_ls_number_parameters     339
_refine_ls_number_reflns         6152
_refine_ls_number_restraints     21
_refine_ls_R_factor_all          0.2414
_refine_ls_R_factor_gt           0.1016
_refine_ls_restrained_S_all      0.997
_refine_ls_shift/su_max          0.000
_refine_ls_shift/su_mean         0.000
_refine_ls_structure_factor_coef Fsqd
_refine_ls_weighting_details     
'w=1/[\s^2^(Fo^2^)+(0.0807P)^2^] where P=(Fo^2^+2Fc^2^)/3'
_refine_ls_weighting_scheme      calc
_refine_ls_wR_factor_gt          0.1711
_refine_ls_wR_factor_ref         0.2244
_refine_special_details          ?
_olex2_refinement_description    
;
1. Fixed Uiso
 At 1.2 times of:
  All C(H) groups
 At 1.5 times of:
  All C(H,H,H) groups
2. Uiso/Uaniso restraints and constraints
Uanis(C1) \\sim Ueq, Uanis(C9) \\sim Ueq: with sigma of 0.01 and sigma for
terminal atoms of 0.02
Uanis(C17) \\sim Ueq: with sigma of 0.005 and sigma for terminal atoms of 0.01
3. Same fragment restrains
{C12A, C12A, C15A} sigma for 1-2: 0.02, 1-3: 0.04
{C12, C12, C15} sigma for 1-2: 0.02, 1-3: 0.04
as in
{C12, C14, C15}
{C9, C10, C11} sigma for 1-2: 0.02, 1-3: 0.04
as in
{C9, C10, C11}
4. Others
 Sof(C14A)=Sof(H14D)=Sof(H14E)=Sof(H14F)=Sof(C15A)=Sof(H15D)=Sof(H15E)=
 Sof(H15F)=Sof(C12A)=Sof(H12D)=Sof(H12E)=Sof(H12F)=1-FVAR(1)
 Sof(C12)=Sof(H12A)=Sof(H12B)=Sof(H12C)=Sof(C14)=Sof(H14A)=Sof(H14B)=Sof(H14C)=
 Sof(C15)=Sof(H15A)=Sof(H15B)=Sof(H15C)=FVAR(1)
5.a Aromatic/amide H refined with riding coordinates:
 C3(H3), C4(H4), C7(H7), C6(H6), C5(H5), C24(H24), C25(H25), C26(H26), C27(H27)
5.b Idealised Me refined as rotating group:
 C9(H9A,H9B,H9C), C10(H10A,H10B,H10C), C11(H11A,H11B,H11C), C00O(H00A,H00B,
 H00C), C12(H12A,H12B,H12C), C14(H14A,H14B,H14C), C15(H15A,H15B,H15C), C16(H16A,
 H16B,H16C), C17(H17A,H17B,H17C), C18(H18A,H18B,H18C), C19(H19A,H19B,H19C),
 C20(H20A,H20B,H20C), C14A(H14D,H14E,H14F), C15A(H15D,H15E,H15F), C12A(H12D,
 H12E,H12F)
;
_atom_sites_solution_hydrogens   geom
_atom_sites_solution_primary     ?
_atom_sites_solution_secondary   ?
loop_
_atom_site_label
_atom_site_type_symbol
_atom_site_fract_x
_atom_site_fract_y
_atom_site_fract_z
_atom_site_U_iso_or_equiv
_atom_site_adp_type
_atom_site_occupancy
_atom_site_site_symmetry_order
_atom_site_calc_flag
_atom_site_refinement_flags_posn
_atom_site_refinement_flags_adp
_atom_site_refinement_flags_occupancy
_atom_site_disorder_assembly
_atom_site_disorder_group
Cu1 Cu 0.50170(11) 0.05553(6) 0.47354(7) 0.0164(3) Uani 1 1 d . . . . .
B1 B 0.6456(11) 0.0216(6) 0.5553(7) 0.023(3) Uani 1 1 d . . . . .
C1 C 0.6862(8) 0.1739(4) 0.3339(5) 0.010(2) Uani 1 1 d . U . . .
Si1 Si 0.5195(2) 0.16210(13) 0.41363(15) 0.0137(7) Uani 1 1 d . . . . .
N1 N 0.4106(7) 0.2301(4) 0.4233(4) 0.0149(19) Uani 1 1 d . . . . .
O1 O 0.6504(5) 0.0485(3) 0.6344(4) 0.0219(16) Uani 1 1 d . . . . .
N2 N 0.6740(7) 0.2040(3) 0.4043(4) 0.0140(18) Uani 1 1 d . . . . .
O2 O 0.7724(6) 0.0174(3) 0.5329(4) 0.0270(18) Uani 1 1 d . . . . .
Si2 Si 0.4033(3) 0.31000(14) 0.36937(17) 0.0231(7) Uani 1 1 d . . . . .
C2 C 0.8029(8) 0.1683(5) 0.2901(5) 0.016(2) Uani 1 1 d . . . . .
C3 C 0.8808(9) 0.1105(5) 0.3031(6) 0.024(3) Uani 1 1 d . . . . .
H3 H 0.8591 0.0748 0.3376 0.028 Uiso 1 1 calc R U . . .
N3 N 0.5731(7) 0.1511(4) 0.3131(4) 0.0135(18) Uani 1 1 d . . . . .
Si3 Si 0.2942(3) 0.20898(15) 0.48745(17) 0.0236(7) Uani 1 1 d . . . . .
C4 C 0.9916(9) 0.1061(5) 0.2645(5) 0.024(3) Uani 1 1 d . . . . .
H4 H 1.0431 0.0668 0.2719 0.029 Uiso 1 1 calc R U . . .
C9 C 0.3941(9) 0.1018(5) 0.2472(6) 0.028(3) Uani 1 1 d . U . . .
H9A H 0.3632 0.0714 0.2061 0.042 Uiso 1 1 calc R U . . .
H9B H 0.3646 0.1495 0.2386 0.042 Uiso 1 1 calc R U . . .
H9C H 0.3660 0.0847 0.2963 0.042 Uiso 1 1 calc R U . . .
C10 C 0.5846(9) 0.0269(5) 0.2641(6) 0.030(3) Uani 1 1 d . . . . .
H10A H 0.5691 0.0138 0.3169 0.045 Uiso 1 1 calc R U . . .
H10B H 0.6719 0.0258 0.2561 0.045 Uiso 1 1 calc R U . . .
H10C H 0.5438 -0.0060 0.2292 0.045 Uiso 1 1 calc R U . . .
C11 C 0.5772(9) 0.1300(5) 0.1701(6) 0.034(3) Uiso 1 1 d . . . . .
H11A H 0.5418 0.1013 0.1288 0.051 Uiso 1 1 calc R U . . .
H11B H 0.6656 0.1281 0.1685 0.051 Uiso 1 1 calc R U . . .
H11C H 0.5501 0.1784 0.1637 0.051 Uiso 1 1 calc R U . . .
C8 C 0.5359(9) 0.1016(5) 0.2484(5) 0.020(2) Uani 1 1 d . . . . .
C7 C 0.8360(9) 0.2235(5) 0.2391(5) 0.020(2) Uani 1 1 d . . . . .
H7 H 0.7847 0.2626 0.2307 0.024 Uiso 1 1 calc R U . . .
C6 C 0.9457(9) 0.2179(5) 0.2023(6) 0.026(3) Uani 1 1 d . . . . .
H6 H 0.9680 0.2535 0.1678 0.031 Uiso 1 1 calc R U . . .
C5 C 1.0242(9) 0.1606(5) 0.2151(6) 0.027(3) Uani 1 1 d . . . . .
H5 H 1.0992 0.1588 0.1903 0.032 Uiso 1 1 calc R U . . .
C00O C 0.3520(9) 0.1609(5) 0.5753(5) 0.033(3) Uani 1 1 d . . . . .
H00A H 0.3771 0.1138 0.5610 0.049 Uiso 1 1 calc R U . . .
H00B H 0.2876 0.1580 0.6122 0.049 Uiso 1 1 calc R U . . .
H00C H 0.4212 0.1861 0.5981 0.049 Uiso 1 1 calc R U . . .
C12 C 0.8765(18) 0.1958(10) 0.4703(13) 0.023(6) Uiso 0.62(4) 1 d D . P A 1
H12A H 0.8540 0.1474 0.4810 0.034 Uiso 0.62(4) 1 calc R U P A 1
H12B H 0.9253 0.2144 0.5134 0.034 Uiso 0.62(4) 1 calc R U P A 1
H12C H 0.9236 0.1974 0.4239 0.034 Uiso 0.62(4) 1 calc R U P A 1
C14 C 0.6975(14) 0.2450(12) 0.5366(10) 0.012(5) Uiso 0.62(4) 1 d D . P A 1
H14A H 0.6186 0.2673 0.5277 0.018 Uiso 0.62(4) 1 calc R U P A 1
H14B H 0.7463 0.2732 0.5727 0.018 Uiso 0.62(4) 1 calc R U P A 1
H14C H 0.6860 0.1983 0.5579 0.018 Uiso 0.62(4) 1 calc R U P A 1
C15 C 0.794(2) 0.3154(10) 0.4284(10) 0.022(6) Uiso 0.62(4) 1 d D . P A 1
H15A H 0.8206 0.3123 0.3758 0.033 Uiso 0.62(4) 1 calc R U P A 1
H15B H 0.8580 0.3363 0.4608 0.033 Uiso 0.62(4) 1 calc R U P A 1
H15C H 0.7210 0.3445 0.4299 0.033 Uiso 0.62(4) 1 calc R U P A 1
C13 C 0.7641(9) 0.2392(5) 0.4590(6) 0.021(2) Uani 1 1 d . . . . .
C16 C 0.4409(10) 0.3870(5) 0.4326(6) 0.038(3) Uani 1 1 d . . . . .
H16A H 0.3794 0.3917 0.4712 0.057 Uiso 1 1 calc R U . . .
H16B H 0.4427 0.4296 0.4016 0.057 Uiso 1 1 calc R U . . .
H16C H 0.5203 0.3798 0.4578 0.057 Uiso 1 1 calc R U . . .
C17 C 0.2456(9) 0.3222(5) 0.3226(6) 0.038(3) Uani 1 1 d . U . . .
H17A H 0.2261 0.2820 0.2900 0.057 Uiso 1 1 calc R U . . .
H17B H 0.2445 0.3649 0.2916 0.057 Uiso 1 1 calc R U . . .
H17C H 0.1856 0.3261 0.3623 0.057 Uiso 1 1 calc R U . . .
C18 C 0.5092(8) 0.3142(5) 0.2869(5) 0.025(3) Uiso 1 1 d . . . . .
H18A H 0.5928 0.3091 0.3063 0.037 Uiso 1 1 calc R U . . .
H18B H 0.4997 0.3592 0.2609 0.037 Uiso 1 1 calc R U . . .
H18C H 0.4899 0.2763 0.2509 0.037 Uiso 1 1 calc R U . . .
C19 C 0.2196(9) 0.2904(6) 0.5277(6) 0.047(3) Uani 1 1 d . . . . .
H19A H 0.2789 0.3164 0.5592 0.070 Uiso 1 1 calc R U . . .
H19B H 0.1518 0.2765 0.5591 0.070 Uiso 1 1 calc R U . . .
H19C H 0.1897 0.3200 0.4856 0.070 Uiso 1 1 calc R U . . .
C20 C 0.1760(9) 0.1554(5) 0.4349(6) 0.037(3) Uani 1 1 d . . . . .
H20A H 0.1352 0.1843 0.3957 0.055 Uiso 1 1 calc R U . . .
H20B H 0.1167 0.1386 0.4709 0.055 Uiso 1 1 calc R U . . .
H20C H 0.2146 0.1155 0.4105 0.055 Uiso 1 1 calc R U . . .
C22 C 0.7730(8) 0.0577(5) 0.6559(6) 0.019(2) Uani 1 1 d . . . . .
C23 C 0.8470(9) 0.0392(5) 0.5946(5) 0.020(2) Uani 1 1 d . . . . .
C24 C 0.8215(10) 0.0821(5) 0.7255(6) 0.025(3) Uani 1 1 d . . . . .
H24 H 0.7710 0.0933 0.7665 0.030 Uiso 1 1 calc R U . . .
C25 C 0.9485(11) 0.0894(5) 0.7327(6) 0.035(3) Uani 1 1 d . . . . .
H25 H 0.9843 0.1065 0.7790 0.042 Uiso 1 1 calc R U . . .
C26 C 1.0236(9) 0.0713(4) 0.6706(6) 0.026(3) Uani 1 1 d . . . . .
H26 H 1.1086 0.0768 0.6763 0.031 Uiso 1 1 calc R U . . .
C27 C 0.9731(9) 0.0451(5) 0.6005(6) 0.024(3) Uani 1 1 d . . . . .
H27 H 1.0228 0.0323 0.5596 0.029 Uiso 1 1 calc R U . . .
C14A C 0.703(3) 0.274(3) 0.521(2) 0.036(11) Uiso 0.38(4) 1 d . . P A 2
H14D H 0.6610 0.3160 0.5007 0.054 Uiso 0.38(4) 1 calc R U P A 2
H14E H 0.7626 0.2885 0.5604 0.054 Uiso 0.38(4) 1 calc R U P A 2
H14F H 0.6441 0.2427 0.5428 0.054 Uiso 0.38(4) 1 calc R U P A 2
C15A C 0.844(4) 0.2955(19) 0.4190(16) 0.024(9) Uiso 0.38(4) 1 d D . P A 2
H15D H 0.8951 0.2725 0.3820 0.037 Uiso 0.38(4) 1 calc R U P A 2
H15E H 0.8945 0.3196 0.4575 0.037 Uiso 0.38(4) 1 calc R U P A 2
H15F H 0.7910 0.3294 0.3925 0.037 Uiso 0.38(4) 1 calc R U P A 2
C12A C 0.858(4) 0.1799(17) 0.495(2) 0.045(12) Uiso 0.38(4) 1 d D . P A 2
H12D H 0.8151 0.1505 0.5307 0.067 Uiso 0.38(4) 1 calc R U P A 2
H12E H 0.9259 0.2030 0.5209 0.067 Uiso 0.38(4) 1 calc R U P A 2
H12F H 0.8873 0.1509 0.4530 0.067 Uiso 0.38(4) 1 calc R U P A 2

loop_
_atom_site_aniso_label
_atom_site_aniso_U_11
_atom_site_aniso_U_22
_atom_site_aniso_U_33
_atom_site_aniso_U_23
_atom_site_aniso_U_13
_atom_site_aniso_U_12
Cu1 0.0177(7) 0.0167(7) 0.0146(7) 0.0046(6) -0.0007(5) -0.0024(6)
B1 0.018(7) 0.034(8) 0.016(7) 0.001(6) -0.004(6) -0.013(6)
C1 0.020(5) 0.003(4) 0.008(5) 0.002(4) -0.003(4) 0.003(4)
Si1 0.0124(15) 0.0161(15) 0.0127(16) 0.0000(12) 0.0032(12) -0.0014(12)
N1 0.020(5) 0.016(4) 0.009(5) 0.003(4) 0.006(4) -0.003(4)
O1 0.012(4) 0.032(4) 0.022(4) 0.000(3) -0.003(3) 0.005(3)
N2 0.019(5) 0.008(4) 0.015(5) 0.000(4) 0.001(4) -0.004(4)
O2 0.022(4) 0.030(4) 0.029(5) -0.005(4) 0.001(4) -0.003(3)
Si2 0.0239(17) 0.0198(16) 0.0254(19) 0.0055(14) -0.0022(14) 0.0090(13)
C2 0.006(5) 0.024(6) 0.017(6) -0.004(5) 0.007(4) -0.005(4)
C3 0.021(6) 0.021(6) 0.030(7) 0.008(5) 0.012(5) 0.003(5)
N3 0.017(5) 0.020(5) 0.003(4) -0.002(4) 0.000(4) -0.003(4)
Si3 0.0202(17) 0.0269(18) 0.0242(18) 0.0002(14) 0.0080(14) 0.0039(14)
C4 0.026(7) 0.024(6) 0.022(6) 0.004(5) 0.006(5) 0.006(5)
C9 0.036(7) 0.024(6) 0.023(6) 0.003(5) -0.014(5) -0.022(5)
C10 0.039(7) 0.013(6) 0.039(8) -0.006(5) 0.016(6) -0.001(5)
C8 0.029(6) 0.013(6) 0.018(6) -0.005(5) -0.001(5) -0.004(5)
C7 0.024(6) 0.021(6) 0.016(6) 0.004(5) 0.006(5) -0.005(5)
C6 0.036(7) 0.019(6) 0.024(7) 0.011(5) 0.006(6) -0.006(5)
C5 0.019(6) 0.046(7) 0.016(6) -0.007(6) 0.008(5) 0.003(6)
C00O 0.031(7) 0.053(8) 0.015(6) -0.002(6) 0.013(5) 0.010(6)
C13 0.024(6) 0.023(6) 0.016(6) -0.004(5) -0.003(5) -0.003(5)
C16 0.056(8) 0.017(6) 0.040(8) 0.005(5) -0.002(6) 0.007(6)
C17 0.034(6) 0.038(6) 0.040(6) 0.013(5) -0.019(5) 0.010(5)
C19 0.023(7) 0.060(9) 0.058(9) 0.006(7) 0.014(6) 0.001(6)
C20 0.016(6) 0.045(7) 0.049(8) -0.002(6) 0.007(6) -0.010(5)
C22 0.013(6) 0.014(5) 0.029(7) 0.008(5) -0.007(5) 0.000(5)
C23 0.020(6) 0.030(7) 0.009(6) -0.005(5) -0.002(5) 0.000(5)
C24 0.031(7) 0.019(6) 0.024(7) -0.004(5) -0.013(5) 0.006(5)
C25 0.047(8) 0.030(7) 0.026(7) -0.011(6) -0.010(6) 0.003(6)
C26 0.015(6) 0.011(6) 0.050(8) -0.002(5) -0.009(6) -0.004(4)
C27 0.022(6) 0.029(7) 0.022(6) 0.008(5) -0.005(5) -0.008(5)

_geom_special_details            
;
 All esds (except the esd in the dihedral angle between two l.s. planes)
 are estimated using the full covariance matrix.  The cell esds are taken
 into account individually in the estimation of esds in distances, angles
 and torsion angles; correlations between esds in cell parameters are only
 used when they are defined by crystal symmetry.  An approximate (isotropic)
 treatment of cell esds is used for estimating esds involving l.s. planes.
;
loop_
_geom_bond_atom_site_label_1
_geom_bond_atom_site_label_2
_geom_bond_distance
_geom_bond_site_symmetry_2
_geom_bond_publ_flag
Cu1 Cu1 2.274(2) 3_656 ?
Cu1 B1 2.160(12) . ?
Cu1 B1 2.200(11) 3_656 ?
Cu1 Si1 2.260(3) . ?
B1 Cu1 2.200(11) 3_656 ?
B1 O1 1.448(12) . ?
B1 O2 1.441(12) . ?
C1 N2 1.345(10) . ?
C1 C2 1.497(11) . ?
C1 N3 1.336(10) . ?
Si1 N1 1.749(7) . ?
Si1 N2 1.862(7) . ?
Si1 N3 1.850(7) . ?
N1 Si2 1.762(7) . ?
N1 Si3 1.747(7) . ?
O1 C22 1.379(10) . ?
N2 C13 1.487(11) . ?
O2 C23 1.374(10) . ?
Si2 C16 1.845(10) . ?
Si2 C17 1.879(10) . ?
Si2 C18 1.853(9) . ?
C2 C3 1.387(12) . ?
C2 C7 1.410(12) . ?
C3 H3 0.9300 . ?
C3 C4 1.393(12) . ?
N3 C8 1.492(11) . ?
Si3 C00O 1.848(10) . ?
Si3 C19 1.871(10) . ?
Si3 C20 1.841(10) . ?
C4 H4 0.9300 . ?
C4 C5 1.383(12) . ?
C9 H9A 0.9600 . ?
C9 H9B 0.9600 . ?
C9 H9C 0.9600 . ?
C9 C8 1.537(12) . ?
C10 H10A 0.9600 . ?
C10 H10B 0.9600 . ?
C10 H10C 0.9600 . ?
C10 C8 1.518(12) . ?
C11 H11A 0.9600 . ?
C11 H11B 0.9600 . ?
C11 H11C 0.9600 . ?
C11 C8 1.527(12) . ?
C7 H7 0.9300 . ?
C7 C6 1.368(12) . ?
C6 H6 0.9300 . ?
C6 C5 1.384(12) . ?
C5 H5 0.9300 . ?
C00O H00A 0.9600 . ?
C00O H00B 0.9600 . ?
C00O H00C 0.9600 . ?
C12 H12A 0.9600 . ?
C12 H12B 0.9600 . ?
C12 H12C 0.9600 . ?
C12 C13 1.473(19) . ?
C14 H14A 0.9600 . ?
C14 H14B 0.9600 . ?
C14 H14C 0.9600 . ?
C14 C13 1.539(18) . ?
C15 H15A 0.9600 . ?
C15 H15B 0.9600 . ?
C15 H15C 0.9600 . ?
C15 C13 1.561(17) . ?
C13 C14A 1.43(3) . ?
C13 C15A 1.54(2) . ?
C13 C12A 1.61(3) . ?
C16 H16A 0.9600 . ?
C16 H16B 0.9600 . ?
C16 H16C 0.9600 . ?
C17 H17A 0.9600 . ?
C17 H17B 0.9600 . ?
C17 H17C 0.9600 . ?
C18 H18A 0.9600 . ?
C18 H18B 0.9600 . ?
C18 H18C 0.9600 . ?
C19 H19A 0.9600 . ?
C19 H19B 0.9600 . ?
C19 H19C 0.9600 . ?
C20 H20A 0.9600 . ?
C20 H20B 0.9600 . ?
C20 H20C 0.9600 . ?
C22 C23 1.388(12) . ?
C22 C24 1.368(12) . ?
C23 C27 1.372(12) . ?
C24 H24 0.9300 . ?
C24 C25 1.384(13) . ?
C25 H25 0.9300 . ?
C25 C26 1.404(13) . ?
C26 H26 0.9300 . ?
C26 C27 1.393(13) . ?
C27 H27 0.9300 . ?
C14A H14D 0.9600 . ?
C14A H14E 0.9600 . ?
C14A H14F 0.9600 . ?
C15A H15D 0.9600 . ?
C15A H15E 0.9600 . ?
C15A H15F 0.9600 . ?
C12A H12D 0.9600 . ?
C12A H12E 0.9600 . ?
C12A H12F 0.9600 . ?

loop_
_geom_angle_atom_site_label_1
_geom_angle_atom_site_label_2
_geom_angle_atom_site_label_3
_geom_angle
_geom_angle_site_symmetry_1
_geom_angle_site_symmetry_3
_geom_angle_publ_flag
B1 Cu1 Cu1 59.4(3) . 3_656 ?
B1 Cu1 Cu1 57.7(3) 3_656 3_656 ?
B1 Cu1 B1 117.1(3) . 3_656 ?
B1 Cu1 Si1 119.1(3) . . ?
B1 Cu1 Si1 123.5(3) 3_656 . ?
Si1 Cu1 Cu1 174.53(11) . 3_656 ?
Cu1 B1 Cu1 62.9(3) . 3_656 ?
O1 B1 Cu1 116.4(7) . 3_656 ?
O1 B1 Cu1 120.7(7) . . ?
O2 B1 Cu1 121.2(7) . . ?
O2 B1 Cu1 126.5(8) . 3_656 ?
O2 B1 O1 105.3(8) . . ?
N2 C1 C2 126.2(8) . . ?
N3 C1 N2 105.0(8) . . ?
N3 C1 C2 128.8(8) . . ?
N1 Si1 Cu1 122.3(3) . . ?
N1 Si1 N2 108.1(3) . . ?
N1 Si1 N3 113.8(3) . . ?
N2 Si1 Cu1 120.2(2) . . ?
N3 Si1 Cu1 111.1(2) . . ?
N3 Si1 N2 69.9(3) . . ?
Si1 N1 Si2 126.1(4) . . ?
Si3 N1 Si1 113.4(4) . . ?
Si3 N1 Si2 120.2(4) . . ?
C22 O1 B1 107.4(7) . . ?
C1 N2 Si1 90.8(5) . . ?
C1 N2 C13 132.2(8) . . ?
C13 N2 Si1 135.0(6) . . ?
C23 O2 B1 108.7(7) . . ?
N1 Si2 C16 110.6(4) . . ?
N1 Si2 C17 110.7(4) . . ?
N1 Si2 C18 114.7(4) . . ?
C16 Si2 C17 109.7(5) . . ?
C16 Si2 C18 106.6(5) . . ?
C18 Si2 C17 104.3(5) . . ?
C3 C2 C1 119.6(8) . . ?
C3 C2 C7 120.5(8) . . ?
C7 C2 C1 119.8(8) . . ?
C2 C3 H3 120.0 . . ?
C2 C3 C4 120.0(9) . . ?
C4 C3 H3 120.0 . . ?
C1 N3 Si1 91.6(6) . . ?
C1 N3 C8 128.4(7) . . ?
C8 N3 Si1 132.7(6) . . ?
N1 Si3 C00O 113.1(4) . . ?
N1 Si3 C19 112.2(4) . . ?
N1 Si3 C20 108.6(4) . . ?
C00O Si3 C19 103.6(5) . . ?
C20 Si3 C00O 110.2(5) . . ?
C20 Si3 C19 109.0(5) . . ?
C3 C4 H4 120.4 . . ?
C5 C4 C3 119.3(9) . . ?
C5 C4 H4 120.4 . . ?
H9A C9 H9B 109.5 . . ?
H9A C9 H9C 109.5 . . ?
H9B C9 H9C 109.5 . . ?
C8 C9 H9A 109.5 . . ?
C8 C9 H9B 109.5 . . ?
C8 C9 H9C 109.5 . . ?
H10A C10 H10B 109.5 . . ?
H10A C10 H10C 109.5 . . ?
H10B C10 H10C 109.5 . . ?
C8 C10 H10A 109.5 . . ?
C8 C10 H10B 109.5 . . ?
C8 C10 H10C 109.5 . . ?
H11A C11 H11B 109.5 . . ?
H11A C11 H11C 109.5 . . ?
H11B C11 H11C 109.5 . . ?
C8 C11 H11A 109.5 . . ?
C8 C11 H11B 109.5 . . ?
C8 C11 H11C 109.5 . . ?
N3 C8 C9 104.7(7) . . ?
N3 C8 C10 111.0(8) . . ?
N3 C8 C11 111.0(7) . . ?
C10 C8 C9 110.3(8) . . ?
C10 C8 C11 111.6(8) . . ?
C11 C8 C9 108.0(8) . . ?
C2 C7 H7 120.9 . . ?
C6 C7 C2 118.3(9) . . ?
C6 C7 H7 120.9 . . ?
C7 C6 H6 119.2 . . ?
C7 C6 C5 121.7(9) . . ?
C5 C6 H6 119.2 . . ?
C4 C5 C6 120.3(9) . . ?
C4 C5 H5 119.9 . . ?
C6 C5 H5 119.9 . . ?
Si3 C00O H00A 109.5 . . ?
Si3 C00O H00B 109.5 . . ?
Si3 C00O H00C 109.5 . . ?
H00A C00O H00B 109.5 . . ?
H00A C00O H00C 109.5 . . ?
H00B C00O H00C 109.5 . . ?
H12A C12 H12B 109.5 . . ?
H12A C12 H12C 109.5 . . ?
H12B C12 H12C 109.5 . . ?
C13 C12 H12A 109.5 . . ?
C13 C12 H12B 109.5 . . ?
C13 C12 H12C 109.5 . . ?
H14A C14 H14B 109.5 . . ?
H14A C14 H14C 109.5 . . ?
H14B C14 H14C 109.5 . . ?
C13 C14 H14A 109.5 . . ?
C13 C14 H14B 109.5 . . ?
C13 C14 H14C 109.5 . . ?
H15A C15 H15B 109.5 . . ?
H15A C15 H15C 109.5 . . ?
H15B C15 H15C 109.5 . . ?
C13 C15 H15A 109.5 . . ?
C13 C15 H15B 109.5 . . ?
C13 C15 H15C 109.5 . . ?
N2 C13 C14 105.1(9) . . ?
N2 C13 C15 109.4(9) . . ?
N2 C13 C15A 112.8(13) . . ?
N2 C13 C12A 109.0(14) . . ?
C12 C13 N2 111.2(10) . . ?
C12 C13 C14 109.6(12) . . ?
C12 C13 C15 111.8(11) . . ?
C14 C13 C15 109.5(10) . . ?
C14A C13 N2 111.3(15) . . ?
C14A C13 C15A 107.0(18) . . ?
C14A C13 C12A 109.9(19) . . ?
C15A C13 C12A 106.7(17) . . ?
Si2 C16 H16A 109.5 . . ?
Si2 C16 H16B 109.5 . . ?
Si2 C16 H16C 109.5 . . ?
H16A C16 H16B 109.5 . . ?
H16A C16 H16C 109.5 . . ?
H16B C16 H16C 109.5 . . ?
Si2 C17 H17A 109.5 . . ?
Si2 C17 H17B 109.5 . . ?
Si2 C17 H17C 109.5 . . ?
H17A C17 H17B 109.5 . . ?
H17A C17 H17C 109.5 . . ?
H17B C17 H17C 109.5 . . ?
Si2 C18 H18A 109.5 . . ?
Si2 C18 H18B 109.5 . . ?
Si2 C18 H18C 109.5 . . ?
H18A C18 H18B 109.5 . . ?
H18A C18 H18C 109.5 . . ?
H18B C18 H18C 109.5 . . ?
Si3 C19 H19A 109.5 . . ?
Si3 C19 H19B 109.5 . . ?
Si3 C19 H19C 109.5 . . ?
H19A C19 H19B 109.5 . . ?
H19A C19 H19C 109.5 . . ?
H19B C19 H19C 109.5 . . ?
Si3 C20 H20A 109.5 . . ?
Si3 C20 H20B 109.5 . . ?
Si3 C20 H20C 109.5 . . ?
H20A C20 H20B 109.5 . . ?
H20A C20 H20C 109.5 . . ?
H20B C20 H20C 109.5 . . ?
O1 C22 C23 109.9(8) . . ?
C24 C22 O1 128.0(9) . . ?
C24 C22 C23 122.1(9) . . ?
O2 C23 C22 108.6(8) . . ?
C27 C23 O2 129.9(9) . . ?
C27 C23 C22 121.4(9) . . ?
C22 C24 H24 121.2 . . ?
C22 C24 C25 117.6(10) . . ?
C25 C24 H24 121.2 . . ?
C24 C25 H25 119.8 . . ?
C24 C25 C26 120.5(10) . . ?
C26 C25 H25 119.8 . . ?
C25 C26 H26 119.3 . . ?
C27 C26 C25 121.3(10) . . ?
C27 C26 H26 119.3 . . ?
C23 C27 C26 117.1(9) . . ?
C23 C27 H27 121.5 . . ?
C26 C27 H27 121.5 . . ?
C13 C14A H14D 109.5 . . ?
C13 C14A H14E 109.5 . . ?
C13 C14A H14F 109.5 . . ?
H14D C14A H14E 109.5 . . ?
H14D C14A H14F 109.5 . . ?
H14E C14A H14F 109.5 . . ?
C13 C15A H15D 109.5 . . ?
C13 C15A H15E 109.5 . . ?
C13 C15A H15F 109.5 . . ?
H15D C15A H15E 109.5 . . ?
H15D C15A H15F 109.5 . . ?
H15E C15A H15F 109.5 . . ?
C13 C12A H12D 109.5 . . ?
C13 C12A H12E 109.5 . . ?
C13 C12A H12F 109.5 . . ?
H12D C12A H12E 109.5 . . ?
H12D C12A H12F 109.5 . . ?
H12E C12A H12F 109.5 . . ?

loop_
_geom_torsion_atom_site_label_1
_geom_torsion_atom_site_label_2
_geom_torsion_atom_site_label_3
_geom_torsion_atom_site_label_4
_geom_torsion
_geom_torsion_site_symmetry_1
_geom_torsion_site_symmetry_2
_geom_torsion_site_symmetry_3
_geom_torsion_site_symmetry_4
_geom_torsion_publ_flag
Cu1 B1 O1 C22 144.5(7) 3_656 . . . ?
Cu1 B1 O1 C22 -142.8(7) . . . . ?
Cu1 B1 O2 C23 -140.0(8) 3_656 . . . ?
Cu1 B1 O2 C23 142.4(7) . . . . ?
Cu1 Si1 N1 Si2 -170.7(3) . . . . ?
Cu1 Si1 N1 Si3 3.5(5) . . . . ?
Cu1 Si1 N2 C1 92.8(5) . . . . ?
Cu1 Si1 N2 C13 -72.2(8) . . . . ?
Cu1 Si1 N3 C1 -105.1(5) . . . . ?
Cu1 Si1 N3 C8 45.5(8) . . . . ?
B1 O1 C22 C23 0.8(10) . . . . ?
B1 O1 C22 C24 -180.0(10) . . . . ?
B1 O2 C23 C22 -0.4(10) . . . . ?
B1 O2 C23 C27 -179.0(10) . . . . ?
C1 N2 C13 C12 -47.9(16) . . . . ?
C1 N2 C13 C14 -166.4(12) . . . . ?
C1 N2 C13 C15 76.1(15) . . . . ?
C1 N2 C13 C14A 169(2) . . . . ?
C1 N2 C13 C15A 49(2) . . . . ?
C1 N2 C13 C12A -69(2) . . . . ?
C1 C2 C3 C4 -177.9(8) . . . . ?
C1 C2 C7 C6 177.5(8) . . . . ?
C1 N3 C8 C9 -174.0(8) . . . . ?
C1 N3 C8 C10 67.0(11) . . . . ?
C1 N3 C8 C11 -57.7(12) . . . . ?
Si1 N1 Si2 C16 -111.9(6) . . . . ?
Si1 N1 Si2 C17 126.3(6) . . . . ?
Si1 N1 Si2 C18 8.7(7) . . . . ?
Si1 N1 Si3 C00O 40.0(6) . . . . ?
Si1 N1 Si3 C19 156.8(5) . . . . ?
Si1 N1 Si3 C20 -82.7(5) . . . . ?
Si1 N2 C13 C12 111.6(13) . . . . ?
Si1 N2 C13 C14 -7.0(14) . . . . ?
Si1 N2 C13 C15 -124.4(13) . . . . ?
Si1 N2 C13 C14A -31(2) . . . . ?
Si1 N2 C13 C15A -151(2) . . . . ?
Si1 N2 C13 C12A 90.2(19) . . . . ?
Si1 N3 C8 C9 44.8(10) . . . . ?
Si1 N3 C8 C10 -74.2(10) . . . . ?
Si1 N3 C8 C11 161.1(7) . . . . ?
N1 Si1 N2 C1 -119.9(5) . . . . ?
N1 Si1 N2 C13 75.2(9) . . . . ?
N1 Si1 N3 C1 112.2(5) . . . . ?
N1 Si1 N3 C8 -97.2(8) . . . . ?
O1 B1 O2 C23 0.8(10) . . . . ?
O1 C22 C23 O2 -0.3(11) . . . . ?
O1 C22 C23 C27 178.5(8) . . . . ?
O1 C22 C24 C25 -177.6(9) . . . . ?
N2 C1 C2 C3 87.5(11) . . . . ?
N2 C1 C2 C7 -89.2(11) . . . . ?
N2 C1 N3 Si1 -14.3(6) . . . . ?
N2 C1 N3 C8 -166.9(8) . . . . ?
N2 Si1 N1 Si2 42.8(6) . . . . ?
N2 Si1 N1 Si3 -143.0(4) . . . . ?
N2 Si1 N3 C1 10.6(5) . . . . ?
N2 Si1 N3 C8 161.2(9) . . . . ?
O2 B1 O1 C22 -1.0(10) . . . . ?
O2 C23 C27 C26 177.9(9) . . . . ?
Si2 N1 Si3 C00O -145.4(5) . . . . ?
Si2 N1 Si3 C19 -28.6(7) . . . . ?
Si2 N1 Si3 C20 91.9(6) . . . . ?
C2 C1 N2 Si1 -165.9(8) . . . . ?
C2 C1 N2 C13 -0.3(14) . . . . ?
C2 C1 N3 Si1 165.8(8) . . . . ?
C2 C1 N3 C8 13.3(14) . . . . ?
C2 C3 C4 C5 1.8(15) . . . . ?
C2 C7 C6 C5 -1.0(14) . . . . ?
C3 C2 C7 C6 0.8(14) . . . . ?
C3 C4 C5 C6 -2.0(15) . . . . ?
N3 C1 N2 Si1 14.2(6) . . . . ?
N3 C1 N2 C13 179.9(8) . . . . ?
N3 C1 C2 C3 -92.7(12) . . . . ?
N3 C1 C2 C7 90.6(11) . . . . ?
N3 Si1 N1 Si2 -32.7(6) . . . . ?
N3 Si1 N1 Si3 141.6(4) . . . . ?
N3 Si1 N2 C1 -10.5(5) . . . . ?
N3 Si1 N2 C13 -175.5(9) . . . . ?
Si3 N1 Si2 C16 74.2(6) . . . . ?
Si3 N1 Si2 C17 -47.5(6) . . . . ?
Si3 N1 Si2 C18 -165.2(5) . . . . ?
C7 C2 C3 C4 -1.2(14) . . . . ?
C7 C6 C5 C4 1.7(15) . . . . ?
C22 C23 C27 C26 -0.6(14) . . . . ?
C22 C24 C25 C26 -0.9(14) . . . . ?
C23 C22 C24 C25 1.5(14) . . . . ?
C24 C22 C23 O2 -179.5(8) . . . . ?
C24 C22 C23 C27 -0.7(15) . . . . ?
C24 C25 C26 C27 -0.4(15) . . . . ?
C25 C26 C27 C23 1.1(14) . . . . ?

_smtbx_masks_special_details     
;
A solvent mask was calculated and 46 electrons were 
found in a volume of 588\%A^3^ in 1 void per unit cell. 
This is consistent with the presence of 
0.5[C7H8] per Asymmetric Unit 
which account for 50 electrons 
per unit cell.
;
loop_
_smtbx_masks_void_nr
_smtbx_masks_void_average_x
_smtbx_masks_void_average_y
_smtbx_masks_void_average_z
_smtbx_masks_void_volume
_smtbx_masks_void_count_electrons
_smtbx_masks_void_content
1 0.000 0.000 0.000 294.2 23.1 '0.5 Toluene'
2 0.000 0.500 0.500 294.2 23.1 '0.5 Toluene'

_smtbx_masks_void_probe_radius   1.2
_smtbx_masks_void_truncation_radius 1.2
_shelx_res_file                  
;
    mo_mg_snt_cm_bcat_solve_0m_a.res created by SHELXL-2014/7

TITL mo_MG_SNT_CM_BCAT_SOLVE_0m_a.res in P2(1)/c
REM Old TITL mo_MG_SNT_CM_BCAT_SOLVE_0m in P2(1)/c
REM SHELXT solution in P2(1)/c
REM R1 0.335, Rweak 0.196, Alpha 0.190, Orientation as input
REM Formula found by SHELXT: C30 Cu N3 O4 Si3
CELL 0.71073 10.8391 18.7635 17.1654 90 91.861 90
ZERR 2 0.0022 0.0039 0.0036 0 0.007 0
LATT 1
SYMM -X,0.5+Y,0.5-Z
SFAC C H B Cu N O Si
UNIT 115 188 4 4 12 8 12
ISOR 0.01 0.02 C18 C1 C11 C9
ISOR 0.005 0.01 C17

L.S. 10
PLAN  17
TEMP 23
CONF
FREE C1 Si1
LIST 4
MORE -1
ABIN
BOND $H
fmap 2
acta
OMIT -3 50
OMIT 0 2 0
OMIT 0 2 2
REM <olex2.extras>
REM <HklSrc "%.\\mo_MG_SNT_CM_BCAT_SOLVE_0m_a.hkl">
REM </olex2.extras>

WGHT    0.080700
SWAT    0.100000  653.0988
FVAR       0.31107   0.61893
CU1   4    0.501700    0.055532    0.473541    11.00000    0.01775    0.01669 =
         0.01457    0.00460   -0.00065   -0.00237
B1    3    0.645600    0.021622    0.555298    11.00000    0.01835    0.03440 =
         0.01601    0.00116   -0.00397   -0.01304
C1    1    0.686183    0.173872    0.333911    11.00000    0.02038    0.00255 =
         0.00811    0.00227   -0.00338    0.00333
SI1   7    0.519453    0.162098    0.413629    11.00000    0.01239    0.01611 =
         0.01272   -0.00003    0.00323   -0.00143
N1    5    0.410576    0.230098    0.423268    11.00000    0.01953    0.01633 =
         0.00926    0.00348    0.00634   -0.00306
O1    6    0.650404    0.048512    0.634408    11.00000    0.01241    0.03157 =
         0.02159    0.00015   -0.00344    0.00485
N2    5    0.673962    0.204014    0.404328    11.00000    0.01912    0.00830 =
         0.01472   -0.00020    0.00070   -0.00449
O2    6    0.772357    0.017401    0.532915    11.00000    0.02224    0.03006 =
         0.02869   -0.00542    0.00060   -0.00287
SI2   7    0.403263    0.309995    0.369375    11.00000    0.02386    0.01978 =
         0.02542    0.00553   -0.00218    0.00902
C2    1    0.802947    0.168290    0.290116    11.00000    0.00576    0.02439 =
         0.01695   -0.00387    0.00744   -0.00462
C3    1    0.880828    0.110528    0.303108    11.00000    0.02078    0.02072 =
         0.03030    0.00815    0.01152    0.00314
AFIX  43
H3    2    0.859067    0.074784    0.337593    11.00000   -1.20000
AFIX   0
N3    5    0.573095    0.151095    0.313091    11.00000    0.01727    0.01973 =
         0.00346   -0.00200   -0.00015   -0.00269
SI3   7    0.294158    0.208983    0.487446    11.00000    0.02017    0.02687 =
         0.02420    0.00023    0.00796    0.00393
C4    1    0.991616    0.106082    0.264492    11.00000    0.02605    0.02436 =
         0.02192    0.00449    0.00571    0.00587
AFIX  43
H4    2    1.043107    0.066847    0.271865    11.00000   -1.20000
AFIX   0
SAME 0.02 0.04 C9 C10 C11
C9    1    0.394127    0.101814    0.247247    11.00000    0.03572    0.02392 =
         0.02332    0.00299   -0.01366   -0.02162
AFIX 137
H9A   2    0.363213    0.071380    0.206111    11.00000   -1.50000
H9B   2    0.364551    0.149476    0.238581    11.00000   -1.50000
H9C   2    0.366020    0.084717    0.296308    11.00000   -1.50000
AFIX   0
C10   1    0.584632    0.026933    0.264101    11.00000    0.03858    0.01348 =
         0.03899   -0.00580    0.01589   -0.00113
AFIX 137
H10A  2    0.569063    0.013810    0.316936    11.00000   -1.50000
H10B  2    0.671863    0.025809    0.256121    11.00000   -1.50000
H10C  2    0.543760   -0.006038    0.229154    11.00000   -1.50000
AFIX   0
C11   1    0.577183    0.129973    0.170097    11.00000    0.03408
AFIX 137
H11A  2    0.541813    0.101274    0.128810    11.00000   -1.50000
H11B  2    0.665574    0.128092    0.168504    11.00000   -1.50000
H11C  2    0.550097    0.178396    0.163716    11.00000   -1.50000
AFIX   0
C8    1    0.535943    0.101602    0.248433    11.00000    0.02880    0.01295 =
         0.01836   -0.00487   -0.00061   -0.00371
C7    1    0.836043    0.223462    0.239084    11.00000    0.02374    0.02114 =
         0.01594    0.00426    0.00554   -0.00467
AFIX  43
H7    2    0.784666    0.262593    0.230659    11.00000   -1.20000
AFIX   0
C6    1    0.945683    0.217919    0.202299    11.00000    0.03595    0.01930 =
         0.02361    0.01078    0.00601   -0.00565
AFIX  43
H6    2    0.968041    0.253541    0.167828    11.00000   -1.20000
AFIX   0
C5    1    1.024195    0.160640    0.215079    11.00000    0.01899    0.04623 =
         0.01647   -0.00734    0.00841    0.00259
AFIX  43
H5    2    1.099189    0.158840    0.190323    11.00000   -1.20000
AFIX   0
C00O  1    0.351989    0.160937    0.575258    11.00000    0.03068    0.05292 =
         0.01546   -0.00186    0.01342    0.00980
AFIX 137
H00A  2    0.377146    0.113777    0.561003    11.00000   -1.50000
H00B  2    0.287634    0.157954    0.612246    11.00000   -1.50000
H00C  2    0.421224    0.186126    0.598133    11.00000   -1.50000
AFIX   0
SAME 0.02 0.04 C12A C12A C15A
SAME 0.02 0.04 C12 C12 C15
PART 1
C12   1    0.876524    0.195815    0.470317    21.00000    0.02250
AFIX 137
H12A  2    0.854011    0.147386    0.480969    21.00000   -1.50000
H12B  2    0.925259    0.214362    0.513396    21.00000   -1.50000
H12C  2    0.923598    0.197443    0.423933    21.00000   -1.50000
AFIX   0
C14   1    0.697480    0.245030    0.536630    21.00000    0.01175
AFIX 137
H14A  2    0.618553    0.267304    0.527684    21.00000   -1.50000
H14B  2    0.746309    0.273191    0.572710    21.00000   -1.50000
H14C  2    0.686039    0.198258    0.557884    21.00000   -1.50000
AFIX   0
C15   1    0.793771    0.315392    0.428416    21.00000    0.02185
AFIX 137
H15A  2    0.820567    0.312283    0.375765    21.00000   -1.50000
H15B  2    0.857993    0.336307    0.460754    21.00000   -1.50000
H15C  2    0.721008    0.344467    0.429893    21.00000   -1.50000
AFIX   0
PART 0
C13   1    0.764087    0.239155    0.459046    11.00000    0.02372    0.02331 =
         0.01582   -0.00428   -0.00261   -0.00269
C16   1    0.440933    0.387008    0.432579    11.00000    0.05564    0.01724 =
         0.04001    0.00480   -0.00188    0.00715
AFIX 137
H16A  2    0.379421    0.391722    0.471244    11.00000   -1.50000
H16B  2    0.442682    0.429555    0.401574    11.00000   -1.50000
H16C  2    0.520300    0.379825    0.457810    11.00000   -1.50000
AFIX   0
C17   1    0.245564    0.322250    0.322609    11.00000    0.03426    0.03773 =
         0.04044    0.01273   -0.01932    0.00985
AFIX 137
H17A  2    0.226053    0.282002    0.289951    11.00000   -1.50000
H17B  2    0.244458    0.364864    0.291644    11.00000   -1.50000
H17C  2    0.185602    0.326146    0.362338    11.00000   -1.50000
AFIX   0
C18   1    0.509205    0.314174    0.286929    11.00000    0.02481
AFIX 137
H18A  2    0.592845    0.309120    0.306274    11.00000   -1.50000
H18B  2    0.499748    0.359219    0.260896    11.00000   -1.50000
H18C  2    0.489912    0.276346    0.250899    11.00000   -1.50000
AFIX   0
C19   1    0.219565    0.290374    0.527749    11.00000    0.02313    0.06022 =
         0.05816    0.00570    0.01449    0.00105
AFIX 137
H19A  2    0.278922    0.316383    0.559234    11.00000   -1.50000
H19B  2    0.151822    0.276503    0.559070    11.00000   -1.50000
H19C  2    0.189680    0.319997    0.485620    11.00000   -1.50000
AFIX   0
C20   1    0.176034    0.155427    0.434851    11.00000    0.01596    0.04484 =
         0.04919   -0.00156    0.00684   -0.01014
AFIX 137
H20A  2    0.135159    0.184275    0.395700    11.00000   -1.50000
H20B  2    0.116731    0.138577    0.470888    11.00000   -1.50000
H20C  2    0.214613    0.115500    0.410539    11.00000   -1.50000
AFIX   0
C22   1    0.773045    0.057730    0.655923    11.00000    0.01267    0.01407 =
         0.02891    0.00789   -0.00660   -0.00044
C23   1    0.846986    0.039167    0.594597    11.00000    0.02029    0.03039 =
         0.00943   -0.00540   -0.00198   -0.00049
C24   1    0.821533    0.082070    0.725515    11.00000    0.03085    0.01860 =
         0.02421   -0.00383   -0.01316    0.00624
AFIX  43
H24   2    0.771029    0.093287    0.766539    11.00000   -1.20000
AFIX   0
C25   1    0.948474    0.089408    0.732690    11.00000    0.04731    0.02972 =
         0.02638   -0.01140   -0.00999    0.00277
AFIX  43
H25   2    0.984284    0.106487    0.778988    11.00000   -1.20000
AFIX   0
C26   1    1.023569    0.071251    0.670569    11.00000    0.01538    0.01106 =
         0.05017   -0.00154   -0.00862   -0.00430
AFIX  43
H26   2    1.108648    0.076773    0.676281    11.00000   -1.20000
AFIX   0
C27   1    0.973124    0.045125    0.600543    11.00000    0.02168    0.02915 =
         0.02199    0.00763   -0.00499   -0.00793
AFIX  43
H27   2    1.022751    0.032291    0.559637    11.00000   -1.20000
AFIX   0
PART 2
C14A  1    0.702911    0.274484    0.520828   -21.00000    0.03586
AFIX 137
H14D  2    0.661014    0.315963    0.500661   -21.00000   -1.50000
H14E  2    0.762641    0.288506    0.560417   -21.00000   -1.50000
H14F  2    0.644054    0.242674    0.542836   -21.00000   -1.50000
AFIX   0
C15A  1    0.843657    0.295476    0.418984   -21.00000    0.02447
AFIX 137
H15D  2    0.895098    0.272548    0.382018   -21.00000   -1.50000
H15E  2    0.894515    0.319585    0.457484   -21.00000   -1.50000
H15F  2    0.790955    0.329400    0.392480   -21.00000   -1.50000
AFIX   0
C12A  1    0.857506    0.179917    0.494510   -21.00000    0.04499
AFIX 137
H12D  2    0.815057    0.150473    0.530709   -21.00000   -1.50000
H12E  2    0.925909    0.203033    0.520926   -21.00000   -1.50000
H12F  2    0.887264    0.150919    0.453046   -21.00000   -1.50000
AFIX   0
HKLF 4

REM  mo_MG_SNT_CM_BCAT_SOLVE_0m_a.res in P2(1)/c
REM R1 =  0.1016 for    2551 Fo > 4sig(Fo)  and  0.2414 for all    6152 data
REM    339 parameters refined using     21 restraints

END

WGHT      0.0807      0.0000

REM Highest difference peak  0.555,  deepest hole -0.635,  1-sigma level  0.135
Q1    1   0.5180  0.0691  0.6817  11.00000  0.05    0.54
Q2    1   1.0772  0.0442  0.7769  11.00000  0.05    0.52
Q3    1   0.6026  0.1110  0.3844  11.00000  0.05    0.52
Q4    1   0.4838  0.0610  0.0783  11.00000  0.05    0.52
Q5    1   1.0289  0.2509  0.4395  11.00000  0.05    0.49
Q6    1   0.9841  0.1918  0.0815  11.00000  0.05    0.48
Q7    1   0.4359  0.0971  0.5436  11.00000  0.05    0.47
Q8    1   0.8242  0.4475  0.3939  11.00000  0.05    0.47
Q9    1   0.4624  0.2551  0.3942  11.00000  0.05    0.47
Q10   1   0.2827  0.0633  0.3179  11.00000  0.05    0.47
Q11   1   1.0321  0.0509  0.5416  11.00000  0.05    0.46
Q12   1   1.0041  0.4800  0.5562  11.00000  0.05    0.46
Q13   1   0.4041  0.1064  0.6587  11.00000  0.05    0.46
Q14   1   0.9052  0.3687  0.4897  11.00000  0.05    0.45
Q15   1   0.6458  0.2633  0.5606  11.00000  0.05    0.45
Q16   1   0.6380  0.1248  0.1749  11.00000  0.05    0.45
Q17   1   0.5816  0.3120  0.5027  11.00000  0.05    0.45
;
_shelx_res_checksum              22322
_shelx_fab_file                  
;
-14 0 2 -16.6316 -0.4774
-14 0 4 11.4064 -0.3547
-14 0 6 17.9370 -0.0804
-14 1 1 -13.0391 -0.2568
-14 1 2 1.0886 -0.0729
-14 1 3 -3.9336 -0.4545
-14 1 4 -2.6617 0.0023
-14 1 5 21.4998 -0.1976
-14 1 6 -3.1526 0.0176
-14 2 1 -0.1751 -0.0755
-14 2 2 -8.5774 -0.3491
-14 2 3 0.9115 -0.0917
-14 2 4 13.9509 -0.2687
-14 2 5 -6.9340 0.1738
-14 2 6 16.1894 -0.0636
-14 3 1 -3.0581 -0.1336
-14 3 2 1.5946 -0.1343
-14 3 3 5.2339 -0.2339
-14 3 4 -1.3669 0.0781
-14 3 5 19.1735 -0.0944
-14 4 1 -5.9848 -0.0525
-14 4 2 2.2649 -0.0762
-14 4 3 5.5595 -0.1142
-14 4 4 13.7430 -0.0933
-14 4 5 -3.8987 0.2842
-14 5 1 1.3776 0.1099
-14 5 2 0.6841 -0.1181
-14 5 3 6.8733 -0.0203
-14 5 4 5.7299 0.0107
-14 6 1 -7.9520 0.0006
-14 6 2 2.8789 0.1312
-13 0 2 -5.7711 0.4134
-13 0 4 18.0251 0.1920
-13 0 6 13.0330 0.0273
-13 0 8 -4.5823 -0.1139
-13 0 10 3.4864 -0.1568
-13 1 1 -6.5084 0.2855
-13 1 2 3.1479 0.1163
-13 1 3 6.1584 0.2881
-13 1 4 -2.9689 0.0036
-13 1 5 20.3796 0.0737
-13 1 6 -3.5900 -0.0258
-13 1 7 0.2795 -0.0256
-13 1 8 1.4853 -0.0016
-13 1 9 -1.5086 -0.2101
-13 1 10 -1.7484 0.3178
-13 2 1 3.8207 0.1159
-13 2 2 0.4145 0.2957
-13 2 3 0.8554 0.0154
-13 2 4 15.5379 0.1342
-13 2 5 -8.2012 -0.0045
-13 2 6 9.9498 0.0532
-13 2 7 -0.9543 -0.0616
-13 2 8 -5.4438 -0.0934
-13 2 9 0.7822 0.0806
-13 2 10 2.4924 -0.2610
-13 3 1 5.9302 0.1584
-13 3 2 3.3268 0.0480
-13 3 3 7.0689 0.2004
-13 3 4 -5.5387 -0.0314
-13 3 5 13.0725 0.0824
-13 3 6 -6.8614 0.0136
-13 3 7 -1.3711 0.0445
-13 3 8 1.1124 -0.1155
-13 3 9 -1.8301 -0.1544
-13 3 10 -3.0297 0.0815
-13 4 1 -1.2621 0.0587
-13 4 2 5.8226 0.2105
-13 4 3 0.1939 -0.0305
-13 4 4 6.0654 0.1162
-13 4 5 -8.1238 0.0123
-13 4 6 4.4629 0.0822
-13 4 7 -3.0042 -0.0664
-13 4 8 -4.2229 0.0050
-13 4 9 -2.4794 -0.1884
-13 4 10 3.6820 -0.1485
-13 5 1 10.8793 0.1659
-13 5 2 0.9241 0.0293
-13 5 3 -1.4618 0.1684
-13 5 4 -3.9170 -0.0627
-13 5 5 0.8587 0.0716
-13 5 6 -6.5495 0.0161
-13 5 7 -2.1683 0.0544
-13 5 8 -4.6301 -0.2299
-13 5 9 -0.2643 -0.0080
-13 6 1 -0.7703 0.0853
-13 6 2 -0.8764 0.1794
-13 6 3 0.0556 -0.0440
-13 6 4 -9.4725 0.0836
-13 6 5 -6.7785 -0.0557
-13 6 6 -3.2508 0.0355
-13 6 7 -6.6479 -0.0887
-13 6 8 -4.8650 0.0299
-13 6 9 -7.9532 -0.3015
-13 7 1 5.6058 0.0977
-13 7 2 1.9490 0.0622
-13 7 3 -13.3978 0.0705
-13 7 4 -4.8791 -0.1145
-13 7 5 -11.0146 0.0292
-13 7 6 -7.8228 -0.0514
-13 7 7 -6.5103 0.0051
-13 7 8 -8.2790 -0.1869
-13 8 1 2.1646 0.1239
-13 8 2 -7.6808 -0.0375
-13 8 3 -1.4001 -0.0091
-13 8 4 -16.2751 -0.0105
-13 8 5 -7.8369 -0.1098
-13 8 6 -7.6951 0.0169
-13 8 7 -6.5532 -0.0660
-13 9 1 -0.7834 -0.2070
-13 9 2 1.6126 0.1185
-13 9 3 -12.5691 -0.1338
-13 9 4 -4.5266 -0.0478
-13 9 5 -8.8596 0.0064
-13 9 6 -5.1453 -0.0575
-13 10 1 0.4242 0.1177
-13 10 2 -6.6846 -0.2643
-13 10 3 0.8171 0.1047
-13 10 4 -7.2482 -0.0941
-12 0 2 -3.3229 -0.3011
-12 0 4 -11.1123 -0.2006
-12 0 6 -7.7893 -0.0300
-12 0 8 1.3018 0.0350
-12 0 10 5.7553 0.2178
-12 0 12 25.0129 0.2247
-12 1 1 -3.9233 -0.2272
-12 1 2 2.0251 -0.0023
-12 1 3 -4.9639 -0.2516
-12 1 4 3.1546 0.0129
-12 1 5 -11.9159 -0.0890
-12 1 6 3.7301 0.0634
-12 1 7 -1.1031 0.0056
-12 1 8 5.6151 0.0631
-12 1 9 0.4102 0.0981
-12 1 10 2.9813 0.0671
-12 1 11 15.2706 0.2192
-12 1 12 -5.7897 -0.0485
-12 1 13 20.9388 -0.0223
-12 2 1 0.4127 -0.0671
-12 2 2 -0.0023 -0.2723
-12 2 3 2.9163 -0.0166
-12 2 4 -7.5689 -0.1611
-12 2 5 6.1206 0.0442
-12 2 6 -5.8329 -0.0130
-12 2 7 7.1413 0.0829
-12 2 8 0.1093 0.0335
-12 2 9 8.8760 0.0597
-12 2 10 3.0331 0.1442
-12 2 11 -1.3875 -0.0275
-12 2 12 18.2800 0.0553
-12 2 13 -9.9345 -0.0677
-12 3 1 1.3471 -0.2363
-12 3 2 -2.6261 -0.0636
-12 3 3 -1.5322 -0.2233
-12 3 4 4.6133 -0.0051
-12 3 5 -5.2391 -0.0812
-12 3 6 7.5720 0.1007
-12 3 7 -0.1526 0.0261
-12 3 8 7.4813 0.0457
-12 3 9 -1.3742 0.0615
-12 3 10 6.3276 0.0092
-12 3 11 8.6874 0.0894
-12 3 12 -4.4449 -0.1274
-12 3 13 10.4185 -0.1047
-12 4 1 -7.6581 -0.1142
-12 4 2 -1.3607 -0.2302
-12 4 3 -3.1146 -0.0374
-12 4 4 -1.6463 -0.1589
-12 4 5 6.9214 0.0686
-12 4 6 0.5299 -0.0183
-12 4 7 3.4623 0.0872
-12 4 8 -0.8796 0.0256
-12 4 9 4.2885 -0.0043
-12 4 10 0.7586 0.0645
-12 4 11 3.6412 -0.0601
-12 4 12 9.8660 -0.0228
-12 5 1 -3.2047 -0.1442
-12 5 2 -8.7314 -0.0714
-12 5 3 -4.3637 -0.1570
-12 5 4 -0.5864 0.0272
-12 5 5 3.0646 -0.1041
-12 5 6 2.7480 0.1141
-12 5 7 -0.1370 0.0029
-12 5 8 -4.2571 0.0147
-12 5 9 -4.5408 0.0110
-12 5 10 2.5858 -0.0057
-12 5 11 4.9432 0.0285
-12 5 12 5.0606 -0.0978
-12 6 1 -4.3590 -0.1114
-12 6 2 -11.2271 -0.0756
-12 6 3 -8.9788 -0.0003
-12 6 4 1.2705 -0.1204
-12 6 5 -1.8760 0.0797
-12 6 6 2.7982 -0.0523
-12 6 7 -8.3273 0.0751
-12 6 8 -9.4786 -0.0215
-12 6 9 -6.2892 0.0054
-12 6 10 -4.9865 0.0182
-12 6 11 3.9242 0.0281
-12 6 12 6.0455 -0.0064
-12 7 1 -11.9880 -0.0077
-12 7 2 -5.3193 -0.0498
-12 7 3 -7.2821 -0.0459
-12 7 4 -12.2624 0.0401
-12 7 5 7.0019 -0.0908
-12 7 6 -10.3423 0.0755
-12 7 7 -8.5695 -0.0298
-12 7 8 -13.0961 0.0392
-12 7 9 -17.2894 -0.0243
-12 7 10 -1.3969 0.0886
-12 7 11 -2.3610 0.0316
-12 8 1 5.6385 -0.0915
-12 8 2 -14.9928 0.0011
-12 8 3 -14.3948 0.0084
-12 8 4 5.7182 -0.0618
-12 8 5 -17.0485 0.0242
-12 8 6 1.9659 -0.0330
-12 8 7 -15.5601 0.0511
-12 8 8 -20.6934 -0.0361
-12 8 9 -5.3675 0.0859
-12 8 10 -15.9502 0.0280
-12 8 11 1.3967 0.1445
-12 9 1 -16.5868 -0.0449
-12 9 2 -2.7371 -0.0461
-12 9 3 -2.6100 -0.0288
-12 9 4 -21.2683 0.0103
-12 9 5 11.8399 -0.0263
-12 9 6 -17.2405 -0.0133
-12 9 7 -7.6031 -0.0026
-12 9 8 -8.1617 0.0575
-12 9 9 -21.7261 -0.0140
-12 9 10 2.6985 0.1559
-12 10 1 8.1097 -0.0755
-12 10 2 -11.6606 -0.0611
-12 10 3 -13.4970 0.0183
-12 10 4 9.5837 -0.0200
-12 10 5 -16.5476 -0.0570
-12 10 6 9.1033 0.0384
-12 10 7 -9.6898 -0.0342
-12 10 8 -10.2426 -0.0209
-12 10 9 3.0929 0.0902
-12 11 1 -16.0191 -0.1146
-12 11 2 0.1342 0.0008
-12 11 3 -0.4478 -0.0381
-12 11 4 -10.5854 0.0007
-12 11 5 10.7410 0.0418
-12 11 6 -5.8955 -0.1434
-12 11 7 6.6777 0.0372
-12 11 8 -0.0996 -0.0265
-12 12 1 7.8714 -0.0020
-12 12 2 -6.7432 -0.0525
-12 12 3 -3.0128 0.0793
-12 12 4 0.7816 -0.0013
-12 12 5 1.5433 -0.1236
-12 12 6 7.7509 0.0772
-12 12 7 0.0911 -0.1731
-12 13 1 -7.0110 -0.0233
-12 13 2 1.6178 0.0927
-12 13 3 -3.2112 -0.0276
-12 13 4 3.8806 0.0271
-12 13 5 -5.0721 0.0176
-11 0 2 2.7888 0.3126
-11 0 4 -8.2005 0.2453
-11 0 6 -7.6265 0.0761
-11 0 8 -11.0647 -0.0077
-11 0 10 -3.5919 -0.0735
-11 0 12 9.3210 -0.2521
-11 0 14 0.4352 -0.2101
-11 1 1 4.0823 0.1746
-11 1 2 1.8083 0.0022
-11 1 3 -1.9278 0.3268
-11 1 4 1.5983 -0.0047
-11 1 5 -7.3148 0.1458
-11 1 6 0.4761 -0.1047
-11 1 7 -7.5502 0.0322
-11 1 8 1.6082 -0.0826
-11 1 9 -9.8330 -0.0200
-11 1 10 5.7210 -0.0899
-11 1 11 4.5163 -0.1698
-11 1 12 0.9363 0.0452
-11 1 13 4.0976 -0.3041
-11 1 14 -4.1254 0.0809
-11 1 15 -1.6286 0.0790
-11 2 1 0.3698 0.0313
-11 2 2 4.8115 0.2747
-11 2 3 2.5275 0.0380
-11 2 4 -2.6496 0.2307
-11 2 5 1.9908 -0.0943
-11 2 6 -3.0054 0.0569
-11 2 7 0.5244 -0.0903
-11 2 8 -7.1137 0.0082
-11 2 9 6.8507 -0.0756
-11 2 10 -3.6583 -0.0689
-11 2 11 9.1100 -0.0650
-11 2 12 4.7032 -0.2677
-11 2 13 -0.9859 0.0802
-11 2 14 -4.1764 -0.0944
-11 2 15 -4.9927 0.0506
-11 3 1 2.4325 0.1319
-11 3 2 0.1329 0.0428
-11 3 3 3.4655 0.2538
-11 3 4 2.8271 -0.0177
-11 3 5 1.6102 0.0931
-11 3 6 2.1479 -0.1284
-11 3 7 0.8666 0.0144
-11 3 8 2.2785 -0.0314
-11 3 9 -4.0333 -0.0267
-11 3 10 12.6569 -0.0668
-11 3 11 1.2308 -0.1396
-11 3 12 9.1669 -0.0413
-11 3 13 -1.7287 -0.1840
-11 3 14 1.3772 0.1312
-11 3 15 -5.7024 0.1809
-11 4 1 -5.0928 0.0861
-11 4 2 2.6211 0.1907
-11 4 3 1.8756 0.0352
-11 4 4 5.0017 0.1384
-11 4 5 4.5709 -0.1017
-11 4 6 6.8319 0.0185
-11 4 7 1.7395 -0.0716
-11 4 8 3.3431 -0.0148
-11 4 9 6.3240 0.0096
-11 4 10 -1.1395 -0.0657
-11 4 11 15.0103 -0.0772
-11 4 12 1.4441 -0.1275
-11 4 13 10.3432 0.0222
-11 4 14 -5.0047 0.0367
-11 5 1 -4.2897 0.1045
-11 5 2 -0.4481 0.0408
-11 5 3 3.6866 0.1620
-11 5 4 4.7067 -0.0098
-11 5 5 8.5943 0.0406
-11 5 6 5.3525 -0.1271
-11 5 7 8.7622 0.0094
-11 5 8 1.5002 0.0031
-11 5 9 0.9375 -0.0548
-11 5 10 10.0542 0.0040
-11 5 11 -1.2363 -0.0467
-11 5 12 13.6208 -0.0780
-11 5 13 1.0642 -0.0170
-11 5 14 10.2398 0.1036
-11 6 1 -3.8102 0.0762
-11 6 2 -1.4337 0.1451
-11 6 3 4.2829 0.0387
-11 6 4 8.0709 0.0850
-11 6 5 5.0068 -0.0758
-11 6 6 8.5219 0.0297
-11 6 7 3.2446 -0.0896
-11 6 8 3.2847 -0.0142
-11 6 9 3.1589 0.0336
-11 6 10 -7.4768 -0.0410
-11 6 11 9.5628 -0.0312
-11 6 12 -1.0020 0.0264
-11 6 13 8.5048 -0.0527
-11 6 14 2.6037 0.0499
-11 7 1 -5.6583 0.0936
-11 7 2 2.4370 0.0375
-11 7 3 6.4997 0.1159
-11 7 4 1.9049 0.0235
-11 7 5 8.7472 0.0401
-11 7 6 1.7482 -0.1117
-11 7 7 2.4897 0.0437
-11 7 8 1.8001 -0.0422
-11 7 9 -9.9372 -0.0417
-11 7 10 4.6730 0.0220
-11 7 11 -14.2006 0.0549
-11 7 12 3.5518 -0.0760
-11 7 13 1.7788 0.0518
-11 8 1 -2.9480 0.0538
-11 8 2 3.4024 0.0950
-11 8 3 0.4882 0.0532
-11 8 4 12.0754 0.0517
-11 8 5 -4.8901 -0.0234
-11 8 6 3.0528 0.0515
-11 8 7 -0.4505 -0.0915
-11 8 8 -6.3807 0.0089
-11 8 9 3.0933 -0.0221
-11 8 10 -22.8285 0.0157
-11 8 11 2.0636 -0.0076
-11 8 12 -11.9739 0.1198
-11 8 13 -3.6286 -0.1120
-11 9 1 -2.4897 0.0424
-11 9 2 -3.0000 0.0327
-11 9 3 12.4677 0.0452
-11 9 4 -7.0712 0.0528
-11 9 5 7.8847 0.0251
-11 9 6 -7.0294 -0.0457
-11 9 7 -0.4409 0.0511
-11 9 8 1.0684 -0.0570
-11 9 9 -14.4634 -0.0239
-11 9 10 3.3342 -0.0192
-11 9 11 -24.9804 0.1270
-11 9 12 -2.8460 -0.0407
-11 10 1 -8.1749 0.0188
-11 10 2 6.8940 0.0115
-11 10 3 -5.1110 0.0587
-11 10 4 10.6386 0.0049
-11 10 5 -8.8463 0.0153
-11 10 6 2.9697 0.0423
-11 10 7 -2.9660 -0.0222
-11 10 8 1.9070 -0.0058
-11 10 9 2.5432 -0.0555
-11 10 10 -18.8441 0.0229
-11 10 11 0.6734 0.0002
-11 10 12 -15.5135 0.1524
-11 11 1 -0.0089 -0.0141
-11 11 2 -6.3834 0.0473
-11 11 3 7.4940 -0.0068
-11 11 4 -3.3256 0.0448
-11 11 5 1.0614 0.0059
-11 11 6 -2.9630 -0.0097
-11 11 7 7.6907 0.0368
-11 11 8 0.1174 -0.0127
-11 11 9 1.8533 -0.0599
-11 11 10 1.2287 -0.0571
-11 11 11 -15.9989 0.0990
-11 12 1 -5.9160 0.0344
-11 12 2 5.0027 0.0104
-11 12 3 -0.3910 0.0867
-11 12 4 -2.8516 -0.0266
-11 12 5 2.3596 -0.0373
-11 12 6 -1.5817 0.0262
-11 12 7 0.8495 0.0055
-11 12 8 13.4075 -0.0187
-11 12 9 -0.6947 -0.0527
-11 12 10 -3.4818 -0.0469
-11 13 1 6.1797 0.0845
-11 13 2 -2.0029 0.1296
-11 13 3 -1.4131 -0.0007
-11 13 4 4.8432 0.0057
-11 13 5 -12.0212 -0.0551
-11 13 6 4.2297 -0.0840
-11 13 7 4.5016 0.0323
-11 13 8 -1.1095 0.0139
-11 13 9 8.1371 -0.0718
-11 14 1 0.5373 0.1016
-11 14 2 5.1075 0.1297
-11 14 3 1.8024 0.1261
-11 14 4 -10.4698 -0.0936
-11 14 5 4.3716 -0.1390
-11 14 6 -10.0140 -0.0489
-11 14 7 -0.1207 -0.0256
-11 14 8 6.6163 0.0156
-11 15 1 7.0275 0.2977
-11 15 2 0.1191 0.1797
-11 15 3 -1.2043 0.0270
-11 15 4 1.0660 -0.0381
-11 15 5 -11.7459 -0.1619
-11 15 6 -0.7197 -0.1515
-11 16 1 1.2494 0.1072
-11 16 2 2.3885 0.2191
-11 16 3 0.1704 0.1067
-10 0 2 -0.9210 -0.3377
-10 0 4 1.8178 -0.3034
-10 0 6 -3.9931 -0.1192
-10 0 8 -5.2177 -0.0189
-10 0 10 0.0107 0.0718
-10 0 12 -1.9979 0.1146
-10 0 14 -7.1345 0.2847
-10 0 16 -12.8905 0.1766
-10 1 1 1.5616 -0.1796
-10 1 2 1.6258 -0.0464
-10 1 3 0.9051 -0.3556
-10 1 4 1.8706 0.0088
-10 1 5 0.6962 -0.1634
-10 1 6 -1.7413 0.0172
-10 1 7 -8.3880 -0.0520
-10 1 8 -0.3176 0.0598
-10 1 9 -1.1861 0.0220
-10 1 10 2.7173 0.0271
-10 1 11 -1.7113 0.0766
-10 1 12 -1.9652 -0.0189
-10 1 13 -3.6885 0.1650
-10 1 14 -2.6713 -0.0686
-10 1 15 -14.0134 0.3483
-10 1 16 -5.1326 -0.0868
-10 1 17 -5.4559 -0.1065
-10 2 1 1.1831 -0.0897
-10 2 2 2.8408 -0.3016
-10 2 3 2.8180 -0.0069
-10 2 4 3.4269 -0.2266
-10 2 5 -0.2057 0.0451
-10 2 6 -6.5941 -0.0622
-10 2 7 -3.4837 0.0899
-10 2 8 -7.0393 -0.0161
-10 2 9 3.4106 0.0542
-10 2 10 0.6483 0.0541
-10 2 11 1.4304 0.0216
-10 2 12 -3.3148 0.0782
-10 2 13 -2.5955 -0.0247
-10 2 14 -10.5139 0.2608
-10 2 15 -1.9552 -0.0634
-10 2 16 -13.4851 0.2259
-10 3 1 4.0521 -0.1265
-10 3 2 0.1525 -0.0838
-10 3 3 4.5062 -0.2582
-10 3 4 1.7791 0.0577
-10 3 5 -1.2366 -0.0955
-10 3 6 -3.1876 0.0934
-10 3 7 -11.0804 -0.0221
-10 3 8 -0.4613 0.1051
-10 3 9 0.0987 0.0147
-10 3 10 4.6648 0.0194
-10 3 11 0.6378 0.0802
-10 3 12 -0.4577 0.0259
-10 3 13 -5.1820 0.1014
-10 3 14 5.1963 0.0053
-10 3 15 -13.5601 0.2991
-10 3 16 -1.5132 -0.1216
-10 4 1 -2.3002 -0.1419
-10 4 2 4.0001 -0.1884
-10 4 3 1.4983 -0.0094
-10 4 4 1.4465 -0.1440
-10 4 5 -0.0892 0.0921
-10 4 6 -8.3099 -0.0314
-10 4 7 -1.7667 0.1207
-10 4 8 -4.5751 -0.0001
-10 4 9 2.5813 0.0532
-10 4 10 5.2372 0.0604
-10 4 11 1.8886 0.0126
-10 4 12 1.1626 0.0893
-10 4 13 6.4616 0.0647
-10 4 14 -4.3946 0.1251
-10 4 15 11.9546 -0.0034
-10 4 16 -5.0003 0.1805
-10 5 1 3.0838 -0.0722
-10 5 2 1.1242 -0.1055
-10 5 3 -0.0523 -0.1489
-10 5 4 2.9011 0.0575
-10 5 5 -3.9071 -0.0655
-10 5 6 0.8317 0.0932
-10 5 7 -7.0666 0.0072
-10 5 8 0.0590 0.0978
-10 5 9 3.8353 0.0220
-10 5 10 1.2841 0.0009
-10 5 11 4.8891 0.1150
-10 5 12 3.2330 0.0460
-10 5 13 4.9943 0.0462
-10 5 14 15.2823 0.0791
-10 5 15 2.8887 0.0816
-10 5 16 7.6032 -0.0619
-10 6 1 0.6778 -0.1254
-10 6 2 -0.8115 -0.1074
-10 6 3 7.0399 -0.0291
-10 6 4 -3.2593 -0.0878
-10 6 5 3.2652 0.0669
-10 6 6 -4.9272 -0.0182
-10 6 7 0.6101 0.0807
-10 6 8 -1.0012 0.0274
-10 6 9 -2.6229 0.0427
-10 6 10 2.6711 0.0569
-10 6 11 1.4441 -0.0053
-10 6 12 4.8533 0.1136
-10 6 13 7.9942 0.0535
-10 6 14 11.5021 -0.0634
-10 6 15 11.6614 0.0344
-10 6 16 11.1602 -0.0160
-10 7 1 0.9639 -0.0735
-10 7 2 9.3329 -0.0861
-10 7 3 -3.7509 -0.0786
-10 7 4 7.4236 0.0270
-10 7 5 -1.8334 -0.0584
-10 7 6 0.9973 0.0413
-10 7 7 -2.4882 0.0205
-10 7 8 -6.8332 0.0650
-10 7 9 -1.5000 0.0083
-10 7 10 -2.5367 -0.0003
-10 7 11 -3.2568 0.1022
-10 7 12 5.2318 0.0003
-10 7 13 8.0792 -0.0142
-10 7 14 5.1276 -0.0010
-10 7 15 15.1012 -0.1613
-10 8 1 3.9664 -0.0641
-10 8 2 -2.6335 -0.0632
-10 8 3 13.0687 -0.0360
-10 8 4 -0.4365 -0.0588
-10 8 5 2.4646 0.0279
-10 8 6 0.2859 -0.0387
-10 8 7 -8.4085 0.0347
-10 8 8 -1.8967 0.0125
-10 8 9 -13.0249 0.0398
-10 8 10 -7.5242 -0.0020
-10 8 11 6.4220 -0.0029
-10 8 12 -4.6865 0.0793
-10 8 13 3.4968 -0.0267
-10 8 14 9.0044 -0.1957
-10 8 15 -4.1184 -0.0400
-10 9 1 -1.4589 -0.0475
-10 9 2 11.0112 -0.0652
-10 9 3 -1.1689 -0.0356
-10 9 4 8.6084 -0.0034
-10 9 5 3.2802 -0.0684
-10 9 6 -5.0184 0.0145
-10 9 7 0.4007 -0.0135
-10 9 8 -21.0078 0.0456
-10 9 9 -2.5108 -0.0403
-10 9 10 -3.6530 0.0183
-10 9 11 -10.1957 0.0321
-10 9 12 12.9930 0.0387
-10 9 13 -3.8099 -0.0668
-10 9 14 -5.3605 -0.0587
-10 10 1 1.5944 -0.0521
-10 10 2 -2.5896 -0.0322
-10 10 3 12.6917 -0.0606
-10 10 4 2.8409 -0.0333
-10 10 5 3.3055 0.0065
-10 10 6 1.5392 -0.0560
-10 10 7 -15.0938 0.0307
-10 10 8 2.6167 -0.0118
-10 10 9 -20.5479 0.0223
-10 10 10 -1.4178 -0.0507
-10 10 11 14.5500 0.0627
-10 10 12 -9.0972 0.0325
-10 10 13 5.9728 0.0938
-10 10 14 -5.3290 -0.2159
-10 11 1 0.0305 -0.0474
-10 11 2 8.2137 -0.0817
-10 11 3 -0.2437 -0.0087
-10 11 4 10.3057 -0.0370
-10 11 5 1.2578 -0.0379
-10 11 6 -0.1595 0.0255
-10 11 7 -0.2496 -0.0057
-10 11 8 -21.6901 0.0281
-10 11 9 7.5036 -0.0299
-10 11 10 -1.4612 -0.0129
-10 11 11 -0.7621 0.0090
-10 11 12 19.3471 0.1905
-10 11 13 -8.5368 -0.0593
-10 12 1 5.9808 -0.0643
-10 12 2 0.3090 -0.0324
-10 12 3 9.7393 -0.0781
-10 12 4 0.9086 0.0082
-10 12 5 8.7556 -0.0020
-10 12 6 -4.6700 -0.0109
-10 12 7 -5.0863 0.0509
-10 12 8 2.7518 0.0283
-10 12 9 -14.1915 -0.0547
-10 12 10 8.4883 -0.0155
-10 12 11 16.8806 0.0380
-10 12 12 -2.3722 0.0475
-10 13 1 8.3595 -0.0573
-10 13 2 7.0514 -0.0608
-10 13 3 1.4827 0.0115
-10 13 4 6.6979 -0.0510
-10 13 5 -2.1794 0.0133
-10 13 6 6.8243 0.0424
-10 13 7 -6.9634 0.0256
-10 13 8 -7.9414 0.0122
-10 13 9 4.7337 0.0189
-10 13 10 3.4403 -0.1499
-10 13 11 4.1889 0.0360
-10 13 12 15.7372 0.1609
-10 14 1 12.7156 -0.0218
-10 14 2 4.8325 -0.0210
-10 14 3 1.8467 -0.0557
-10 14 4 2.9994 0.0447
-10 14 5 3.7595 -0.0208
-10 14 6 -5.5103 0.0076
-10 14 7 2.5765 0.0732
-10 14 8 -5.4266 0.0195
-10 14 9 -2.7344 -0.1163
-10 14 10 1.8661 0.0052
-10 14 11 12.9064 -0.1343
-10 15 1 10.7551 -0.0457
-10 15 2 1.9402 -0.0097
-10 15 3 3.5437 0.0264
-10 15 4 -2.6298 -0.0639
-10 15 5 3.6755 0.0524
-10 15 6 2.1547 0.0223
-10 15 7 -5.6225 -0.0201
-10 15 8 -0.1039 0.0358
-10 15 9 -4.9387 -0.0187
-10 16 1 6.2192 0.0193
-10 16 2 2.6655 -0.0843
-10 16 3 -4.5997 -0.0268
-10 16 4 5.5456 0.0968
-10 16 5 -1.8602 -0.0601
-10 16 6 3.3093 0.0271
-10 16 7 1.1256 0.0642
-10 16 8 -4.8425 -0.0588
-10 17 1 5.8966 -0.2340
-10 17 2 -5.8472 0.0296
-10 17 3 0.0806 -0.0130
-10 17 4 -1.9830 -0.0388
-10 17 5 6.2982 0.1515
-10 17 6 0.7930 -0.0228
-10 18 1 -6.2838 0.0270
-10 18 2 -0.3904 -0.2709
-9 0 2 -9.8409 0.2987
-9 0 4 -0.0941 0.2819
-9 0 6 8.5523 0.0645
-9 0 8 -2.4726 -0.0170
-9 0 10 4.8697 -0.0915
-9 0 12 8.3437 -0.1393
-9 0 14 -14.5250 -0.2052
-9 0 16 -11.6698 -0.3188
-9 0 18 13.0380 -0.2231
-9 1 1 -8.7070 0.1466
-9 1 2 0.1668 0.0590
-9 1 3 -5.1629 0.3203
-9 1 4 4.0735 0.0158
-9 1 5 5.1744 0.1681
-9 1 6 1.7558 -0.0210
-9 1 7 2.8143 0.0161
-9 1 8 -0.9392 0.0142
-9 1 9 -2.8857 -0.0353
-9 1 10 -2.0589 0.0153
-9 1 11 9.9154 -0.1136
-9 1 12 -1.6431 0.0302
-9 1 13 -3.3515 -0.1530
-9 1 14 -4.6916 0.0422
-9 1 15 -20.0482 -0.1938
-9 1 16 -0.5686 0.0941
-9 1 17 1.0576 -0.3629
-9 1 18 1.0705 -0.0079
-9 2 1 -3.6783 0.0991
-9 2 2 -5.1475 0.2576
-9 2 3 3.2224 0.0492
-9 2 4 -1.2711 0.2486
-9 2 5 5.2403 -0.0341
-9 2 6 3.5851 0.0661
-9 2 7 0.7964 -0.0551
-9 2 8 -4.3483 -0.0058
-9 2 9 -3.9769 -0.0352
-9 2 10 2.3455 -0.0647
-9 2 11 -2.2822 -0.0022
-9 2 12 5.3899 -0.1406
-9 2 13 -4.2537 -0.0089
-9 2 14 -16.4765 -0.1289
-9 2 15 -3.6019 0.0161
-9 2 16 -15.5928 -0.1750
-9 2 17 4.3254 -0.0012
-9 2 18 6.7643 -0.4069
-9 3 1 -1.5977 0.1484
-9 3 2 -5.6536 0.0958
-9 3 3 -2.3505 0.2535
-9 3 4 5.8394 0.0063
-9 3 5 -2.4057 0.1345
-9 3 6 3.5606 -0.0943
-9 3 7 -1.8905 0.0004
-9 3 8 -1.9154 -0.0852
-9 3 9 -4.2750 -0.0233
-9 3 10 -5.4729 -0.0638
-9 3 11 5.5517 -0.1029
-9 3 12 -0.4691 0.0033
-9 3 13 -4.3160 -0.1519
-9 3 14 -3.2166 -0.0464
-9 3 15 -20.2596 -0.0455
-9 3 16 5.6207 -0.0209
-9 3 17 -5.8753 -0.2287
-9 3 18 5.6884 -0.0248
-9 4 1 -11.4387 0.1312
-9 4 2 0.5871 0.1956
-9 4 3 -1.1671 0.0569
-9 4 4 -6.4503 0.1711
-9 4 5 5.4058 -0.0664
-9 4 6 -4.1913 0.0283
-9 4 7 2.1158 -0.1208
-9 4 8 -3.8212 -0.0165
-9 4 9 -5.3321 -0.1046
-9 4 10 -0.5562 -0.0485
-9 4 11 -1.3455 -0.0324
-9 4 12 4.2192 -0.1294
-9 4 13 1.8114 -0.0015
-9 4 14 -9.2695 -0.0981
-9 4 15 3.7612 -0.0495
-9 4 16 -12.3766 -0.0016
-9 4 17 11.2920 -0.0167
-9 4 18 -0.7860 -0.2828
-9 5 1 2.3821 0.0878
-9 5 2 -9.5517 0.1045
-9 5 3 -3.4613 0.1463
-9 5 4 4.4823 -0.0105
-9 5 5 -9.5971 0.0738
-9 5 6 3.8606 -0.1153
-9 5 7 -2.3602 -0.0153
-9 5 8 -0.5726 -0.1014
-9 5 9 -4.1174 -0.0143
-9 5 10 -3.6701 -0.0889
-9 5 11 0.9680 -0.0651
-9 5 12 5.4010 0.0183
-9 5 13 3.2356 -0.1178
-9 5 14 2.5002 -0.0231
-9 5 15 -5.1829 -0.0117
-9 5 16 8.7541 0.0028
-9 5 17 -2.6557 -0.0931
-9 6 1 -7.9351 0.1287
-9 6 2 0.6156 0.0751
-9 6 3 0.4761 0.0443
-9 6 4 -8.6787 0.0880
-9 6 5 5.1139 -0.0718
-9 6 6 -5.0144 0.0152
-9 6 7 0.7946 -0.0883
-9 6 8 -2.5806 -0.0029
-9 6 9 -2.3422 -0.0675
-9 6 10 -7.2877 -0.0253
-9 6 11 5.6729 -0.0452
-9 6 12 1.8525 -0.0499
-9 6 13 5.5154 0.0164
-9 6 14 5.1322 -0.0848
-9 6 15 -0.3530 -0.0269
-9 6 16 1.8569 -0.0116
-9 6 17 6.3293 0.0446
-9 7 1 -0.7706 -0.0024
-9 7 2 -2.0215 0.0937
-9 7 3 -2.0490 0.0612
-9 7 4 7.2028 -0.0169
-9 7 5 -5.5282 0.0571
-9 7 6 -0.6446 -0.0784
-9 7 7 -1.0529 0.0075
-9 7 8 -3.6804 -0.0150
-9 7 9 -9.2023 -0.0049
-9 7 10 4.3847 -0.0562
-9 7 11 -9.8543 -0.0232
-9 7 12 12.2265 -0.0157
-9 7 13 3.2981 -0.0396
-9 7 14 -4.3887 -0.0421
-9 7 15 6.6180 -0.0864
-9 7 16 -4.2717 -0.0078
-9 7 17 3.5186 -0.1116
-9 8 1 0.5558 0.1028
-9 8 2 0.1954 0.0311
-9 8 3 6.0167 0.0394
-9 8 4 0.2314 0.0749
-9 8 5 3.3902 -0.0544
-9 8 6 0.0154 0.0329
-9 8 7 -9.4046 -0.0222
-9 8 8 -5.2925 0.0111
-9 8 9 -1.8136 0.0169
-9 8 10 -14.8929 -0.0385
-9 8 11 16.4489 -0.0588
-9 8 12 -9.3642 0.0026
-9 8 13 4.2118 -0.0206
-9 8 14 2.3673 -0.1004
-9 8 15 -14.4627 -0.0979
-9 8 16 4.7039 -0.1183
-9 9 1 -3.3935 0.0307
-9 9 2 1.2923 0.0838
-9 9 3 4.8627 0.0681
-9 9 4 8.9598 -0.0137
-9 9 5 4.2195 0.0622
-9 9 6 -7.6446 -0.0553
-9 9 7 -2.2657 0.0155
-9 9 8 -12.5346 0.0355
-9 9 9 -9.1448 -0.0158
-9 9 10 10.6356 -0.0211
-9 9 11 -15.0930 -0.0425
-9 9 12 17.6782 -0.0210
-9 9 13 -9.8485 -0.0237
-9 9 14 -11.8877 -0.0427
-9 9 15 -0.4360 -0.1941
-9 9 16 -12.9521 -0.1097
-9 10 1 -0.3130 0.0894
-9 10 2 4.0468 0.0545
-9 10 3 5.4177 0.0305
-9 10 4 8.7055 0.0653
-9 10 5 3.8367 -0.0464
-9 10 6 0.1535 0.0154
-9 10 7 -15.6458 -0.0284
-9 10 8 -5.1137 0.0177
-9 10 9 -3.1073 0.0246
-9 10 10 -6.3886 -0.0515
-9 10 11 21.3117 -0.0399
-9 10 12 -16.2603 -0.0096
-9 10 13 2.5259 0.0719
-9 10 14 -10.6610 -0.1395
-9 10 15 -17.5072 -0.0670
-9 11 1 4.6377 0.0444
-9 11 2 -2.8040 0.0642
-9 11 3 9.6449 0.0348
-9 11 4 9.6482 -0.0070
-9 11 5 4.3411 0.0118
-9 11 6 -5.1903 -0.0536
-9 11 7 -7.4155 0.0039
-9 11 8 -11.9946 -0.0088
-9 11 9 1.1930 0.0179
-9 11 10 12.2340 -0.0387
-9 11 11 -7.3658 -0.0406
-9 11 12 15.4715 0.0537
-9 11 13 -18.8136 -0.0185
-9 11 14 -12.6043 0.1361
-9 11 15 -6.3083 -0.2281
-9 12 1 -1.9372 0.0767
-9 12 2 11.6007 0.0074
-9 12 3 3.0492 0.0246
-9 12 4 7.6530 -0.0053
-9 12 5 6.6214 -0.0040
-9 12 6 -6.4588 -0.0323
-9 12 7 -9.3606 -0.0432
-9 12 8 -4.3164 0.0386
-9 12 9 1.2653 -0.0341
-9 12 10 5.6322 0.0018
-9 12 11 17.7668 -0.0576
-9 12 12 -16.1754 0.0099
-9 12 13 -1.4161 0.1976
-9 12 14 -13.6610 -0.0829
-9 13 1 17.2076 0.0222
-9 13 2 -3.9135 0.0436
-9 13 3 9.7296 -0.0111
-9 13 4 8.2056 0.0394
-9 13 5 0.5222 -0.0347
-9 13 6 -2.1206 0.0038
-9 13 7 -10.3607 -0.0285
-9 13 8 -4.3755 -0.0305
-9 13 9 5.8188 0.0479
-9 13 10 12.3100 -0.1007
-9 13 11 -3.7233 -0.0014
-9 13 12 8.6224 0.0197
-9 13 13 -18.4523 0.0374
-9 14 1 -1.9898 0.0540
-9 14 2 14.4306 0.0279
-9 14 3 2.4826 0.0365
-9 14 4 4.8551 0.0098
-9 14 5 3.2365 0.0670
-9 14 6 -3.7586 -0.0533
-9 14 7 -7.0075 0.0013
-9 14 8 -2.0306 -0.0192
-9 14 9 4.4545 -0.0498
-9 14 10 6.0288 0.0125
-9 14 11 12.3562 -0.1446
-9 14 12 -14.2518 0.0207
-9 14 13 -3.1729 0.1141
-9 15 1 18.9414 0.0750
-9 15 2 -4.2149 0.0201
-9 15 3 4.9057 0.0567
-9 15 4 6.2323 0.0673
-9 15 5 5.1636 0.0383
-9 15 6 -5.9914 0.0425
-9 15 7 -0.4976 -0.0841
-9 15 8 -4.2935 0.0038
-9 15 9 6.3271 -0.0341
-9 15 10 8.9498 -0.1155
-9 15 11 -3.0179 -0.0157
-9 15 12 4.6844 -0.1025
-9 16 1 -8.9475 0.0123
-9 16 2 7.7582 0.0315
-9 16 3 3.1946 0.0285
-9 16 4 3.0372 0.1193
-9 16 5 1.9112 0.0561
-9 16 6 9.0209 0.0203
-9 16 7 -9.3871 0.0033
-9 16 8 5.2813 -0.1133
-9 16 9 0.9103 -0.0102
-9 16 10 5.2667 -0.0399
-9 17 1 12.1456 -0.1009
-9 17 2 -7.6042 -0.0001
-9 17 3 -2.4642 0.0254
-9 17 4 8.4798 0.0568
-9 17 5 9.7214 0.1739
-9 17 6 -4.3894 -0.0116
-9 17 7 9.4620 -0.0414
-9 17 8 -6.1797 0.0034
-9 17 9 6.1045 -0.0906
-9 18 1 -15.2341 -0.0137
-9 18 2 0.4712 -0.2121
-9 18 3 2.6056 0.0612
-9 18 4 -0.0402 0.1129
-9 18 5 5.5630 0.0298
-9 18 6 12.1193 0.1514
-9 18 7 -6.6424 -0.0495
-9 19 1 5.8711 -0.4040
-9 19 2 -8.4815 0.0532
-9 19 3 -5.5873 -0.1501
-9 19 4 7.3362 0.1087
-8 0 2 -0.1441 -0.2643
-8 0 4 -4.1675 -0.2138
-8 0 6 -3.2097 -0.0334
-8 0 8 -5.2229 0.0740
-8 0 10 -3.1143 0.0994
-8 0 12 -8.0362 0.1684
-8 0 14 -11.1294 0.2081
-8 0 16 -10.5883 0.2712
-8 0 18 -3.6918 0.1575
-8 1 1 -2.2734 -0.1535
-8 1 2 -0.6293 -0.0375
-8 1 3 -2.1680 -0.2952
-8 1 4 0.3505 -0.0090
-8 1 5 -4.1586 -0.1258
-8 1 6 -0.6040 0.0266
-8 1 7 -2.5732 0.0295
-8 1 8 -3.5253 0.0455
-8 1 9 -5.6576 0.0924
-8 1 10 1.7191 -0.0090
-8 1 11 -3.6849 0.1250
-8 1 12 1.4668 -0.0024
-8 1 13 -10.8357 0.2269
-8 1 14 -6.6548 -0.0077
-8 1 15 -10.5674 0.2541
-8 1 16 0.0040 0.0296
-8 1 17 -10.8989 0.2756
-8 1 18 2.9333 -0.0733
-8 1 19 0.2924 -0.2395
-8 2 1 -0.3615 -0.0882
-8 2 2 -3.2286 -0.2612
-8 2 3 -2.3014 -0.0493
-8 2 4 -5.1181 -0.2238
-8 2 5 0.9614 0.0361
-8 2 6 0.4048 -0.0473
-8 2 7 -4.6239 0.0663
-8 2 8 -4.5137 0.0642
-8 2 9 -2.7062 0.0452
-8 2 10 -4.5565 0.0799
-8 2 11 7.6312 0.0149
-8 2 12 -5.8705 0.1694
-8 2 13 -4.9678 0.0170
-8 2 14 -10.0213 0.2143
-8 2 15 -6.6717 -0.0223
-8 2 16 -14.0007 0.2678
-8 2 17 6.4540 -0.0583
-8 2 18 -10.2034 -0.0070
-8 2 19 2.5113 -0.1533
-8 3 1 -4.7209 -0.1168
-8 3 2 -5.8088 -0.0972
-8 3 3 -6.9406 -0.2527
-8 3 4 -0.7985 -0.0069
-8 3 5 -1.5900 -0.1249
-8 3 6 -1.1030 0.0817
-8 3 7 3.0522 -0.0045
-8 3 8 -6.6890 0.0807
-8 3 9 -6.4368 0.0610
-8 3 10 6.3208 0.0393
-8 3 11 -2.3597 0.0718
-8 3 12 7.0290 0.0520
-8 3 13 -6.0620 0.1658
-8 3 14 -9.9339 -0.0080
-8 3 15 -10.8188 0.1530
-8 3 16 4.5670 -0.0377
-8 3 17 -17.8571 0.1329
-8 3 18 6.5460 -0.1370
-8 3 19 -8.3435 -0.3622
-8 4 1 -5.1210 -0.1292
-8 4 2 -6.8121 -0.1810
-8 4 3 -5.7762 -0.0742
-8 4 4 -7.9631 -0.1729
-8 4 5 1.8165 0.0613
-8 4 6 6.3733 -0.0699
-8 4 7 -4.2507 0.0965
-8 4 8 -0.0233 0.0179
-8 4 9 -0.1394 0.0678
-8 4 10 -3.9497 0.0291
-8 4 11 14.0916 0.0471
-8 4 12 -0.9416 0.0775
-8 4 13 -1.3734 0.0492
-8 4 14 -5.4197 0.0950
-8 4 15 -2.5604 -0.0149
-8 4 16 -14.1007 0.0844
-8 4 17 10.3147 -0.0239
-8 4 18 -17.0988 -0.1695
-8 4 19 -0.1233 -0.1443
-8 5 1 -3.4241 -0.0702
-8 5 2 -6.9031 -0.1086
-8 5 3 -9.7392 -0.1698
-8 5 4 0.7340 -0.0065
-8 5 5 -1.3538 -0.1006
-8 5 6 1.3891 0.0963
-8 5 7 8.8803 -0.0447
-8 5 8 -2.2436 0.0842
-8 5 9 -3.1522 0.0264
-8 5 10 10.2994 0.0426
-8 5 11 -0.1998 0.0037
-8 5 12 9.7600 0.0503
-8 5 13 -1.8765 0.0795
-8 5 14 -5.5092 0.0278
-8 5 15 -5.6594 0.0358
-8 5 16 6.8423 0.0330
-8 5 17 -15.9262 -0.0554
-8 5 18 2.2526 0.0005
-8 6 1 -1.0052 -0.1195
-8 6 2 -4.3729 -0.1136
-8 6 3 -1.3096 -0.0638
-8 6 4 -8.7552 -0.1125
-8 6 5 5.2076 0.0611
-8 6 6 7.0159 -0.0635
-8 6 7 0.6830 0.0866
-8 6 8 3.5205 -0.0069
-8 6 9 4.8602 0.0602
-8 6 10 -2.4567 0.0094
-8 6 11 11.4190 0.0163
-8 6 12 -1.4058 0.0273
-8 6 13 -1.3449 0.0431
-8 6 14 -3.0220 0.0768
-8 6 15 -1.4853 0.0217
-8 6 16 -6.7408 -0.0043
-8 6 17 3.7398 0.0822
-8 6 18 -13.8010 -0.2509
-8 7 1 -0.9593 -0.0380
-8 7 2 0.1570 -0.0813
-8 7 3 -5.2405 -0.0960
-8 7 4 5.4073 0.0057
-8 7 5 -1.9245 -0.0467
-8 7 6 4.6712 0.0792
-8 7 7 7.1600 -0.0356
-8 7 8 3.6675 0.0662
-8 7 9 -1.8427 0.0275
-8 7 10 6.5980 0.0272
-8 7 11 -2.4306 -0.0005
-8 7 12 0.9786 0.0071
-8 7 13 -5.5861 0.0909
-8 7 14 -5.9611 0.0225
-8 7 15 -2.2047 0.0492
-8 7 16 0.6858 0.0135
-8 7 17 -8.3800 -0.0837
-8 7 18 -5.2821 0.0722
-8 8 1 4.1628 -0.0939
-8 8 2 0.5368 -0.0346
-8 8 3 2.4974 -0.0291
-8 8 4 -3.4493 -0.0365
-8 8 5 7.3912 0.0567
-8 8 6 3.0107 -0.0096
-8 8 7 5.1811 0.0556
-8 8 8 0.8127 0.0019
-8 8 9 4.5547 0.0546
-8 8 10 -2.3786 0.0293
-8 8 11 -2.8066 -0.0027
-8 8 12 -5.9764 0.0465
-8 8 13 -7.5318 0.0203
-8 8 14 -5.4636 0.0973
-8 8 15 -2.7873 -0.0299
-8 8 16 -1.3202 -0.0281
-8 8 17 -2.6138 -0.0059
-8 8 18 -8.2542 -0.1399
-8 9 1 -1.8645 0.0170
-8 9 2 -0.3918 -0.0447
-8 9 3 2.1262 -0.0185
-8 9 4 5.6692 0.0223
-8 9 5 -0.6741 0.0150
-8 9 6 8.0753 0.0513
-8 9 7 0.2940 -0.0056
-8 9 8 7.1971 0.0385
-8 9 9 -1.5902 0.0336
-8 9 10 -4.4263 0.0404
-8 9 11 -2.0666 0.0301
-8 9 12 -12.8087 0.0016
-8 9 13 -7.5530 0.0973
-8 9 14 -4.9232 0.0204
-8 9 15 0.1936 -0.0261
-8 9 16 0.4520 -0.0866
-8 9 17 -1.9991 -0.0833
-8 10 1 -0.1836 -0.0567
-8 10 2 2.9352 0.0001
-8 10 3 -0.4383 -0.0150
-8 10 4 1.8412 -0.0099
-8 10 5 9.6008 0.0432
-8 10 6 -2.4323 0.0167
-8 10 7 11.1711 0.0121
-8 10 8 -3.1117 0.0022
-8 10 9 2.5005 0.0498
-8 10 10 1.2782 0.0409
-8 10 11 -16.9118 0.0205
-8 10 12 -3.6270 0.0616
-8 10 13 -11.0203 0.0441
-8 10 14 -1.5001 0.0291
-8 10 15 2.4403 -0.0158
-8 10 16 5.7647 -0.1737
-8 10 17 1.4775 -0.0766
-8 11 1 -1.7227 -0.0318
-8 11 2 -3.6130 -0.0475
-8 11 3 4.9947 -0.0514
-8 11 4 6.3163 0.0061
-8 11 5 -2.2691 -0.0087
-8 11 6 13.1651 0.0176
-8 11 7 -6.7805 -0.0051
-8 11 8 11.7102 0.0020
-8 11 9 -0.5196 0.0253
-8 11 10 -9.3102 0.0566
-8 11 11 1.1240 0.0342
-8 11 12 -18.8668 0.0183
-8 11 13 -2.2246 0.0718
-8 11 14 -1.1121 0.0779
-8 11 15 8.5129 -0.1410
-8 11 16 5.7660 -0.0463
-8 12 1 -0.9884 -0.0546
-8 12 2 4.1672 -0.0835
-8 12 3 2.3387 -0.0497
-8 12 4 0.9687 -0.0751
-8 12 5 11.5108 0.0189
-8 12 6 -8.1643 -0.0110
-8 12 7 13.6929 -0.0217
-8 12 8 -5.8891 -0.0001
-8 12 9 5.1661 0.0359
-8 12 10 1.4754 0.0254
-8 12 11 -16.2713 0.0221
-8 12 12 -2.9358 0.0359
-8 12 13 -9.4119 0.0462
-8 12 14 4.9321 0.0035
-8 12 15 5.0994 0.0590
-8 12 16 13.2184 -0.2277
-8 13 1 1.6090 -0.0902
-8 13 2 3.8109 -0.0780
-8 13 3 4.1621 -0.0941
-8 13 4 8.8284 -0.0215
-8 13 5 -5.3404 -0.0421
-8 13 6 8.6938 0.0005
-8 13 7 -8.8061 -0.0075
-8 13 8 10.0703 -0.0166
-8 13 9 -1.0796 0.0138
-8 13 10 -2.6214 0.0446
-8 13 11 -3.8070 -0.0045
-8 13 12 -12.0095 -0.0293
-8 13 13 -2.9541 0.0383
-8 13 14 -0.5257 0.0705
-8 13 15 10.5740 -0.0819
-8 14 1 5.8117 -0.0470
-8 14 2 6.2360 -0.0374
-8 14 3 9.6635 -0.0675
-8 14 4 -0.8716 -0.0387
-8 14 5 4.6209 0.0056
-8 14 6 -6.3945 0.0032
-8 14 7 2.0166 -0.0314
-8 14 8 -2.0120 -0.0022
-8 14 9 5.3289 0.0268
-8 14 10 -1.4936 -0.0052
-8 14 11 -4.1618 -0.0240
-8 14 12 -9.3121 -0.0169
-8 14 13 -4.3512 -0.0364
-8 14 14 1.3828 0.0200
-8 15 1 4.7454 0.0548
-8 15 2 12.8129 -0.0570
-8 15 3 3.7914 0.0212
-8 15 4 5.6779 -0.0281
-8 15 5 -2.3458 0.0372
-8 15 6 -5.9097 -0.0164
-8 15 7 0.5345 0.0173
-8 15 8 -1.3061 -0.0242
-8 15 9 4.0942 -0.0110
-8 15 10 3.1472 0.0280
-8 15 11 -6.9287 -0.0253
-8 15 12 -1.5499 -0.1005
-8 15 13 -7.1626 -0.0021
-8 16 1 13.1634 0.0114
-8 16 2 7.7033 0.0693
-8 16 3 9.5370 -0.0477
-8 16 4 -0.0264 0.0557
-8 16 5 -5.7660 -0.0103
-8 16 6 3.6480 0.0823
-8 16 7 -10.9202 -0.0611
-8 16 8 8.8695 0.0021
-8 16 9 -0.0780 0.0191
-8 16 10 2.9223 -0.0149
-8 16 11 2.8248 -0.0357
-8 16 12 -7.9570 -0.0028
-8 17 1 5.5768 0.0485
-8 17 2 14.0534 -0.0085
-8 17 3 2.5240 -0.0115
-8 17 4 -2.0759 -0.0110
-8 17 5 3.0166 0.0907
-8 17 6 -12.5517 -0.0444
-8 17 7 10.7495 0.0878
-8 17 8 -7.7931 -0.0625
-8 17 9 10.3443 -0.0115
-8 17 10 1.9429 0.0385
-8 17 11 -0.7591 0.0212
-8 18 1 18.8878 0.0570
-8 18 2 5.3040 -0.1416
-8 18 3 2.6551 0.0103
-8 18 4 -0.3968 -0.0580
-8 18 5 -10.1686 0.0230
-8 18 6 9.4325 0.1393
-8 18 7 -10.4643 -0.1005
-8 18 8 11.0297 0.0630
-8 18 9 -2.4699 -0.0119
-8 18 10 5.7154 0.0054
-8 19 1 2.8724 -0.2438
-8 19 2 10.7475 0.0692
-8 19 3 -1.1939 -0.2694
-8 19 4 -7.8916 0.0871
-8 19 5 4.1040 0.0063
-8 19 6 -9.6476 -0.0070
-8 19 7 9.6600 0.1541
-8 19 8 -5.0571 -0.1125
-8 20 1 17.3044 0.1200
-8 20 2 0.9826 -0.3489
-8 20 3 -1.7691 0.1244
-8 20 4 -2.0539 -0.2190
-8 20 5 -9.3600 0.1284
-7 0 2 1.6457 0.2582
-7 0 4 -2.8188 0.2315
-7 0 6 -0.9978 0.0302
-7 0 8 7.2971 -0.0513
-7 0 10 -5.7035 -0.0633
-7 0 12 -10.2011 -0.1110
-7 0 14 -9.9206 -0.1331
-7 0 16 6.0700 -0.1376
-7 0 18 7.6779 -0.1998
-7 0 20 7.2092 -0.1550
-7 1 1 -0.6911 0.1255
-7 1 2 0.8425 0.0236
-7 1 3 0.5368 0.2735
-7 1 4 1.1130 -0.0183
-7 1 5 -4.8800 0.1286
-7 1 6 1.4717 -0.0772
-7 1 7 5.6814 -0.0214
-7 1 8 -0.1904 -0.0688
-7 1 9 0.5386 -0.0459
-7 1 10 -1.9827 -0.0417
-7 1 11 -7.6693 -0.0829
-7 1 12 -0.9283 -0.0398
-7 1 13 -10.5924 -0.1208
-7 1 14 -4.4649 -0.0661
-7 1 15 -1.4347 -0.1378
-7 1 16 -7.9541 -0.0078
-7 1 17 7.5518 -0.0616
-7 1 18 -0.5920 -0.0004
-7 1 19 5.4520 -0.2476
-7 1 20 1.8299 -0.1080
-7 2 1 2.0556 0.0625
-7 2 2 -2.5491 0.2261
-7 2 3 -0.6732 0.0209
-7 2 4 -2.1050 0.2217
-7 2 5 2.7821 -0.0490
-7 2 6 -0.6126 0.0486
-7 2 7 1.2713 -0.0940
-7 2 8 4.7824 -0.0265
-7 2 9 -1.0702 -0.0471
-7 2 10 -4.2490 -0.0492
-7 2 11 -2.0286 -0.0331
-7 2 12 -5.9789 -0.0905
-7 2 13 -1.4870 -0.0307
-7 2 14 -4.7635 -0.1520
-7 2 15 -11.9568 -0.0436
-7 2 16 4.7436 -0.0844
-7 2 17 -7.2230 0.0513
-7 2 18 2.5391 -0.0739
-7 2 19 3.5507 -0.0725
-7 2 20 2.6912 -0.3596
-7 3 1 -5.8664 0.0938
-7 3 2 -2.8798 0.0777
-7 3 3 -2.1752 0.2585
-7 3 4 0.2922 -0.0068
-7 3 5 -1.5807 0.1408
-7 3 6 2.7958 -0.0791
-7 3 7 2.8404 0.0054
-7 3 8 1.3766 -0.0794
-7 3 9 0.8616 -0.0156
-7 3 10 -0.4551 -0.0332
-7 3 11 -2.4987 -0.0625
-7 3 12 1.0293 -0.0120
-7 3 13 -2.0769 -0.1053
-7 3 14 -5.1833 -0.0313
-7 3 15 3.9155 -0.1798
-7 3 16 -12.6838 0.0204
-7 3 17 2.3790 -0.0195
-7 3 18 0.8173 0.0467
-7 3 19 -1.4664 -0.2631
-7 3 20 3.4586 -0.0991
-7 4 1 -2.6012 0.1292
-7 4 2 -6.0534 0.1916
-7 4 3 -4.8248 0.0544
-7 4 4 0.4220 0.2103
-7 4 5 2.8693 -0.0446
-7 4 6 -0.0522 0.0551
-7 4 7 1.6209 -0.0931
-7 4 8 3.6107 -0.0000
-7 4 9 3.7360 -0.0587
-7 4 10 1.7017 -0.0251
-7 4 11 1.9240 -0.0230
-7 4 12 -0.4394 -0.0770
-7 4 13 2.5993 -0.0022
-7 4 14 5.1728 -0.1452
-7 4 15 -8.1547 -0.0254
-7 4 16 6.9748 -0.1295
-7 4 17 -5.1095 0.0860
-7 4 18 -1.9016 -0.0767
-7 4 19 4.0092 0.0431
-7 4 20 -2.6606 -0.3663
-7 5 1 -4.6961 0.0534
-7 5 2 -5.8158 0.1191
-7 5 3 -0.6992 0.2007
-7 5 4 -0.0006 -0.0011
-7 5 5 0.6989 0.1050
-7 5 6 1.6188 -0.0802
-7 5 7 1.1869 0.0031
-7 5 8 3.3018 -0.0893
-7 5 9 6.8060 0.0073
-7 5 10 5.7002 -0.0494
-7 5 11 1.1450 -0.0678
-7 5 12 3.1891 -0.0128
-7 5 13 1.7321 -0.0858
-7 5 14 1.3182 -0.0164
-7 5 15 12.1199 -0.1434
-7 5 16 -6.5845 0.0038
-7 5 17 3.6384 -0.0236
-7 5 18 -0.4722 0.1506
-7 5 19 -2.6105 -0.2102
-7 6 1 -1.9842 0.1466
-7 6 2 -1.6370 0.1067
-7 6 3 -3.1771 0.0603
-7 6 4 2.4330 0.1206
-7 6 5 2.8732 -0.0611
-7 6 6 -1.8089 0.0150
-7 6 7 -1.3727 -0.0973
-7 6 8 6.2591 0.0024
-7 6 9 7.1880 -0.0761
-7 6 10 7.2293 -0.0222
-7 6 11 2.6897 -0.0493
-7 6 12 -4.2348 -0.1009
-7 6 13 3.2585 -0.0063
-7 6 14 8.2791 -0.0662
-7 6 15 -0.0940 -0.0418
-7 6 16 11.6578 -0.0360
-7 6 17 -6.1536 0.0653
-7 6 18 -0.0251 0.0411
-7 6 19 -3.3494 0.1931
-7 7 1 0.2403 0.0123
-7 7 2 -2.1291 0.1045
-7 7 3 2.8433 0.0897
-7 7 4 1.6667 -0.0197
-7 7 5 -1.1141 0.0334
-7 7 6 -1.7364 -0.0900
-7 7 7 -0.0358 -0.0129
-7 7 8 0.5541 -0.0845
-7 7 9 11.4368 0.0104
-7 7 10 5.1299 -0.0676
-7 7 11 -1.8475 -0.0822
-7 7 12 -2.5364 -0.0415
-7 7 13 -4.1429 -0.0672
-7 7 14 5.4941 -0.0129
-7 7 15 13.2338 -0.0093
-7 7 16 -3.8055 -0.0504
-7 7 17 4.3107 0.1227
-7 7 18 -10.1554 0.1304
-7 7 19 -0.7832 0.0447
-7 8 1 1.1240 0.1016
-7 8 2 2.2131 0.0451
-7 8 3 -2.1083 0.0406
-7 8 4 1.4935 0.0452
-7 8 5 1.2468 -0.0656
-7 8 6 -4.1144 0.0020
-7 8 7 -5.5853 -0.0707
-7 8 8 6.8538 -0.0058
-7 8 9 3.8516 -0.0563
-7 8 10 7.0325 -0.0150
-7 8 11 -5.2837 -0.0649
-7 8 12 -9.9813 -0.0939
-7 8 13 -0.0410 -0.0187
-7 8 14 4.0315 0.0031
-7 8 15 6.9040 -0.0382
-7 8 16 8.6360 0.0518
-7 8 17 -11.4784 -0.0183
-7 8 18 -1.6511 0.2362
-7 8 19 -11.4388 0.1344
-7 9 1 -1.3135 0.0282
-7 9 2 -2.4752 0.0696
-7 9 3 2.6404 0.0505
-7 9 4 -0.9418 -0.0125
-7 9 5 -3.2459 0.0290
-7 9 6 -2.7597 -0.0466
-7 9 7 -0.6420 -0.0037
-7 9 8 -1.8883 -0.0287
-7 9 9 9.0595 -0.0045
-7 9 10 -1.6229 -0.0380
-7 9 11 -2.5941 -0.0503
-7 9 12 -11.1805 -0.0523
-7 9 13 -5.5889 -0.0305
-7 9 14 10.8905 -0.0020
-7 9 15 8.4939 0.0077
-7 9 16 0.8794 -0.0534
-7 9 17 0.1252 0.1030
-7 9 18 -14.9926 0.0356
-7 10 1 1.7653 0.0604
-7 10 2 -0.1195 0.0485
-7 10 3 -5.6161 0.0346
-7 10 4 -1.2620 0.0379
-7 10 5 1.3384 -0.0148
-7 10 6 -3.8372 0.0290
-7 10 7 -2.7306 -0.0008
-7 10 8 2.5746 -0.0213
-7 10 9 1.9502 -0.0029
-7 10 10 4.2125 -0.0162
-7 10 11 -12.7058 -0.0334
-7 10 12 -4.0746 -0.0478
-7 10 13 -1.0195 -0.0256
-7 10 14 3.9299 0.0125
-7 10 15 16.5641 -0.0042
-7 10 16 5.3653 -0.0610
-7 10 17 -7.6571 -0.0197
-7 10 18 -2.4899 0.1624
-7 11 1 -7.2472 0.0272
-7 11 2 -2.8355 0.0392
-7 11 3 -0.8326 0.0331
-7 11 4 -1.1874 0.0143
-7 11 5 -4.3438 0.0248
-7 11 6 2.8603 0.0168
-7 11 7 -2.6995 0.0047
-7 11 8 2.4205 0.0103
-7 11 9 0.1366 -0.0324
-7 11 10 -2.2901 0.0018
-7 11 11 1.8476 -0.0355
-7 11 12 -13.6907 -0.0312
-7 11 13 1.9275 -0.0158
-7 11 14 15.4419 0.0021
-7 11 15 7.8184 -0.0412
-7 11 16 9.7527 -0.0039
-7 11 17 2.7472 -0.0773
-7 12 1 4.2571 0.0260
-7 12 2 -3.4436 0.0166
-7 12 3 -3.4870 0.0196
-7 12 4 -4.0643 -0.0070
-7 12 5 5.7361 0.0204
-7 12 6 -4.0508 0.0104
-7 12 7 3.1657 0.0148
-7 12 8 -6.1934 -0.0259
-7 12 9 6.4333 -0.0075
-7 12 10 -0.8878 -0.0274
-7 12 11 -9.0501 -0.0040
-7 12 12 3.9785 -0.0515
-7 12 13 -0.7607 -0.0219
-7 12 14 5.2310 -0.0085
-7 12 15 19.9042 0.0184
-7 12 16 7.9336 -0.1082
-7 12 17 0.9523 0.0090
-7 13 1 -9.2006 -0.0180
-7 13 2 0.1457 0.0117
-7 13 3 -1.9637 0.0015
-7 13 4 2.6406 0.0122
-7 13 5 -4.5937 -0.0343
-7 13 6 5.1553 0.0153
-7 13 7 -5.8777 -0.0088
-7 13 8 4.9158 -0.0267
-7 13 9 -8.6929 -0.0230
-7 13 10 4.8881 -0.0100
-7 13 11 2.8836 -0.0272
-7 13 12 -8.7913 -0.0243
-7 13 13 2.4235 -0.0520
-7 13 14 11.5057 0.0006
-7 13 15 4.8652 -0.0368
-7 13 16 11.3195 0.0088
-7 14 1 2.2444 0.0135
-7 14 2 -0.7654 0.0415
-7 14 3 -1.0355 0.0067
-7 14 4 -2.7258 -0.0261
-7 14 5 4.5980 0.0058
-7 14 6 -2.7145 -0.0343
-7 14 7 -0.2186 -0.0218
-7 14 8 -9.3763 -0.0215
-7 14 9 7.8891 -0.0327
-7 14 10 -2.9161 0.0105
-7 14 11 -0.7523 -0.0134
-7 14 12 2.1695 -0.0264
-7 14 13 -2.6625 -0.0443
-7 14 14 -3.0185 -0.0505
-7 14 15 12.1036 0.0208
-7 15 1 -3.4854 0.0580
-7 15 2 -2.7461 0.0161
-7 15 3 2.4543 0.0688
-7 15 4 -0.5857 -0.0016
-7 15 5 -1.0622 -0.0420
-7 15 6 -2.1760 -0.0140
-7 15 7 -2.9415 -0.0295
-7 15 8 -0.6540 -0.0313
-7 15 9 -5.9560 -0.0114
-7 15 10 6.3428 0.0120
-7 15 11 2.7535 0.0606
-7 15 12 -6.1241 -0.0558
-7 15 13 -6.0150 -0.0204
-7 15 14 2.2923 -0.0275
-7 16 1 -2.3836 0.0229
-7 16 2 5.5017 0.1412
-7 16 3 -6.8676 0.0056
-7 16 4 0.8612 0.0202
-7 16 5 -4.6559 -0.0070
-7 16 6 1.7430 -0.0239
-7 16 7 -6.9404 -0.0246
-7 16 8 -2.7700 -0.0418
-7 16 9 2.3288 0.0371
-7 16 10 2.6092 0.0412
-7 16 11 -1.8510 0.0214
-7 16 12 -1.4495 0.1110
-7 16 13 -7.0606 -0.0913
-7 16 14 -10.6962 -0.0405
-7 17 1 3.7339 0.1162
-7 17 2 -8.2487 0.0117
-7 17 3 3.0711 0.0745
-7 17 4 -10.5796 0.0160
-7 17 5 1.1086 -0.0096
-7 17 6 -8.8514 -0.0041
-7 17 7 2.0014 -0.0034
-7 17 8 -3.4430 0.0138
-7 17 9 1.6985 -0.0454
-7 17 10 0.1584 0.1197
-7 17 11 4.5666 0.1334
-7 17 12 -8.9981 -0.0332
-7 17 13 -7.8295 0.1084
-7 18 1 -1.9044 -0.0045
-7 18 2 3.1652 0.0447
-7 18 3 -13.7951 0.0408
-7 18 4 -2.5553 -0.0359
-7 18 5 -13.0596 0.0661
-7 18 6 3.1393 0.0369
-7 18 7 -5.2650 -0.0083
-7 18 8 1.4590 -0.0192
-7 18 9 0.6552 0.0973
-7 18 10 5.4860 0.0062
-7 18 11 -5.6709 0.1197
-7 19 1 2.5120 -0.0411
-7 19 2 -9.9540 0.0391
-7 19 3 -6.0302 -0.0953
-7 19 4 -16.6299 0.1506
-7 19 5 -1.0513 -0.0259
-7 19 6 -9.0022 0.0793
-7 19 7 3.2027 0.0791
-7 19 8 2.2878 -0.0075
-7 19 9 2.2980 -0.0421
-7 19 10 -0.1364 0.1596
-7 20 1 -3.8990 0.0072
-7 20 2 -6.0294 -0.1281
-7 20 3 -13.4681 0.1805
-7 20 4 -7.8535 -0.1301
-7 20 5 -14.0007 0.2333
-7 20 6 4.0536 0.0641
-7 20 7 0.4424 0.0071
-7 20 8 1.7388 0.0482
-7 21 1 -1.8652 -0.1218
-7 21 2 -8.3403 0.1406
-7 21 3 -10.8966 -0.1440
-7 21 4 -12.3094 0.3039
-7 21 5 0.2235 -0.0463
-7 21 6 -5.4242 0.1656
-6 0 2 5.7424 -0.2979
-6 0 4 10.9782 -0.3094
-6 0 6 5.0440 -0.0708
-6 0 8 -1.1871 -0.0335
-6 0 10 -3.0249 -0.0095
-6 0 12 -6.0576 0.0205
-6 0 14 -4.5250 0.0690
-6 0 16 6.9404 0.0756
-6 0 18 2.9680 0.1361
-6 0 20 14.1557 0.0587
-6 1 1 1.5294 -0.1295
-6 1 2 1.1040 -0.0045
-6 1 3 8.4160 -0.3636
-6 1 4 0.3106 0.0044
-6 1 5 8.1462 -0.1804
-6 1 6 1.2245 0.0663
-6 1 7 0.7856 -0.0257
-6 1 8 -0.2549 0.0479
-6 1 9 -2.7159 -0.0296
-6 1 10 -1.1401 0.0411
-6 1 11 -3.1912 0.0054
-6 1 12 -0.0328 -0.0050
-6 1 13 -6.4982 0.0338
-6 1 14 0.0003 0.0204
-6 1 15 3.6051 0.0740
-6 1 16 -2.8470 -0.0042
-6 1 17 3.9065 0.1042
-6 1 18 -1.1250 -0.0198
-6 1 19 6.4188 0.2120
-6 1 20 -1.3023 -0.0578
-6 1 21 10.9784 -0.0875
-6 2 1 2.1109 -0.0435
-6 2 2 3.3182 -0.2767
-6 2 3 -0.8008 -0.0346
-6 2 4 7.7183 -0.2839
-6 2 5 1.4245 0.0540
-6 2 6 2.3727 -0.0561
-6 2 7 1.6210 0.0741
-6 2 8 -2.0253 -0.0249
-6 2 9 -0.8091 0.0466
-6 2 10 -2.3199 0.0029
-6 2 11 -1.1924 0.0121
-6 2 12 -2.8098 0.0267
-6 2 13 1.9409 0.0135
-6 2 14 0.2368 0.0923
-6 2 15 -1.0000 0.0331
-6 2 16 6.8342 0.0541
-6 2 17 -2.1372 -0.0055
-6 2 18 -0.6404 0.1737
-6 2 19 0.3089 -0.0313
-6 2 20 9.1644 0.0948
-6 2 21 -3.5253 -0.0609
-6 3 1 0.3111 -0.0954
-6 3 2 -1.3369 -0.0655
-6 3 3 4.4396 -0.2839
-6 3 4 -1.7348 -0.0046
-6 3 5 3.7059 -0.1321
-6 3 6 3.2370 0.1058
-6 3 7 -1.5025 -0.0063
-6 3 8 1.7551 0.0619
-6 3 9 -1.9084 -0.0093
-6 3 10 -0.9135 0.0417
-6 3 11 -0.5974 0.0424
-6 3 12 1.0762 0.0138
-6 3 13 0.5738 0.1040
-6 3 14 4.6052 0.0439
-6 3 15 8.3099 0.1041
-6 3 16 1.1404 0.0143
-6 3 17 2.0150 0.0349
-6 3 18 3.5375 -0.0228
-6 3 19 1.1588 0.1305
-6 3 20 0.2406 0.0198
-6 4 1 -0.5460 -0.1106
-6 4 2 1.7686 -0.1781
-6 4 3 -4.6650 -0.0595
-6 4 4 4.6034 -0.1839
-6 4 5 1.1601 0.0724
-6 4 6 -0.4974 -0.0200
-6 4 7 4.2516 0.1124
-6 4 8 -1.1997 -0.0053
-6 4 9 1.8940 0.0558
-6 4 10 -0.0896 0.0359
-6 4 11 -0.8536 0.0533
-6 4 12 0.7400 0.0919
-6 4 13 5.6108 0.0380
-6 4 14 7.1061 0.1689
-6 4 15 8.3753 0.0333
-6 4 16 9.4351 0.0246
-6 4 17 8.3479 -0.0489
-6 4 18 0.0979 0.0380
-6 4 19 7.2497 0.0312
-6 4 20 5.0573 -0.0309
-6 5 1 1.5764 -0.0484
-6 5 2 -3.7151 -0.0945
-6 5 3 4.6046 -0.1578
-6 5 4 -2.2876 -0.0085
-6 5 5 2.3937 -0.0757
-6 5 6 3.7998 0.1246
-6 5 7 -1.0665 0.0108
-6 5 8 4.2295 0.0812
-6 5 9 1.0353 0.0127
-6 5 10 0.3456 0.0725
-6 5 11 -0.1607 0.0735
-6 5 12 0.9640 0.0621
-6 5 13 2.6793 0.1343
-6 5 14 11.3121 0.0411
-6 5 15 11.9506 0.1147
-6 5 16 14.1829 -0.0400
-6 5 17 6.7790 -0.0123
-6 5 18 13.7604 -0.0629
-6 5 19 4.8188 0.0475
-6 5 20 5.9740 0.1522
-6 6 1 -1.6008 -0.1345
-6 6 2 3.7825 -0.0893
-6 6 3 -2.3761 -0.0619
-6 6 4 5.6829 -0.1064
-6 6 5 1.3372 0.0511
-6 6 6 0.4980 -0.0172
-6 6 7 3.3440 0.1089
-6 6 8 1.4838 0.0092
-6 6 9 2.8254 0.0566
-6 6 10 0.6308 0.0515
-6 6 11 -1.9085 0.0817
-6 6 12 -2.3766 0.0742
-6 6 13 6.0692 0.0427
-6 6 14 6.2600 0.1126
-6 6 15 16.6351 0.0107
-6 6 16 11.2907 0.0260
-6 6 17 17.6341 -0.1079
-6 6 18 6.8644 0.0933
-6 6 19 11.6098 0.0258
-6 6 20 6.6963 0.0461
-6 7 1 2.9476 -0.0396
-6 7 2 -0.8772 -0.0840
-6 7 3 5.9244 -0.0778
-6 7 4 0.5199 -0.0282
-6 7 5 4.5816 -0.0693
-6 7 6 0.4577 0.0729
-6 7 7 1.9488 0.0020
-6 7 8 2.1340 0.0580
-6 7 9 2.3202 0.0240
-6 7 10 -0.2501 0.0528
-6 7 11 -3.5894 0.0667
-6 7 12 -0.7993 0.0462
-6 7 13 -2.6520 0.0436
-6 7 14 12.4040 0.0224
-6 7 15 7.7928 0.0422
-6 7 16 18.1685 -0.0263
-6 7 17 6.9119 0.0623
-6 7 18 13.4273 -0.0938
-6 7 19 6.9874 0.2309
-6 7 20 5.9844 0.0917
-6 8 1 -2.3499 -0.1111
-6 8 2 3.3142 -0.0437
-6 8 3 1.4202 -0.0463
-6 8 4 6.6957 -0.0638
-6 8 5 -1.1329 -0.0053
-6 8 6 5.3182 -0.0339
-6 8 7 -1.5626 0.0590
-6 8 8 3.7276 0.0055
-6 8 9 1.2872 0.0270
-6 8 10 -1.2405 0.0527
-6 8 11 -2.7323 0.0396
-6 8 12 -7.3463 0.0454
-6 8 13 4.3356 -0.0021
-6 8 14 -0.5686 0.0124
-6 8 15 15.1745 0.0317
-6 8 16 3.6582 0.0058
-6 8 17 12.6528 -0.0385
-6 8 18 2.2432 0.1782
-6 8 19 4.9089 -0.0450
-6 9 1 1.4929 -0.0373
-6 9 2 1.0597 -0.0476
-6 9 3 3.5295 -0.0170
-6 9 4 -0.2663 -0.0333
-6 9 5 8.5260 -0.0441
-6 9 6 -4.4339 0.0174
-6 9 7 7.1120 -0.0012
-6 9 8 -0.5025 0.0405
-6 9 9 1.2604 0.0086
-6 9 10 -0.7564 0.0260
-6 9 11 -6.2775 0.0687
-6 9 12 -2.0543 0.0082
-6 9 13 -7.1149 0.0205
-6 9 14 8.8772 -0.0071
-6 9 15 -0.3893 -0.0026
-6 9 16 11.3124 0.0505
-6 9 17 -2.8234 0.0003
-6 9 18 3.3352 -0.0306
-6 9 19 -0.8645 0.2122
-6 10 1 -0.8759 -0.0649
-6 10 2 -0.6464 -0.0100
-6 10 3 1.7253 -0.0169
-6 10 4 5.4412 -0.0044
-6 10 5 -4.0956 -0.0167
-6 10 6 11.1942 0.0014
-6 10 7 -3.6014 0.0413
-6 10 8 4.1830 0.0018
-6 10 9 0.6620 0.0287
-6 10 10 -4.0880 0.0255
-6 10 11 -3.5798 0.0369
-6 10 12 -8.7075 0.0535
-6 10 13 0.7904 -0.0116
-6 10 14 -3.8976 0.0214
-6 10 15 8.6635 0.0211
-6 10 16 -2.2976 -0.0390
-6 10 17 3.6871 0.0499
-6 10 18 -5.5466 -0.0377
-6 10 19 -2.3466 -0.0314
-6 11 1 -0.4931 -0.0306
-6 11 2 3.0634 -0.0222
-6 11 3 -1.9890 0.0082
-6 11 4 -1.2874 -0.0031
-6 11 5 9.4203 0.0135
-6 11 6 -4.5619 0.0168
-6 11 7 8.4689 0.0371
-6 11 8 -0.6827 0.0370
-6 11 9 -3.0917 -0.0086
-6 11 10 -1.3070 0.0268
-6 11 11 -7.8839 0.0373
-6 11 12 -4.7854 0.0494
-6 11 13 -6.8381 0.0227
-6 11 14 2.9267 -0.0125
-6 11 15 0.9817 0.0264
-6 11 16 4.6147 0.0378
-6 11 17 -2.3778 -0.1247
-6 11 18 -1.2972 0.0304
-6 12 1 1.2176 -0.0333
-6 12 2 -5.6964 -0.0376
-6 12 3 1.0930 0.0046
-6 12 4 0.9493 0.0053
-6 12 5 -2.7381 0.0156
-6 12 6 10.0220 0.0506
-6 12 7 -2.8539 0.0294
-6 12 8 -0.7740 0.0272
-6 12 9 -0.0380 -0.0018
-6 12 10 -7.6884 0.0065
-6 12 11 -4.1777 0.0481
-6 12 12 -8.3891 0.0086
-6 12 13 -3.4174 0.0460
-6 12 14 -0.0292 0.0187
-6 12 15 3.1060 -0.0115
-6 12 16 6.2722 -0.0106
-6 12 17 0.8413 0.0320
-6 12 18 -0.6997 -0.1898
-6 13 1 -2.8372 -0.0635
-6 13 2 -1.0131 -0.0173
-6 13 3 -6.2726 -0.0426
-6 13 4 -1.4380 0.0251
-6 13 5 5.8393 0.0202
-6 13 6 -2.6352 0.0225
-6 13 7 3.2460 0.0574
-6 13 8 -2.2605 -0.0039
-6 13 9 -6.9585 0.0158
-6 13 10 -0.9255 -0.0210
-6 13 11 -7.4770 0.0222
-6 13 12 -4.9268 0.0736
-6 13 13 -4.9463 -0.0297
-6 13 14 -0.7500 0.0114
-6 13 15 9.0705 0.0401
-6 13 16 1.7304 -0.0079
-6 13 17 7.5874 -0.0720
-6 14 1 -8.7151 -0.0206
-6 14 2 -7.1785 -0.0729
-6 14 3 -4.7702 0.0002
-6 14 4 0.7078 -0.0258
-6 14 5 -1.3531 0.0190
-6 14 6 5.7603 0.0364
-6 14 7 -3.8599 0.0096
-6 14 8 -3.6288 0.0222
-6 14 9 -1.4115 -0.0378
-6 14 10 -4.4554 0.0441
-6 14 11 -1.9192 0.0125
-6 14 12 -6.3137 0.0003
-6 14 13 -3.6177 0.0497
-6 14 14 2.2544 -0.0137
-6 14 15 0.9313 -0.0256
-6 14 16 12.3431 0.0363
-6 15 1 -4.3112 -0.0360
-6 15 2 -12.1783 -0.0339
-6 15 3 -0.6431 -0.0435
-6 15 4 -3.6139 -0.0131
-6 15 5 6.6403 0.0077
-6 15 6 -2.0325 -0.0009
-6 15 7 0.7888 0.0025
-6 15 8 -3.7842 0.0026
-6 15 9 -1.4367 0.0145
-6 15 10 -0.4418 -0.0162
-6 15 11 -1.0212 0.0624
-6 15 12 -4.0112 0.0387
-6 15 13 -4.7886 -0.0185
-6 15 14 -1.6910 -0.0197
-6 15 15 7.5624 0.0292
-6 16 1 -17.0507 -0.0294
-6 16 2 -1.1255 -0.0062
-6 16 3 -8.8767 -0.0626
-6 16 4 8.3058 -0.0009
-6 16 5 -1.0326 -0.0480
-6 16 6 4.0023 0.0049
-6 16 7 -2.4724 0.0043
-6 16 8 -0.6697 -0.0425
-6 16 9 -1.0218 0.0184
-6 16 10 4.6455 0.0473
-6 16 11 -3.5910 0.0358
-6 16 12 -3.1078 0.0299
-6 16 13 -6.1367 0.0019
-6 16 14 -1.2769 0.0062
-6 16 15 -0.1577 -0.0599
-6 17 1 -2.8684 0.0421
-6 17 2 -11.0792 -0.0764
-6 17 3 8.2138 0.0060
-6 17 4 -2.8543 -0.0908
-6 17 5 6.5451 0.0250
-6 17 6 -0.1159 -0.0485
-6 17 7 -2.3323 -0.0411
-6 17 8 1.2272 0.0116
-6 17 9 3.4939 -0.0227
-6 17 10 -1.6420 0.0465
-6 17 11 3.5205 0.0423
-6 17 12 -9.9279 0.0493
-6 17 13 -4.9138 -0.0043
-6 17 14 -5.0047 -0.0447
-6 18 1 -7.6111 -0.0390
-6 18 2 2.2741 0.0163
-6 18 3 -2.8271 -0.0755
-6 18 4 8.1374 0.0109
-6 18 5 -1.0249 -0.0702
-6 18 6 -4.0073 0.0098
-6 18 7 3.9448 -0.0465
-6 18 8 -3.6874 -0.0489
-6 18 9 4.7275 -0.0137
-6 18 10 5.0835 0.0255
-6 18 11 -8.2154 0.0680
-6 18 12 -2.0122 -0.0174
-6 18 13 -11.7474 0.0252
-6 19 1 -4.9040 0.0047
-6 19 2 0.0345 -0.0191
-6 19 3 5.0117 -0.0272
-6 19 4 -1.0256 0.0063
-6 19 5 -3.1293 0.0194
-6 19 6 0.7260 -0.0436
-6 19 7 -10.5756 -0.0155
-6 19 8 11.3010 -0.1149
-6 19 9 -0.6345 0.0171
-6 19 10 1.3395 -0.0248
-6 19 11 1.2672 0.0167
-6 20 1 0.9272 0.0160
-6 20 2 -3.3541 -0.0457
-6 20 3 2.4933 0.1241
-6 20 4 -0.8547 -0.0228
-6 20 5 -4.0806 0.0834
-6 20 6 -12.2339 0.0095
-6 20 7 8.6316 -0.1160
-6 20 8 -7.4163 0.0095
-6 20 9 12.9986 -0.1780
-6 20 10 1.0346 0.0762
-6 21 1 -10.1362 -0.0308
-6 21 2 3.4270 0.1501
-6 21 3 -1.4948 -0.0469
-6 21 4 -2.1126 0.2541
-6 21 5 -8.0273 -0.0036
-6 21 6 -1.5537 0.0291
-6 21 7 -10.1185 -0.0018
-6 21 8 15.7743 -0.2315
-6 22 1 -0.0145 0.0685
-6 22 2 -5.7984 -0.0256
-6 22 3 2.6729 0.2999
-6 22 4 -2.1841 -0.0160
-6 22 5 -6.1287 0.2171
-5 0 2 12.0059 0.3453
-5 0 4 19.2147 0.3524
-5 0 6 4.9930 0.1167
-5 0 8 -0.3073 0.0592
-5 0 10 -8.8432 0.0272
-5 0 12 -5.6376 -0.0107
-5 0 14 2.5285 -0.0700
-5 0 16 -4.4711 -0.0798
-5 0 18 1.4280 -0.1422
-5 0 20 11.0947 -0.0199
-5 1 1 6.8251 0.1127
-5 1 2 0.7190 0.0524
-5 1 3 15.8145 0.4018
-5 1 4 0.0537 0.0087
-5 1 5 12.6048 0.1934
-5 1 6 -3.2726 -0.0213
-5 1 7 -0.1416 0.0650
-5 1 8 -1.4620 -0.0236
-5 1 9 -2.8430 0.0408
-5 1 10 1.5905 0.0204
-5 1 11 -10.1538 -0.0048
-5 1 12 -2.8481 0.0261
-5 1 13 2.3607 -0.0869
-5 1 14 0.7874 0.0143
-5 1 15 -0.2018 -0.1012
-5 1 16 1.9141 0.0484
-5 1 17 -3.8232 -0.1589
-5 1 18 -2.3327 0.0160
-5 1 19 4.1409 -0.0771
-5 1 20 -5.1316 0.0063
-5 1 21 8.9807 0.2627
-5 2 1 -0.4603 0.0844
-5 2 2 8.2852 0.2884
-5 2 3 0.5265 0.0505
-5 2 4 14.0205 0.2861
-5 2 5 -2.6203 -0.0282
-5 2 6 2.8773 0.0757
-5 2 7 -5.4083 -0.0596
-5 2 8 -0.9111 0.0363
-5 2 9 2.6825 -0.0335
-5 2 10 -6.7615 0.0081
-5 2 11 -1.0909 -0.0085
-5 2 12 -2.6866 -0.0747
-5 2 13 -3.0038 -0.0187
-5 2 14 6.2631 -0.1035
-5 2 15 5.7930 -0.0095
-5 2 16 -2.1180 -0.1368
-5 2 17 0.4660 0.0518
-5 2 18 -5.5200 -0.1702
-5 2 19 -6.4379 0.0583
-5 2 20 2.2070 0.1206
-5 2 21 -8.5748 0.1708
-5 3 1 4.8332 0.0732
-5 3 2 -0.6345 0.0874
-5 3 3 8.8599 0.2988
-5 3 4 -1.1836 0.0099
-5 3 5 7.7053 0.1332
-5 3 6 -4.9691 -0.0718
-5 3 7 -1.2873 0.0234
-5 3 8 -0.9789 -0.0687
-5 3 9 -1.9888 0.0025
-5 3 10 3.9277 -0.0399
-5 3 11 -5.6249 -0.0430
-5 3 12 -5.4537 -0.0372
-5 3 13 4.8721 -0.0996
-5 3 14 4.7305 -0.0404
-5 3 15 5.4804 -0.0660
-5 3 16 7.7566 -0.0080
-5 3 17 -5.9274 -0.1793
-5 3 18 -2.1747 0.0763
-5 3 19 -8.4929 -0.0562
-5 3 20 -9.3453 0.1742
-5 3 21 0.4755 0.2441
-5 4 1 -1.4960 0.1057
-5 4 2 5.4702 0.1825
-5 4 3 -1.7435 0.0606
-5 4 4 9.0490 0.1953
-5 4 5 -1.7217 -0.0445
-5 4 6 2.1987 0.0393
-5 4 7 -2.9998 -0.0816
-5 4 8 -1.5134 -0.0052
-5 4 9 3.5743 -0.0549
-5 4 10 -3.3716 -0.0299
-5 4 11 -2.1708 -0.0438
-5 4 12 -1.9457 -0.0818
-5 4 13 -1.5751 -0.0343
-5 4 14 6.0175 -0.0467
-5 4 15 12.6105 -0.0370
-5 4 16 2.4946 -0.0758
-5 4 17 6.2364 0.0026
-5 4 18 -10.1541 -0.1396
-5 4 19 -2.8701 0.1228
-5 4 20 -5.6264 0.0796
-5 4 21 -8.5358 0.2589
-5 5 1 6.6100 0.0376
-5 5 2 -1.7953 0.0891
-5 5 3 7.8173 0.1712
-5 5 4 -0.9749 0.0127
-5 5 5 7.6043 0.0810
-5 5 6 -0.0886 -0.0712
-5 5 7 -0.9408 0.0047
-5 5 8 -0.5029 -0.0605
-5 5 9 -1.9265 -0.0252
-5 5 10 0.0696 -0.0465
-5 5 11 -4.2576 -0.0547
-5 5 12 -5.1738 -0.0324
-5 5 13 -2.7455 -0.0779
-5 5 14 8.8623 -0.0130
-5 5 15 5.2712 -0.0159
-5 5 16 14.6301 -0.0282
-5 5 17 -0.8461 -0.0971
-5 5 18 5.8448 0.0121
-5 5 19 -7.4798 0.0105
-5 5 20 -1.9015 0.1638
-5 5 21 -0.1652 0.1417
-5 6 1 -0.6043 0.1152
-5 6 2 8.0781 0.0780
-5 6 3 -1.4759 0.0612
-5 6 4 9.5881 0.0912
-5 6 5 1.7341 -0.0291
-5 6 6 3.6413 0.0181
-5 6 7 -0.3310 -0.0640
-5 6 8 -2.8547 -0.0061
-5 6 9 -3.4824 -0.0491
-5 6 10 -2.5245 -0.0357
-5 6 11 -4.6290 -0.0494
-5 6 12 -8.4349 -0.0751
-5 6 13 1.8911 -0.0152
-5 6 14 -3.9649 -0.0602
-5 6 15 16.7065 0.0084
-5 6 16 6.3262 -0.0421
-5 6 17 13.6380 -0.0217
-5 6 18 -1.6861 -0.0112
-5 6 19 6.0087 0.0249
-5 6 20 -0.1069 0.1606
-5 6 21 -0.8683 0.1389
-5 7 1 8.7495 0.0280
-5 7 2 -0.9162 0.0918
-5 7 3 8.6144 0.0453
-5 7 4 -0.2120 0.0259
-5 7 5 7.8537 0.0192
-5 7 6 2.3027 -0.0519
-5 7 7 -0.8569 0.0030
-5 7 8 -5.8632 -0.0538
-5 7 9 -2.1007 -0.0188
-5 7 10 -6.6838 -0.0614
-5 7 11 -5.4602 -0.0448
-5 7 12 -0.3611 -0.0548
-5 7 13 -13.4241 -0.0869
-5 7 14 12.4637 0.0031
-5 7 15 1.2015 -0.0536
-5 7 16 19.0933 0.0287
-5 7 17 5.3757 -0.0355
-5 7 18 10.0672 -0.0127
-5 7 19 0.3576 0.1302
-5 7 20 4.2138 0.0072
-5 8 1 -0.7302 0.1208
-5 8 2 7.2676 0.0102
-5 8 3 -1.4638 0.0638
-5 8 4 7.7516 0.0061
-5 8 5 0.7554 -0.0172
-5 8 6 3.9667 -0.0098
-5 8 7 -2.5289 -0.0600
-5 8 8 -0.9449 -0.0066
-5 8 9 -10.6935 -0.0550
-5 8 10 -0.2744 -0.0345
-5 8 11 -1.2375 -0.0741
-5 8 12 -12.1421 -0.0526
-5 8 13 9.0005 -0.0484
-5 8 14 -9.7674 -0.0699
-5 8 15 19.5901 0.0302
-5 8 16 6.0136 -0.0390
-5 8 17 14.6185 0.0377
-5 8 18 0.5889 0.0008
-5 8 19 2.6796 -0.0194
-5 8 20 1.5057 0.1708
-5 9 1 4.7803 0.0361
-5 9 2 0.1551 0.0844
-5 9 3 5.3175 -0.0036
-5 9 4 -2.3556 0.0180
-5 9 5 6.0086 -0.0098
-5 9 6 -0.0459 -0.0564
-5 9 7 3.1847 -0.0144
-5 9 8 -9.1486 -0.0509
-5 9 9 3.5229 -0.0314
-5 9 10 -5.9878 -0.0524
-5 9 11 -3.9280 -0.0359
-5 9 12 7.8447 -0.0640
-5 9 13 -14.4996 -0.0447
-5 9 14 15.5079 -0.0204
-5 9 15 0.5422 -0.0161
-5 9 16 19.7052 0.0428
-5 9 17 1.5202 -0.0550
-5 9 18 1.9174 0.0171
-5 9 19 -3.0232 -0.0329
-5 9 20 -2.8249 -0.0520
-5 10 1 1.8812 0.0883
-5 10 2 2.4392 0.0166
-5 10 3 -0.2191 0.0382
-5 10 4 4.2719 0.0131
-5 10 5 -1.9222 -0.0378
-5 10 6 5.3983 -0.0161
-5 10 7 -3.3954 -0.0618
-5 10 8 7.2205 -0.0240
-5 10 9 -9.4915 -0.0270
-5 10 10 3.4937 -0.0429
-5 10 11 3.6570 -0.0371
-5 10 12 -11.1858 -0.0259
-5 10 13 10.4390 -0.0308
-5 10 14 -5.5926 -0.0079
-5 10 15 18.0330 0.0028
-5 10 16 4.3628 0.0101
-5 10 17 8.9654 0.0100
-5 10 18 -5.8766 -0.1606
-5 10 19 -9.7502 -0.0170
-5 11 1 -0.2636 0.0484
-5 11 2 4.8819 0.0479
-5 11 3 1.6246 0.0296
-5 11 4 -1.7107 -0.0109
-5 11 5 2.7961 0.0173
-5 11 6 -1.0896 -0.0643
-5 11 7 7.8649 -0.0233
-5 11 8 -6.8632 -0.0311
-5 11 9 8.4337 -0.0306
-5 11 10 -3.0220 -0.0134
-5 11 11 -5.3934 -0.0268
-5 11 12 5.7138 -0.0161
-5 11 13 -9.6852 -0.0235
-5 11 14 9.0106 -0.0017
-5 11 15 6.6730 0.0419
-5 11 16 14.3362 -0.0138
-5 11 17 -0.3451 -0.0672
-5 11 18 -6.6770 -0.0385
-5 11 19 -5.2665 -0.2576
-5 12 1 5.3489 0.0379
-5 12 2 -1.1160 0.0279
-5 12 3 2.3178 0.0186
-5 12 4 -0.2259 0.0458
-5 12 5 -1.8010 -0.0338
-5 12 6 2.3012 -0.0101
-5 12 7 -3.1228 -0.0449
-5 12 8 9.8121 -0.0232
-5 12 9 -6.2575 -0.0090
-5 12 10 0.1476 -0.0127
-5 12 11 1.1636 -0.0239
-5 12 12 -11.4918 -0.0230
-5 12 13 1.1275 -0.0028
-5 12 14 3.7956 -0.0067
-5 12 15 8.9078 -0.0016
-5 12 16 10.7457 0.0537
-5 12 17 2.7475 -0.0466
-5 12 18 -3.0198 -0.1730
-5 13 1 -2.4322 0.0164
-5 13 2 2.1381 0.0322
-5 13 3 -0.9263 0.0252
-5 13 4 -1.6582 0.0180
-5 13 5 -3.7193 0.0190
-5 13 6 -2.5486 -0.0230
-5 13 7 4.9073 -0.0367
-5 13 8 -6.0367 -0.0114
-5 13 9 4.9995 -0.0058
-5 13 10 -2.0218 -0.0244
-5 13 11 -9.5571 0.0029
-5 13 12 -0.3263 -0.0392
-5 13 13 -3.5335 -0.0336
-5 13 14 0.4091 -0.0074
-5 13 15 16.0888 0.0559
-5 13 16 5.5510 -0.0109
-5 13 17 7.0442 0.0144
-5 13 18 -6.9604 -0.0479
-5 14 1 -3.3202 0.0119
-5 14 2 -2.2134 -0.0115
-5 14 3 -4.3090 0.0462
-5 14 4 -2.6963 0.0210
-5 14 5 -2.7821 0.0335
-5 14 6 -2.9590 -0.0316
-5 14 7 -5.7596 0.0036
-5 14 8 6.6195 -0.0334
-5 14 9 -4.0103 0.0026
-5 14 10 -3.4354 0.0100
-5 14 11 1.8596 -0.0454
-5 14 12 -8.0249 -0.0177
-5 14 13 -0.4106 -0.0450
-5 14 14 10.4359 0.0164
-5 14 15 2.2827 -0.0183
-5 14 16 15.8552 0.1205
-5 14 17 -2.3214 0.0013
-5 15 1 -4.6942 -0.0125
-5 15 2 -10.8964 0.0181
-5 15 3 1.8881 -0.0078
-5 15 4 -4.2513 0.0630
-5 15 5 -4.5394 -0.0067
-5 15 6 -3.8939 0.0402
-5 15 7 3.3132 -0.0509
-5 15 8 -5.9463 0.0325
-5 15 9 3.5367 -0.0131
-5 15 10 2.7619 0.0004
-5 15 11 -5.5742 -0.0204
-5 15 12 4.6899 -0.0347
-5 15 13 1.6965 -0.0241
-5 15 14 2.4543 -0.0513
-5 15 15 14.5277 0.1331
-5 15 16 -1.1156 -0.0122
-5 16 1 -10.9810 -0.0206
-5 16 2 1.0592 -0.0172
-5 16 3 -9.3596 0.0186
-5 16 4 2.3220 0.0046
-5 16 5 0.5502 0.0545
-5 16 6 -1.0828 -0.0291
-5 16 7 -5.0265 0.0491
-5 16 8 6.7411 -0.0218
-5 16 9 0.8277 0.0396
-5 16 10 -0.1726 -0.0264
-5 16 11 8.2996 0.0061
-5 16 12 -1.3714 -0.0919
-5 16 13 6.5984 -0.0073
-5 16 14 6.1984 0.0494
-5 16 15 1.1238 -0.0591
-5 17 1 -4.2934 0.0032
-5 17 2 -11.4824 -0.0546
-5 17 3 7.7955 0.0065
-5 17 4 2.1766 0.0145
-5 17 5 -0.7736 0.0004
-5 17 6 2.0943 0.0312
-5 17 7 4.1938 -0.0056
-5 17 8 -0.8736 0.0519
-5 17 9 3.0643 0.0122
-5 17 10 8.2164 -0.0033
-5 17 11 -0.7581 -0.1075
-5 17 12 8.9244 0.0340
-5 17 13 0.1527 -0.1212
-5 17 14 4.5474 0.0033
-5 17 15 2.3295 0.1413
-5 18 1 -2.8831 -0.0558
-5 18 2 4.7372 0.0095
-5 18 3 -1.4065 -0.0408
-5 18 4 3.5744 0.0213
-5 18 5 10.5089 -0.0145
-5 18 6 -1.3302 0.0022
-5 18 7 2.1941 0.0205
-5 18 8 2.6349 0.0509
-5 18 9 6.6456 -0.0162
-5 18 10 -1.8641 -0.0074
-5 18 11 8.6686 -0.0605
-5 18 12 -1.6351 -0.2050
-5 18 13 5.1754 0.0741
-5 18 14 -2.4845 -0.0640
-5 19 1 -0.3182 0.0045
-5 19 2 -3.2984 -0.0531
-5 19 3 5.5883 0.0365
-5 19 4 10.5347 -0.0107
-5 19 5 -4.2184 0.0093
-5 19 6 9.3727 -0.0678
-5 19 7 -1.1383 0.0287
-5 19 8 5.8825 -0.0062
-5 19 9 -3.8210 0.0882
-5 19 10 8.3756 -0.1524
-5 19 11 -3.5304 -0.0807
-5 19 12 3.5046 -0.0529
-5 20 1 0.9788 -0.0219
-5 20 2 3.8199 0.0385
-5 20 3 1.4143 0.0633
-5 20 4 -2.3281 0.0424
-5 20 5 12.7926 -0.0863
-5 20 6 -5.4113 -0.0075
-5 20 7 6.7988 -0.0939
-5 20 8 -4.0399 0.0605
-5 20 9 8.0508 -0.0835
-5 20 10 -5.8794 0.0786
-5 20 11 2.6780 -0.2289
-5 21 1 3.3332 0.0470
-5 21 2 -6.6347 0.1003
-5 21 3 1.3214 0.0787
-5 21 4 6.2162 0.0751
-5 21 5 -5.4935 0.0167
-5 21 6 7.7270 -0.2291
-5 21 7 -3.1759 -0.0129
-5 21 8 6.5609 -0.0535
-5 21 9 -5.3257 0.0756
-5 22 1 -6.4354 0.0499
-5 22 2 4.4019 0.1031
-5 22 3 -5.3689 0.2387
-5 22 4 -1.0870 0.0736
-5 22 5 5.2482 -0.1408
-5 22 6 -1.5034 -0.0098
-5 22 7 4.3263 -0.2351
-5 23 1 6.6941 0.1384
-5 23 2 -10.8554 0.1892
-5 23 3 3.5162 0.1051
-5 23 4 -0.9671 0.1428
-4 0 2 10.8473 -0.2985
-4 0 4 14.4678 -0.2925
-4 0 6 4.5603 -0.0861
-4 0 8 -1.1604 0.0165
-4 0 10 -6.7922 0.0313
-4 0 12 -3.6132 0.0778
-4 0 14 1.0935 0.1242
-4 0 16 0.1497 0.1519
-4 0 18 -2.4153 0.1019
-4 0 20 -0.7827 0.1845
-4 0 22 15.4187 0.1469
-4 1 1 5.1225 -0.0669
-4 1 2 3.7014 -0.0722
-4 1 3 13.3389 -0.3479
-4 1 4 0.8147 -0.0495
-4 1 5 9.3469 -0.1790
-4 1 6 -2.9450 0.0057
-4 1 7 0.3180 -0.0260
-4 1 8 -2.5819 -0.0069
-4 1 9 -2.8922 0.0249
-4 1 10 -0.8207 0.0039
-4 1 11 -6.8761 0.0553
-4 1 12 0.2039 -0.0207
-4 1 13 0.7532 0.0857
-4 1 14 -2.0869 -0.0016
-4 1 15 0.5194 0.1273
-4 1 16 -0.0377 0.0279
-4 1 17 0.5457 0.1051
-4 1 18 4.6987 -0.0357
-4 1 19 -7.2101 0.1247
-4 1 20 7.0377 0.0252
-4 1 21 6.6932 0.2740
-4 1 22 6.7827 0.1072
-4 2 1 3.0635 -0.1066
-4 2 2 8.3631 -0.2431
-4 2 3 5.3182 -0.0592
-4 2 4 10.6134 -0.2511
-4 2 5 -3.1799 0.0011
-4 2 6 2.5487 -0.0891
-4 2 7 -4.6041 0.0378
-4 2 8 -0.1069 0.0041
-4 2 9 -2.9081 0.0033
-4 2 10 -4.3382 0.0263
-4 2 11 0.3354 0.0107
-4 2 12 -2.5930 0.0686
-4 2 13 -1.0899 -0.0198
-4 2 14 1.6969 0.0813
-4 2 15 -2.2826 0.0035
-4 2 16 2.7690 0.1405
-4 2 17 5.2595 -0.0239
-4 2 18 -6.2963 0.0673
-4 2 19 10.3214 -0.0446
-4 2 20 -9.6245 0.2095
-4 2 21 11.9843 0.0723
-4 2 22 8.4033 0.1812
-4 3 1 3.8491 -0.0495
-4 3 2 7.3571 -0.0783
-4 3 3 8.8729 -0.2395
-4 3 4 0.7658 -0.0345
-4 3 5 5.6119 -0.1423
-4 3 6 -5.1405 0.0489
-4 3 7 0.8849 -0.0301
-4 3 8 -3.5191 0.0292
-4 3 9 0.5476 0.0023
-4 3 10 -1.8318 0.0189
-4 3 11 -3.5074 0.0427
-4 3 12 0.3420 0.0109
-4 3 13 -0.3715 0.0554
-4 3 14 -2.2455 -0.0086
-4 3 15 2.4959 0.1259
-4 3 16 2.8744 -0.0238
-4 3 17 1.1105 0.1201
-4 3 18 10.7833 -0.0733
-4 3 19 -17.7503 0.0748
-4 3 20 12.3695 -0.0344
-4 3 21 -5.0554 0.1847
-4 3 22 10.9914 0.0325
-4 4 1 4.6660 -0.1052
-4 4 2 6.2103 -0.1438
-4 4 3 5.9551 -0.0651
-4 4 4 8.1261 -0.1532
-4 4 5 -3.1721 0.0040
-4 4 6 3.1420 -0.0692
-4 4 7 -2.6504 0.0567
-4 4 8 2.7981 -0.0015
-4 4 9 -3.0572 0.0291
-4 4 10 -0.3452 0.0069
-4 4 11 -2.2515 0.0360
-4 4 12 -2.6350 0.0541
-4 4 13 -1.5342 0.0276
-4 4 14 -2.1029 0.0635
-4 4 15 0.0622 -0.0060
-4 4 16 5.1988 0.1618
-4 4 17 8.7460 -0.0493
-4 4 18 -9.6962 0.0521
-4 4 19 11.3045 -0.1171
-4 4 20 -18.8516 0.0812
-4 4 21 10.3623 -0.0360
-4 5 1 4.1556 -0.0394
-4 5 2 7.9345 -0.0884
-4 5 3 8.1408 -0.1210
-4 5 4 1.5963 -0.0490
-4 5 5 6.6195 -0.0875
-4 5 6 -1.5681 0.0400
-4 5 7 3.2882 -0.0115
-4 5 8 -1.4820 0.0547
-4 5 9 2.0157 0.0048
-4 5 10 -5.6799 0.0423
-4 5 11 -1.8068 0.0379
-4 5 12 -4.5668 0.0565
-4 5 13 -5.7858 0.0454
-4 5 14 -2.0883 0.0341
-4 5 15 -0.2735 0.0931
-4 5 16 4.0058 0.0007
-4 5 17 3.8471 0.0993
-4 5 18 9.2935 -0.0765
-4 5 19 -18.7370 -0.0014
-4 5 20 8.5985 -0.1342
-4 5 21 -7.9867 0.0688
-4 6 1 6.6456 -0.1263
-4 6 2 6.0825 -0.0756
-4 6 3 5.5965 -0.0780
-4 6 4 7.4014 -0.0773
-4 6 5 0.4345 -0.0008
-4 6 6 4.1197 -0.0345
-4 6 7 0.3500 0.0647
-4 6 8 1.5851 0.0243
-4 6 9 -4.8997 0.0570
-4 6 10 -0.9171 0.0165
-4 6 11 -9.1883 0.0527
-4 6 12 -4.4376 0.0619
-4 6 13 -4.8072 0.0567
-4 6 14 -7.6267 0.0300
-4 6 15 -0.0068 0.0207
-4 6 16 7.0543 0.0770
-4 6 17 4.4013 0.0218
-4 6 18 -4.5001 -0.0083
-4 6 19 5.6756 -0.0935
-4 6 20 -15.1979 0.0175
-4 6 21 6.0776 -0.0967
-4 7 1 4.8543 -0.0445
-4 7 2 5.7346 -0.1026
-4 7 3 4.6393 -0.0643
-4 7 4 2.2192 -0.0297
-4 7 5 3.5018 -0.0399
-4 7 6 1.0020 0.0571
-4 7 7 0.6909 0.0173
-4 7 8 -1.5493 0.0711
-4 7 9 -1.8700 0.0241
-4 7 10 -9.0774 0.0520
-4 7 11 -2.1176 0.0418
-4 7 12 -8.1318 0.0522
-4 7 13 -7.4367 0.0525
-4 7 14 -0.2429 0.0134
-4 7 15 0.1905 0.0198
-4 7 16 1.1098 0.0273
-4 7 17 8.5594 0.0146
-4 7 18 -0.2396 0.0435
-4 7 19 -12.5958 -0.0569
-4 7 20 3.1056 -0.0595
-4 7 21 -5.9968 0.0845
-4 8 1 4.5126 -0.1360
-4 8 2 2.4395 -0.0597
-4 8 3 1.1471 -0.0534
-4 8 4 0.4844 -0.0308
-4 8 5 0.5733 0.0471
-4 8 6 -0.2005 0.0003
-4 8 7 0.2526 0.0781
-4 8 8 -2.0195 0.0348
-4 8 9 -3.9807 0.0587
-4 8 10 -2.0692 0.0107
-4 8 11 -8.6699 0.0496
-4 8 12 -2.4394 0.0620
-4 8 13 0.3506 0.0258
-4 8 14 -4.4168 0.0289
-4 8 15 5.2222 -0.0319
-4 8 16 9.7057 0.0256
-4 8 17 -3.0266 0.0602
-4 8 18 -2.3665 -0.0481
-4 8 19 -5.3162 0.0623
-4 8 20 -13.4764 -0.0534
-4 9 1 2.5730 -0.0478
-4 9 2 -0.8759 -0.0818
-4 9 3 -1.2479 -0.0312
-4 9 4 -1.3072 0.0160
-4 9 5 -1.8843 0.0080
-4 9 6 -0.2479 0.0872
-4 9 7 -0.6963 0.0227
-4 9 8 0.4978 0.0588
-4 9 9 -1.2808 0.0153
-4 9 10 -4.3615 0.0521
-4 9 11 0.6100 0.0176
-4 9 12 -1.6278 0.0532
-4 9 13 -2.4063 0.0572
-4 9 14 11.2801 -0.0167
-4 9 15 4.1157 0.0286
-4 9 16 4.4625 -0.0375
-4 9 17 5.1390 0.0311
-4 9 18 -10.5426 0.0761
-4 9 19 -14.6141 -0.1261
-4 9 20 -5.4431 0.0732
-4 10 1 -0.1896 -0.0969
-4 10 2 0.5308 -0.0275
-4 10 3 -2.8704 -0.0348
-4 10 4 -2.0522 0.0192
-4 10 5 -1.5364 0.0634
-4 10 6 -0.4365 0.0194
-4 10 7 1.1629 0.0665
-4 10 8 1.5032 0.0234
-4 10 9 1.4403 0.0426
-4 10 10 1.9216 0.0025
-4 10 11 -3.5827 0.0588
-4 10 12 0.9758 0.0357
-4 10 13 8.8106 0.0475
-4 10 14 0.0983 0.0263
-4 10 15 15.2481 -0.0429
-4 10 16 5.7433 0.0553
-4 10 17 -3.2958 -0.0336
-4 10 18 -9.4664 -0.0295
-4 10 19 -13.3118 0.0581
-4 10 20 -15.1453 -0.2134
-4 11 1 2.8045 -0.0060
-4 11 2 -1.9437 -0.0575
-4 11 3 1.6429 0.0153
-4 11 4 -1.3372 -0.0106
-4 11 5 -0.7538 0.0330
-4 11 6 -0.4737 0.0626
-4 11 7 2.1703 0.0140
-4 11 8 3.9874 0.0323
-4 11 9 3.3627 0.0258
-4 11 10 -2.0404 0.0437
-4 11 11 2.7308 0.0169
-4 11 12 -1.1255 0.0503
-4 11 13 -1.0605 0.0177
-4 11 14 15.0975 0.0366
-4 11 15 2.4350 -0.0013
-4 11 16 9.3962 -0.0563
-4 11 17 -3.0657 0.0528
-4 11 18 -9.2922 -0.0443
-4 11 19 -15.2156 -0.1504
-4 12 1 -0.2246 -0.0380
-4 12 2 6.3902 0.0143
-4 12 3 1.0241 -0.0602
-4 12 4 2.2746 0.0290
-4 12 5 -1.1662 0.0071
-4 12 6 -0.8350 0.0099
-4 12 7 2.1246 0.0284
-4 12 8 2.3088 0.0264
-4 12 9 1.2066 0.0250
-4 12 10 2.8045 0.0351
-4 12 11 -8.1569 0.0207
-4 12 12 -0.0623 0.0229
-4 12 13 3.1741 0.0288
-4 12 14 -1.7510 -0.0374
-4 12 15 12.7342 0.0280
-4 12 16 0.6765 0.0005
-4 12 17 1.9031 -0.0666
-4 12 18 -9.0772 -0.0115
-4 12 19 -6.4472 -0.0394
-4 13 1 7.9687 0.0144
-4 13 2 2.2793 -0.0355
-4 13 3 8.4174 0.0062
-4 13 4 0.8621 -0.0514
-4 13 5 -1.8343 0.0024
-4 13 6 -1.7070 0.0085
-4 13 7 -2.9475 0.0078
-4 13 8 1.8673 0.0003
-4 13 9 -0.1445 0.0389
-4 13 10 -7.7288 0.0221
-4 13 11 1.6021 0.0385
-4 13 12 -8.0117 -0.0279
-4 13 13 -2.7033 -0.0079
-4 13 14 5.5641 0.0292
-4 13 15 -0.5658 -0.0559
-4 13 16 6.5830 0.0163
-4 13 17 -1.5207 0.0103
-4 13 18 1.2242 -0.0432
-4 14 1 0.9074 0.0042
-4 14 2 11.3422 -0.0131
-4 14 3 3.3024 -0.0395
-4 14 4 3.8316 -0.0225
-4 14 5 -3.4755 -0.0161
-4 14 6 -7.4513 -0.0068
-4 14 7 -1.6155 -0.0241
-4 14 8 -5.5632 0.0210
-4 14 9 -4.2880 0.0073
-4 14 10 -0.4029 0.0298
-4 14 11 -10.6334 -0.0004
-4 14 12 1.8909 0.0270
-4 14 13 -0.8251 -0.0378
-4 14 14 -3.1313 -0.0273
-4 14 15 3.8002 0.0433
-4 14 16 1.2026 -0.0081
-4 14 17 4.4753 0.0174
-4 14 18 -0.3291 0.0039
-4 15 1 7.5022 -0.0291
-4 15 2 2.8678 0.0055
-4 15 3 10.4008 -0.0406
-4 15 4 -1.1858 -0.0034
-4 15 5 -4.3725 -0.0268
-4 15 6 -5.8328 -0.0193
-4 15 7 -9.3347 0.0161
-4 15 8 -3.3103 -0.0435
-4 15 9 -5.9976 0.0085
-4 15 10 -7.5095 0.0361
-4 15 11 4.8151 0.0231
-4 15 12 -0.8495 -0.0061
-4 15 13 1.1297 0.0090
-4 15 14 3.9250 0.0017
-4 15 15 -2.1146 0.0208
-4 15 16 1.5886 0.0408
-4 15 17 2.6005 0.0268
-4 16 1 0.8117 0.0183
-4 16 2 8.4994 -0.0452
-4 16 3 2.2380 0.0251
-4 16 4 4.3799 -0.0372
-4 16 5 -5.2316 0.0204
-4 16 6 -7.9309 0.0107
-4 16 7 -5.0774 -0.0517
-4 16 8 -8.6517 0.0169
-4 16 9 -4.0156 -0.0100
-4 16 10 -0.7971 0.0052
-4 16 11 1.6995 0.0580
-4 16 12 9.1952 0.0190
-4 16 13 10.0569 0.0278
-4 16 14 -2.7761 0.0169
-4 16 15 1.8409 0.0221
-4 16 16 -0.2167 0.0777
-4 17 1 0.0290 -0.0498
-4 17 2 2.8576 0.0228
-4 17 3 7.8507 -0.0227
-4 17 4 -0.1179 0.0495
-4 17 5 -1.8498 -0.0044
-4 17 6 -4.5763 -0.0001
-4 17 7 -6.1373 0.0366
-4 17 8 -2.5680 -0.0335
-4 17 9 -7.6564 0.0055
-4 17 10 3.5801 0.0175
-4 17 11 7.4748 0.0428
-4 17 12 15.4207 0.0701
-4 17 13 4.4724 -0.0097
-4 17 14 9.3795 0.0454
-4 17 15 -5.1787 0.0551
-4 18 1 0.4495 0.0137
-4 18 2 1.5152 -0.0122
-4 18 3 2.2639 0.0326
-4 18 4 3.3593 -0.0034
-4 18 5 0.2641 0.0297
-4 18 6 -2.6318 0.0262
-4 18 7 -1.4029 0.0188
-4 18 8 -6.5718 0.0165
-4 18 9 4.3839 -0.0055
-4 18 10 -4.0844 0.0534
-4 18 11 16.1865 -0.0072
-4 18 12 8.9013 0.0531
-4 18 13 17.6780 0.0670
-4 18 14 -4.3603 -0.0364
-4 19 1 -4.5639 -0.0084
-4 19 2 -1.2095 0.0063
-4 19 3 1.7322 0.0049
-4 19 4 2.0430 0.0033
-4 19 5 -0.2747 -0.0053
-4 19 6 2.2519 0.0180
-4 19 7 -1.6513 0.0159
-4 19 8 3.8299 0.0901
-4 19 9 -10.0548 0.0137
-4 19 10 14.3684 -0.0632
-4 19 11 1.0676 0.1334
-4 19 12 20.3563 -0.0273
-4 19 13 1.0421 -0.0039
-4 20 1 -5.2360 0.0102
-4 20 2 -3.9078 0.0096
-4 20 3 -5.0146 -0.0253
-4 20 4 0.7160 -0.0425
-4 20 5 4.2788 -0.0788
-4 20 6 0.6832 -0.0096
-4 20 7 3.5227 0.1059
-4 20 8 -5.3203 -0.0211
-4 20 9 10.6672 0.0832
-4 20 10 -9.0881 0.0819
-4 20 11 17.9539 -0.1305
-4 20 12 1.5499 0.1388
-4 21 1 -4.2534 0.0373
-4 21 2 -12.8695 -0.0121
-4 21 3 -1.0861 -0.0737
-4 21 4 -2.6938 -0.1450
-4 21 5 2.1761 -0.0755
-4 21 6 4.4882 -0.0872
-4 21 7 0.9075 -0.0119
-4 21 8 5.1621 0.2240
-4 21 9 -8.9097 -0.0204
-4 21 10 12.8524 -0.0178
-4 22 1 -11.7605 0.0214
-4 22 2 -3.5961 -0.0493
-4 22 3 -13.9557 -0.1105
-4 22 4 3.4799 -0.1695
-4 22 5 2.4136 -0.2795
-4 22 6 4.1606 -0.0303
-4 22 7 1.5121 0.0713
-4 22 8 -2.0929 -0.0139
-4 22 9 5.6890 0.2233
-4 23 1 -2.0511 0.0253
-4 23 2 -16.2421 -0.0293
-4 23 3 1.5761 -0.2055
-4 23 4 -4.7317 -0.2728
-4 23 5 5.9670 -0.1329
-4 23 6 1.6717 -0.2274
-4 24 1 -8.7020 0.0405
-3 0 2 -10.5421 0.1453
-3 0 4 0.6145 0.2188
-3 0 6 2.0476 0.0265
-3 0 8 -2.2111 -0.0743
-3 0 10 -1.0660 -0.0561
-3 0 12 -0.8830 -0.0907
-3 0 14 -0.5676 -0.1380
-3 0 16 -9.7941 -0.1554
-3 0 18 3.5664 -0.1097
-3 0 20 -0.5359 -0.1541
-3 0 22 -0.4920 -0.0624
-3 1 1 -10.9026 -0.0076
-3 1 2 1.3576 0.0268
-3 1 3 -6.2924 0.2220
-3 1 4 1.4692 0.0489
-3 1 5 3.1044 0.1333
-3 1 6 1.7810 0.0099
-3 1 7 -2.0300 -0.0470
-3 1 8 0.0769 -0.0170
-3 1 9 -1.1519 -0.0532
-3 1 10 1.1314 -0.0117
-3 1 11 -2.5851 -0.0544
-3 1 12 1.7486 -0.0186
-3 1 13 1.1938 -0.0949
-3 1 14 -3.7327 -0.0109
-3 1 15 -5.8448 -0.1639
-3 1 16 -3.4253 -0.0190
-3 1 17 -1.1694 -0.1140
-3 1 18 2.6985 0.0585
-3 1 19 5.0502 -0.1029
-3 1 20 8.4915 -0.0494
-3 1 21 -5.0698 -0.1583
-3 1 22 7.8854 -0.1019
-3 2 1 0.0245 0.0468
-3 2 2 -9.7990 0.1245
-3 2 3 2.6055 0.0605
-3 2 4 -1.9352 0.2008
-3 2 5 2.4365 0.0320
-3 2 6 0.1055 0.0413
-3 2 7 2.0661 -0.0306
-3 2 8 -2.9902 -0.0456
-3 2 9 -0.1551 -0.0288
-3 2 10 -1.9943 -0.0310
-3 2 11 4.3557 -0.0253
-3 2 12 -2.0455 -0.0481
-3 2 13 -0.1869 -0.0231
-3 2 14 -0.3586 -0.1199
-3 2 15 -5.6324 -0.0378
-3 2 16 -1.1392 -0.1369
-3 2 17 0.4567 -0.0052
-3 2 18 11.2339 -0.0499
-3 2 19 9.0500 0.0488
-3 2 20 -3.1964 -0.1472
-3 2 21 13.8850 -0.1017
-3 2 22 -7.6121 -0.1198
-3 3 1 -7.3291 -0.0087
-3 3 2 3.0954 0.0662
-3 3 3 -7.2055 0.1715
-3 3 4 1.9844 0.0725
-3 3 5 0.4864 0.1400
-3 3 6 3.4649 -0.0205
-3 3 7 -2.0844 -0.0038
-3 3 8 0.2378 -0.0510
-3 3 9 -1.6644 -0.0168
-3 3 10 2.0562 -0.0335
-3 3 11 -3.0143 -0.0235
-3 3 12 5.2402 -0.0355
-3 3 13 -0.8668 -0.0590
-3 3 14 -1.2856 -0.0237
-3 3 15 0.1709 -0.1285
-3 3 16 -0.0075 -0.0577
-3 3 17 14.8170 -0.0530
-3 3 18 5.4424 0.0477
-3 3 19 9.5835 -0.0600
-3 3 20 10.4907 -0.0182
-3 3 21 -12.5515 -0.2225
-3 3 22 10.3083 -0.1116
-3 4 1 2.6248 0.0995
-3 4 2 -7.8026 0.0864
-3 4 3 3.2906 0.0969
-3 4 4 -2.0049 0.1704
-3 4 5 2.5848 0.0183
-3 4 6 1.5719 0.0739
-3 4 7 2.7275 -0.0614
-3 4 8 -0.8982 -0.0052
-3 4 9 -1.2833 -0.0456
-3 4 10 -0.9325 -0.0056
-3 4 11 3.7575 -0.0458
-3 4 12 -1.7164 -0.0278
-3 4 13 4.3031 -0.0214
-3 4 14 -1.2877 -0.0823
-3 4 15 3.1455 -0.0361
-3 4 16 11.1178 -0.0863
-3 4 17 4.4723 -0.0105
-3 4 18 23.4692 -0.0148
-3 4 19 3.0161 0.0608
-3 4 20 -2.8721 -0.1605
-3 4 21 5.6366 -0.1097
-3 4 22 -12.4966 -0.2446
-3 5 1 -6.5306 0.0282
-3 5 2 5.9469 0.1172
-3 5 3 -4.4962 0.1309
-3 5 4 2.9376 0.0580
-3 5 5 2.8506 0.1328
-3 5 6 4.1004 -0.0523
-3 5 7 1.8687 0.0208
-3 5 8 -0.4061 -0.0585
-3 5 9 0.7296 0.0050
-3 5 10 -2.3140 -0.0445
-3 5 11 0.7161 -0.0148
-3 5 12 2.9831 -0.0474
-3 5 13 -1.1933 -0.0426
-3 5 14 5.8017 -0.0044
-3 5 15 2.3471 -0.0876
-3 5 16 5.4004 -0.0310
-3 5 17 24.9834 -0.0511
-3 5 18 -0.5574 0.0629
-3 5 19 15.3967 -0.0623
-3 5 20 -3.2741 -0.0079
-3 5 21 -8.2919 -0.2297
-3 5 22 1.0992 -0.1355
-3 6 1 7.2253 0.1568
-3 6 2 -5.5304 0.0934
-3 6 3 5.9259 0.0912
-3 6 4 0.2526 0.1242
-3 6 5 4.3360 -0.0300
-3 6 6 3.2798 0.0604
-3 6 7 3.1463 -0.0722
-3 6 8 1.3190 -0.0012
-3 6 9 -4.2839 -0.0396
-3 6 10 2.4451 0.0014
-3 6 11 -4.0473 -0.0604
-3 6 12 2.8754 -0.0330
-3 6 13 3.6438 -0.0264
-3 6 14 -2.0510 -0.0542
-3 6 15 5.5132 -0.0114
-3 6 16 13.5769 -0.0847
-3 6 17 -1.0816 0.0083
-3 6 18 25.9526 -0.0512
-3 6 19 -8.4101 0.0806
-3 6 20 4.0417 -0.0899
-3 6 21 -4.5340 -0.0648
-3 7 1 -5.8355 0.0755
-3 7 2 7.9194 0.1357
-3 7 3 -2.5737 0.0843
-3 7 4 4.9992 0.0049
-3 7 5 0.8638 0.0681
-3 7 6 5.0977 -0.0774
-3 7 7 0.6119 -0.0052
-3 7 8 -0.1494 -0.0518
-3 7 9 1.3000 0.0011
-3 7 10 -7.8622 -0.0462
-3 7 11 5.5205 -0.0246
-3 7 12 -2.8609 -0.0630
-3 7 13 1.8713 -0.0419
-3 7 14 4.8236 -0.0082
-3 7 15 1.9531 -0.0568
-3 7 16 -0.9958 -0.0289
-3 7 17 21.4551 -0.0766
-3 7 18 -7.9884 0.0509
-3 7 19 13.7681 -0.0091
-3 7 20 -9.0228 0.0674
-3 7 21 1.4653 -0.0184
-3 8 1 6.6608 0.1738
-3 8 2 -3.3806 0.0651
-3 8 3 5.1282 0.0591
-3 8 4 -1.6542 0.0285
-3 8 5 4.1567 -0.0610
-3 8 6 -1.6489 -0.0031
-3 8 7 4.0705 -0.0682
-3 8 8 -0.5844 -0.0245
-3 8 9 -4.0909 -0.0436
-3 8 10 3.4236 -0.0056
-3 8 11 -7.9130 -0.0637
-3 8 12 6.8435 -0.0515
-3 8 13 2.6585 -0.0323
-3 8 14 -0.1294 -0.0268
-3 8 15 1.4318 -0.0132
-3 8 16 9.6429 -0.0498
-3 8 17 -4.6441 -0.0301
-3 8 18 14.4309 -0.0109
-3 8 19 -6.9885 0.0860
-3 8 20 2.5042 0.0985
-3 8 21 -3.9221 0.0693
-3 9 1 -2.6594 0.0434
-3 9 2 3.0151 0.1105
-3 9 3 -1.3359 -0.0027
-3 9 4 2.1950 -0.0198
-3 9 5 -2.4246 -0.0210
-3 9 6 3.5184 -0.0636
-3 9 7 -1.6699 -0.0432
-3 9 8 1.9260 -0.0551
-3 9 9 0.7543 -0.0096
-3 9 10 -6.6899 -0.0536
-3 9 11 5.8541 -0.0334
-3 9 12 -1.0774 -0.0499
-3 9 13 3.7380 -0.0415
-3 9 14 5.1004 0.0094
-3 9 15 1.4685 -0.0023
-3 9 16 -0.0512 -0.0270
-3 9 17 9.0123 -0.0116
-3 9 18 1.8089 -0.0031
-3 9 19 -0.4821 0.1029
-3 9 20 -3.0527 0.1112
-3 10 1 -0.5202 0.1197
-3 10 2 -0.4235 -0.0003
-3 10 3 0.4644 0.0275
-3 10 4 0.3313 -0.0452
-3 10 5 0.6800 -0.0427
-3 10 6 -1.2966 -0.0411
-3 10 7 3.2997 -0.0456
-3 10 8 0.9894 -0.0347
-3 10 9 -1.6716 -0.0562
-3 10 10 2.1238 -0.0030
-3 10 11 -3.4374 -0.0496
-3 10 12 4.7931 -0.0470
-3 10 13 5.9518 -0.0071
-3 10 14 -0.6637 -0.0005
-3 10 15 3.5025 0.0343
-3 10 16 2.7771 0.0096
-3 10 17 10.2100 -0.0270
-3 10 18 -2.0072 0.0484
-3 10 19 7.8642 0.0387
-3 10 20 -7.5286 0.1541
-3 11 1 0.3866 -0.0026
-3 11 2 -2.2045 0.0472
-3 11 3 2.8410 -0.0353
-3 11 4 0.1091 -0.0187
-3 11 5 1.3561 -0.0340
-3 11 6 0.9169 -0.0238
-3 11 7 1.6277 -0.0345
-3 11 8 1.2000 -0.0433
-3 11 9 1.8428 -0.0054
-3 11 10 -3.2269 -0.0465
-3 11 11 1.9192 -0.0164
-3 11 12 4.2338 -0.0327
-3 11 13 -0.6606 -0.0200
-3 11 14 4.3549 0.0285
-3 11 15 -3.1106 0.0184
-3 11 16 9.9332 0.0360
-3 11 17 -0.7812 0.0041
-3 11 18 22.1400 -0.0065
-3 11 19 -9.5416 0.0636
-3 11 20 3.6300 0.0518
-3 12 1 -4.8807 0.0341
-3 12 2 2.4180 -0.0077
-3 12 3 0.3162 -0.0001
-3 12 4 4.5294 -0.0205
-3 12 5 0.3480 -0.0140
-3 12 6 0.6891 -0.0071
-3 12 7 0.9684 -0.0127
-3 12 8 2.8474 -0.0130
-3 12 9 -2.6925 -0.0395
-3 12 10 0.7366 -0.0015
-3 12 11 1.9249 -0.0286
-3 12 12 -0.4283 -0.0183
-3 12 13 5.2634 -0.0284
-3 12 14 -7.7246 0.0119
-3 12 15 2.2728 0.0386
-3 12 16 -3.0852 -0.0050
-3 12 17 24.6549 0.0267
-3 12 18 -3.4047 -0.0213
-3 12 19 17.9691 0.0232
-3 13 1 3.1064 0.0019
-3 13 2 -1.7459 0.0014
-3 13 3 4.8621 0.0027
-3 13 4 1.7939 -0.0040
-3 13 5 1.0029 0.0124
-3 13 6 1.0604 0.0021
-3 13 7 -0.4602 0.0048
-3 13 8 -2.0947 -0.0235
-3 13 9 2.3181 -0.0092
-3 13 10 -1.6849 -0.0154
-3 13 11 1.3043 -0.0207
-3 13 12 7.3951 -0.0313
-3 13 13 -6.5068 0.0048
-3 13 14 -1.6570 -0.0309
-3 13 15 -11.3731 0.0090
-3 13 16 12.0906 0.0268
-3 13 17 0.6668 -0.0367
-3 13 18 27.6843 0.0275
-3 13 19 -0.1738 -0.0520
-3 14 1 -2.7602 -0.0092
-3 14 2 3.3749 0.0149
-3 14 3 1.2375 0.0085
-3 14 4 3.6324 0.0222
-3 14 5 1.9011 0.0070
-3 14 6 -4.6460 0.0143
-3 14 7 0.3713 -0.0124
-3 14 8 0.9853 -0.0048
-3 14 9 -5.0513 -0.0193
-3 14 10 4.3718 -0.0373
-3 14 11 5.5970 0.0083
-3 14 12 1.7413 -0.0154
-3 14 13 3.5506 -0.0439
-3 14 14 -15.0380 0.0190
-3 14 15 -1.3730 -0.0236
-3 14 16 -7.0666 -0.0053
-3 14 17 23.1305 0.0063
-3 14 18 6.3347 -0.0482
-3 15 1 4.0937 0.0135
-3 15 2 -0.1984 0.0063
-3 15 3 4.8171 0.0315
-3 15 4 0.9227 0.0170
-3 15 5 -2.1789 0.0114
-3 15 6 3.1631 -0.0062
-3 15 7 -4.1951 -0.0128
-3 15 8 -3.5918 -0.0316
-3 15 9 5.6599 -0.0340
-3 15 10 -1.5531 0.0197
-3 15 11 9.8509 -0.0476
-3 15 12 8.7272 0.0047
-3 15 13 -4.2398 0.0113
-3 15 14 -2.9717 -0.0292
-3 15 15 -18.2587 0.0087
-3 15 16 10.0179 -0.0212
-3 15 17 2.1860 0.0018
-3 16 1 0.4975 -0.0019
-3 16 2 3.5040 0.0276
-3 16 3 -0.5708 0.0116
-3 16 4 3.9582 0.0355
-3 16 5 2.4787 0.0056
-3 16 6 -5.6932 -0.0380
-3 16 7 2.4202 -0.0345
-3 16 8 3.1017 -0.0334
-3 16 9 -5.9971 0.0052
-3 16 10 11.3674 -0.0532
-3 16 11 4.9520 0.0334
-3 16 12 11.6003 -0.0097
-3 16 13 2.8554 -0.0130
-3 16 14 -14.5470 0.0032
-3 16 15 0.2579 0.0037
-3 16 16 -11.1327 0.0034
-3 16 17 15.0153 -0.0390
-3 17 1 2.8526 0.0141
-3 17 2 1.0010 -0.0016
-3 17 3 5.3123 0.0614
-3 17 4 -1.2829 -0.0013
-3 17 5 -0.9825 -0.0062
-3 17 6 6.5494 -0.0137
-3 17 7 -0.9723 -0.0661
-3 17 8 -1.6941 -0.0143
-3 17 9 8.2783 -0.0347
-3 17 10 -2.1589 0.0516
-3 17 11 15.3304 -0.0274
-3 17 12 4.8138 -0.0399
-3 17 13 3.6547 0.0115
-3 17 14 -2.2184 -0.0085
-3 17 15 -17.4992 -0.0368
-3 17 16 7.8331 0.0104
-3 18 1 3.3796 0.0100
-3 18 2 3.1383 0.0389
-3 18 3 -2.9940 -0.0357
-3 18 4 2.4436 0.0709
-3 18 5 3.6333 0.0165
-3 18 6 -3.3078 -0.0545
-3 18 7 6.8772 -0.0237
-3 18 8 4.6418 -0.0398
-3 18 9 -2.5107 0.0533
-3 18 10 7.2339 -0.0267
-3 18 11 2.3215 -0.0264
-3 18 12 14.0845 0.0136
-3 18 13 -1.2961 -0.1372
-3 18 14 -7.2265 -0.0306
-3 18 15 -0.2236 0.0199
-3 19 1 3.2898 0.0061
-3 19 2 0.3186 -0.0417
-3 19 3 1.4659 0.0701
-3 19 4 -4.5383 0.0032
-3 19 5 -4.2926 0.0390
-3 19 6 10.3011 0.0285
-3 19 7 0.1835 -0.0386
-3 19 8 4.1758 -0.0184
-3 19 9 0.8607 -0.0154
-3 19 10 2.0218 0.0440
-3 19 11 5.6036 -0.0125
-3 19 12 0.6607 -0.2119
-3 19 13 6.5783 0.0106
-3 19 14 -4.4687 -0.1379
-3 20 1 5.8366 0.0013
-3 20 2 1.8094 -0.0116
-3 20 3 -9.8844 -0.0567
-3 20 4 -4.6613 0.0704
-3 20 5 2.9298 0.1149
-3 20 6 -5.3989 0.0301
-3 20 7 10.8609 -0.0565
-3 20 8 0.0764 0.0046
-3 20 9 4.6988 -0.0166
-3 20 10 -6.5623 -0.0292
-3 20 11 4.0771 -0.1013
-3 20 12 5.8204 0.0047
-3 20 13 -3.3929 -0.2987
-3 21 1 4.3419 -0.0461
-3 21 2 -6.0275 -0.0813
-3 21 3 -2.4003 -0.0455
-3 21 4 -10.7926 0.0925
-3 21 5 -8.2618 0.0731
-3 21 6 10.5519 0.0900
-3 21 7 -1.6862 0.0601
-3 21 8 7.0703 -0.1929
-3 21 9 -7.4367 -0.0043
-3 21 10 6.2942 -0.0418
-3 21 11 -5.7347 -0.0313
-3 22 1 3.3925 -0.0344
-3 22 2 1.4469 -0.1541
-3 22 3 -18.0059 -0.0531
-3 22 4 -5.2141 -0.0441
-3 22 5 0.5922 0.2525
-3 22 6 -5.2351 0.1113
-3 22 7 8.4461 -0.1476
-3 22 8 -2.4456 0.0545
-3 22 9 4.2355 -0.2242
-3 22 10 -10.7347 -0.0295
-3 23 1 1.5159 -0.1323
-3 23 2 -12.3115 -0.1400
-3 23 3 0.1710 -0.2187
-3 23 4 -12.2332 0.1540
-3 23 5 -4.8285 0.0379
-3 23 6 7.2510 0.1659
-3 23 7 -1.6720 0.1217
-3 24 1 -2.4122 -0.0832
-3 24 2 1.0848 -0.2388
-3 24 3 -16.3148 -0.0970
-3 24 4 -0.3597 -0.1461
-2 0 2 5.3799 0.0510
-2 0 4 -4.3608 -0.2321
-2 0 6 -0.4691 -0.0355
-2 0 8 0.9331 -0.0018
-2 0 10 -0.7695 0.0015
-2 0 12 -2.4184 0.0169
-2 0 14 1.4037 0.0900
-2 0 16 -3.0805 0.0777
-2 0 18 4.0940 0.0637
-2 0 20 -7.2882 0.0821
-2 0 22 -10.8161 0.0092
-2 1 1 8.6679 0.2434
-2 1 2 -1.6261 -0.0062
-2 1 3 -1.3620 -0.1721
-2 1 4 -0.2686 -0.0394
-2 1 5 -4.3556 -0.1469
-2 1 6 1.0202 0.0040
-2 1 7 -0.6283 0.0149
-2 1 8 2.8499 0.0601
-2 1 9 -0.1475 0.0142
-2 1 10 -0.2410 0.0394
-2 1 11 -2.4353 -0.0040
-2 1 12 -2.5415 0.0433
-2 1 13 0.8855 0.0563
-2 1 14 -1.5454 0.0434
-2 1 15 -0.9604 0.0929
-2 1 16 -7.7801 0.0252
-2 1 17 0.2801 0.0419
-2 1 18 -8.6396 -0.0661
-2 1 19 2.1013 0.0886
-2 1 20 3.5378 0.0375
-2 1 21 -14.6836 0.0900
-2 1 22 8.9550 0.1034
-2 2 1 -5.3610 -0.0355
-2 2 2 3.9303 -0.0026
-2 2 3 -1.4720 -0.0384
-2 2 4 -6.6547 -0.2427
-2 2 5 -0.2820 -0.0586
-2 2 6 -4.8314 -0.0473
-2 2 7 3.7797 0.0658
-2 2 8 -2.9720 0.0275
-2 2 9 3.8323 0.0354
-2 2 10 -1.3635 0.0082
-2 2 11 -3.1519 0.0395
-2 2 12 -0.4702 0.0076
-2 2 13 -1.9236 0.0279
-2 2 14 3.0833 0.1024
-2 2 15 -4.4902 0.0512
-2 2 16 -2.8874 0.0543
-2 2 17 -15.2027 -0.0207
-2 2 18 6.0467 0.0613
-2 2 19 -4.9104 -0.0277
-2 2 20 -7.8050 0.1212
-2 2 21 12.7668 0.0683
-2 2 22 -15.7109 0.0603
-2 3 1 7.2927 0.1176
-2 3 2 -4.2704 -0.0428
-2 3 3 -3.4987 -0.2141
-2 3 4 -1.6095 -0.0822
-2 3 5 -7.3745 -0.1611
-2 3 6 0.9671 0.0207
-2 3 7 -6.3638 -0.0043
-2 3 8 6.1584 0.0723
-2 3 9 -2.5820 0.0254
-2 3 10 1.5048 0.0191
-2 3 11 -0.8712 -0.0122
-2 3 12 -3.1749 0.0349
-2 3 13 4.8151 0.0670
-2 3 14 1.6778 0.0275
-2 3 15 -0.2331 0.0987
-2 3 16 -8.2766 0.0414
-2 3 17 0.9248 0.0470
-2 3 18 -12.4955 -0.0187
-2 3 19 4.8511 0.1094
-2 3 20 4.9624 0.0147
-2 3 21 -18.0403 0.0916
-2 3 22 12.6645 0.0731
-2 4 1 -7.6642 -0.1287
-2 4 2 1.3989 -0.1037
-2 4 3 -2.4162 -0.0646
-2 4 4 -5.3765 -0.2188
-2 4 5 -1.5582 -0.0435
-2 4 6 -6.4822 -0.0660
-2 4 7 3.1141 0.0947
-2 4 8 -4.7249 0.0048
-2 4 9 5.6664 0.0305
-2 4 10 -0.5116 0.0044
-2 4 11 -0.5896 0.0405
-2 4 12 3.0220 0.0130
-2 4 13 2.2614 0.0170
-2 4 14 6.0228 0.1140
-2 4 15 3.2848 0.0432
-2 4 16 -4.6958 0.0728
-2 4 17 -8.6768 0.0340
-2 4 18 7.2610 0.0797
-2 4 19 -4.1409 0.0057
-2 4 20 -4.7995 0.1019
-2 4 21 7.1783 0.0228
-2 4 22 -17.2106 -0.0059
-2 5 1 2.6981 -0.0328
-2 5 2 -4.0706 -0.0935
-2 5 3 -1.0222 -0.1802
-2 5 4 -1.3400 -0.0629
-2 5 5 -3.6019 -0.1027
-2 5 6 -0.3944 0.0568
-2 5 7 -5.1257 -0.0263
-2 5 8 3.7459 0.0736
-2 5 9 -0.0124 0.0065
-2 5 10 3.5612 0.0369
-2 5 11 1.0408 -0.0018
-2 5 12 1.7931 0.0463
-2 5 13 7.8601 0.0699
-2 5 14 7.4927 0.0125
-2 5 15 -1.3382 0.1082
-2 5 16 0.0050 0.0490
-2 5 17 -2.8291 0.0614
-2 5 18 -5.6248 0.0248
-2 5 19 7.7883 0.0933
-2 5 20 -0.9913 -0.0045
-2 5 21 -10.7985 0.0294
-2 5 22 2.6703 0.0134
-2 6 1 -6.6669 -0.1824
-2 6 2 2.0371 -0.1120
-2 6 3 -0.5727 -0.0618
-2 6 4 -0.0522 -0.0969
-2 6 5 -0.6908 0.0046
-2 6 6 -4.3616 -0.0224
-2 6 7 0.5087 0.0931
-2 6 8 -0.8653 -0.0114
-2 6 9 2.8002 0.0401
-2 6 10 2.0518 0.0118
-2 6 11 3.5708 0.0740
-2 6 12 3.8395 0.0219
-2 6 13 6.4043 0.0221
-2 6 14 5.5074 0.0957
-2 6 15 4.1967 0.0205
-2 6 16 -9.3451 0.0675
-2 6 17 -3.9252 0.0166
-2 6 18 3.5781 0.0608
-2 6 19 -3.1747 -0.0154
-2 6 20 2.9485 0.0814
-2 6 21 -2.4559 -0.0218
-2 6 22 -5.7919 -0.0285
-2 7 1 2.5780 -0.0695
-2 7 2 -1.4553 -0.1062
-2 7 3 3.5368 -0.0744
-2 7 4 -0.0887 -0.0153
-2 7 5 -3.0847 -0.0061
-2 7 6 0.2024 0.0719
-2 7 7 -4.1930 -0.0033
-2 7 8 0.2542 0.0561
-2 7 9 3.2487 0.0096
-2 7 10 2.8444 0.0612
-2 7 11 0.8735 0.0197
-2 7 12 5.9151 0.0663
-2 7 13 5.6366 0.0422
-2 7 14 4.5898 0.0102
-2 7 15 -4.6770 0.0709
-2 7 16 -4.2645 -0.0023
-2 7 17 -8.2928 0.0216
-2 7 18 -1.7364 -0.0501
-2 7 19 5.6254 0.0977
-2 7 20 -3.0643 -0.0525
-2 7 21 0.4212 0.0793
-2 8 1 -3.8190 -0.1644
-2 8 2 6.4474 -0.0557
-2 8 3 -0.0839 -0.0390
-2 8 4 0.5599 -0.0125
-2 8 5 -0.6973 0.0438
-2 8 6 -7.2244 0.0185
-2 8 7 0.9985 0.0717
-2 8 8 0.5059 0.0021
-2 8 9 0.0613 0.0347
-2 8 10 1.5213 0.0287
-2 8 11 4.3046 0.0761
-2 8 12 0.6762 0.0155
-2 8 13 4.8166 0.0340
-2 8 14 1.1346 0.0427
-2 8 15 -4.6287 0.0093
-2 8 16 -10.5135 0.0082
-2 8 17 -2.7114 -0.0609
-2 8 18 -3.3924 0.0351
-2 8 19 4.2133 -0.0959
-2 8 20 0.9281 0.1790
-2 8 21 -3.1514 -0.0320
-2 9 1 6.7137 -0.0291
-2 9 2 -0.4319 -0.0978
-2 9 3 5.8782 -0.0240
-2 9 4 -2.7779 0.0174
-2 9 5 -5.2413 0.0091
-2 9 6 0.6112 0.0683
-2 9 7 -3.8750 0.0087
-2 9 8 0.7875 0.0389
-2 9 9 1.9414 0.0126
-2 9 10 0.4702 0.0420
-2 9 11 -2.9214 0.0253
-2 9 12 3.8037 0.0489
-2 9 13 0.6819 0.0100
-2 9 14 -3.2411 0.0260
-2 9 15 -4.3859 0.0192
-2 9 16 -6.1974 -0.0069
-2 9 17 -7.1169 -0.0432
-2 9 18 11.5296 -0.0951
-2 9 19 -6.2142 0.1466
-2 9 20 4.6034 -0.0762
-2 9 21 -3.3361 0.2046
-2 10 1 -2.3735 -0.1331
-2 10 2 7.9454 -0.0168
-2 10 3 -2.3887 -0.0306
-2 10 4 1.0531 -0.0089
-2 10 5 -3.3823 0.0434
-2 10 6 -4.4491 0.0075
-2 10 7 2.4322 0.0527
-2 10 8 1.1902 -0.0032
-2 10 9 -0.6273 0.0252
-2 10 10 -4.1234 0.0190
-2 10 11 0.5093 0.0370
-2 10 12 -3.2855 0.0073
-2 10 13 -1.7034 0.0188
-2 10 14 -0.4804 0.0221
-2 10 15 -9.2718 0.0305
-2 10 16 -1.1905 -0.0388
-2 10 17 9.5322 -0.0144
-2 10 18 -6.3422 -0.0070
-2 10 19 19.6045 -0.0689
-2 10 20 -13.5051 0.2423
-2 11 1 4.9024 0.0007
-2 11 2 -1.7977 -0.0809
-2 11 3 5.0922 0.0004
-2 11 4 -4.8047 0.0109
-2 11 5 -0.8718 0.0014
-2 11 6 -0.2607 0.0349
-2 11 7 1.1196 0.0013
-2 11 8 1.9409 0.0368
-2 11 9 -3.0132 -0.0039
-2 11 10 -1.4521 0.0281
-2 11 11 -7.6921 0.0118
-2 11 12 -0.7675 0.0163
-2 11 13 -0.5698 0.0091
-2 11 14 -9.1204 0.0000
-2 11 15 2.9119 0.0193
-2 11 16 -1.3004 0.0362
-2 11 17 5.4738 -0.0893
-2 11 18 25.4375 0.0124
-2 11 19 -13.6051 0.0926
-2 11 20 10.8628 -0.0274
-2 12 1 -4.5956 -0.0745
-2 12 2 3.7569 0.0099
-2 12 3 -3.0832 -0.0142
-2 12 4 2.1684 0.0177
-2 12 5 -3.2770 0.0094
-2 12 6 1.4070 0.0119
-2 12 7 2.6258 0.0264
-2 12 8 -0.1112 -0.0002
-2 12 9 0.7922 0.0338
-2 12 10 -9.6600 0.0032
-2 12 11 0.5333 0.0321
-2 12 12 -2.6157 -0.0014
-2 12 13 -3.8364 -0.0129
-2 12 14 2.1370 0.0297
-2 12 15 -10.1532 -0.0149
-2 12 16 12.8608 -0.0252
-2 12 17 13.8466 0.0547
-2 12 18 3.5741 -0.0727
-2 12 19 20.9379 0.0379
-2 13 1 1.2689 0.0005
-2 13 2 -5.0190 -0.0132
-2 13 3 2.0307 0.0289
-2 13 4 -2.7082 0.0154
-2 13 5 1.6068 0.0240
-2 13 6 0.3311 0.0001
-2 13 7 0.8386 0.0200
-2 13 8 3.9303 0.0270
-2 13 9 -6.4533 0.0101
-2 13 10 3.0389 0.0342
-2 13 11 -5.4354 0.0000
-2 13 12 3.6772 0.0288
-2 13 13 2.7289 -0.0042
-2 13 14 -7.1976 -0.0460
-2 13 15 7.3816 0.0307
-2 13 16 -2.8686 -0.0120
-2 13 17 19.3711 -0.0620
-2 13 18 16.3386 0.0665
-2 13 19 -3.3723 -0.0194
-2 14 1 -9.7519 0.0189
-2 14 2 1.3497 0.0011
-2 14 3 -3.8107 0.0363
-2 14 4 2.1878 0.0260
-2 14 5 -1.0207 0.0085
-2 14 6 0.1776 0.0196
-2 14 7 3.4813 0.0083
-2 14 8 -2.5064 0.0337
-2 14 9 5.8024 0.0156
-2 14 10 -4.5435 0.0153
-2 14 11 7.8427 0.0382
-2 14 12 4.6034 -0.0108
-2 14 13 3.5998 0.0172
-2 14 14 2.4478 -0.0018
-2 14 15 -7.4147 -0.0560
-2 14 16 15.1515 0.0163
-2 14 17 2.6213 0.0025
-2 14 18 14.9638 -0.0535
-2 15 1 2.9031 -0.0232
-2 15 2 -9.5599 0.0486
-2 15 3 2.2761 -0.0064
-2 15 4 -1.7952 0.0309
-2 15 5 2.8140 -0.0008
-2 15 6 0.3426 0.0100
-2 15 7 -2.2429 0.0292
-2 15 8 5.6568 0.0088
-2 15 9 0.2352 0.0409
-2 15 10 7.9027 -0.0017
-2 15 11 5.8564 0.0102
-2 15 12 9.3230 0.0474
-2 15 13 6.5377 -0.0163
-2 15 14 0.2996 0.0181
-2 15 15 2.2850 -0.0014
-2 15 16 -4.6790 -0.0389
-2 15 17 17.6758 0.0198
-2 15 18 -1.0471 0.0025
-2 16 1 -14.2714 0.0492
-2 16 2 1.5888 -0.0485
-2 16 3 -4.7791 0.0218
-2 16 4 5.9896 -0.0288
-2 16 5 -2.0702 0.0123
-2 16 6 0.1053 -0.0084
-2 16 7 1.0931 0.0236
-2 16 8 1.0660 0.0530
-2 16 9 5.9555 -0.0059
-2 16 10 8.6745 0.0258
-2 16 11 6.6449 -0.0098
-2 16 12 11.5172 0.0181
-2 16 13 5.1922 0.0654
-2 16 14 1.0377 -0.0275
-2 16 15 -1.8651 0.0353
-2 16 16 5.3895 0.0163
-2 16 17 -3.5774 -0.0271
-2 17 1 1.5970 -0.0526
-2 17 2 -8.2975 0.0074
-2 17 3 2.3873 -0.0547
-2 17 4 -2.3813 -0.0278
-2 17 5 6.5486 -0.0390
-2 17 6 -4.5124 0.0219
-2 17 7 -1.8918 0.0321
-2 17 8 1.2779 0.0309
-2 17 9 9.2412 0.0487
-2 17 10 3.3406 -0.0235
-2 17 11 12.3723 0.0183
-2 17 12 0.9918 -0.0155
-2 17 13 7.9871 0.0266
-2 17 14 0.2934 0.0922
-2 17 15 -1.7244 -0.0391
-2 17 16 -1.6999 0.0310
-2 18 1 -9.2990 0.0059
-2 18 2 -4.4933 -0.0559
-2 18 3 -0.2152 -0.0624
-2 18 4 5.7565 -0.0425
-2 18 5 -6.3171 -0.0251
-2 18 6 0.4029 -0.0049
-2 18 7 -5.9765 0.0330
-2 18 8 2.1194 0.0760
-2 18 9 1.7644 0.0318
-2 18 10 10.9956 0.0072
-2 18 11 -1.7648 -0.0679
-2 18 12 9.1802 0.0422
-2 18 13 -4.5221 -0.0067
-2 18 14 2.8509 0.0017
-2 18 15 -1.0254 0.0939
-2 19 1 -4.7751 -0.0313
-2 19 2 3.5444 -0.0294
-2 19 3 -5.7985 -0.0199
-2 19 4 -1.9640 -0.0664
-2 19 5 4.8072 -0.0241
-2 19 6 -11.1870 -0.0046
-2 19 7 -4.3963 0.0570
-2 19 8 -3.1360 0.0214
-2 19 9 5.0603 0.0556
-2 19 10 2.7175 -0.0042
-2 19 11 4.6029 -0.0184
-2 19 12 -6.8735 -0.1287
-2 19 13 5.9743 0.0597
-2 19 14 -5.0494 0.0298
-2 20 1 5.3178 0.0077
-2 20 2 -13.2488 0.0215
-2 20 3 7.0516 -0.0257
-2 20 4 -0.3616 -0.0011
-2 20 5 -9.7496 -0.0128
-2 20 6 -0.6460 -0.0092
-2 20 7 -10.4972 -0.0559
-2 20 8 -3.7493 0.0825
-2 20 9 4.2323 -0.0023
-2 20 10 -0.0269 -0.0137
-2 20 11 1.5384 -0.1010
-2 20 12 1.0080 0.0036
-2 20 13 -7.9974 -0.1161
-2 21 1 -6.7089 0.0538
-2 21 2 13.7377 0.0549
-2 21 3 -10.9034 0.0601
-2 21 4 -1.3985 0.0431
-2 21 5 5.3214 -0.0369
-2 21 6 -13.0077 -0.0522
-2 21 7 -4.1917 -0.0078
-2 21 8 -3.4648 -0.1393
-2 21 9 -4.2349 0.0456
-2 21 10 10.0056 -0.0427
-2 21 11 -4.6981 -0.0520
-2 21 12 -1.9726 -0.1668
-2 22 1 10.5194 0.0584
-2 22 2 -12.3894 0.1146
-2 22 3 8.1605 0.1180
-2 22 4 2.7172 0.0284
-2 22 5 -7.9726 0.0575
-2 22 6 5.5103 -0.1091
-2 22 7 -10.4361 -0.2077
-2 22 8 -5.0998 -0.0128
-2 22 9 5.0528 -0.1364
-2 22 10 -6.1646 -0.0028
-2 23 1 -4.6930 0.1184
-2 23 2 9.5054 0.1283
-2 23 3 -3.3824 0.1254
-2 23 4 -0.1894 0.1518
-2 23 5 12.2175 -0.0677
-2 23 6 -8.0185 -0.0828
-2 23 7 1.1117 -0.1546
-2 23 8 -5.8266 -0.2685
-2 24 1 0.5447 0.0584
-2 24 2 -4.8329 0.1643
-2 24 3 3.4598 0.1524
-2 24 4 9.2557 0.0724
-2 24 5 -1.5485 0.0800
-1 0 2 27.1983 -0.1621
-1 0 4 -1.6158 0.3833
-1 0 6 -10.5162 0.1217
-1 0 8 -10.5274 0.0715
-1 0 10 -7.3670 0.0612
-1 0 12 -11.0394 0.0293
-1 0 14 10.9328 -0.0259
-1 0 16 16.3155 -0.0539
-1 0 18 -5.8667 -0.0598
-1 0 20 -9.8107 -0.0539
-1 0 22 -4.3473 -0.0035
-1 1 1 40.1583 -0.5378
-1 1 2 -3.8941 0.0352
-1 1 3 12.0798 0.2621
-1 1 4 -3.4123 0.0550
-1 1 5 -9.2164 0.2580
-1 1 6 0.0791 -0.0117
-1 1 7 -12.5212 0.0612
-1 1 8 1.7625 -0.0616
-1 1 9 -8.5499 0.0789
-1 1 10 -0.0766 -0.0376
-1 1 11 -9.3601 0.0385
-1 1 12 -0.4397 0.0041
-1 1 13 -3.2707 -0.0071
-1 1 14 0.8921 -0.0335
-1 1 15 17.0686 -0.0413
-1 1 16 -7.4148 -0.0075
-1 1 17 1.4133 -0.0630
-1 1 18 -8.3705 0.0406
-1 1 19 -8.3596 -0.0690
-1 1 20 6.9743 0.0129
-1 1 21 -6.8368 -0.0570
-1 1 22 8.9218 -0.0950
-1 2 1 -6.0322 0.1151
-1 2 2 30.5185 -0.0393
-1 2 3 -8.1354 0.0795
-1 2 4 -1.4838 0.3334
-1 2 5 -3.9746 0.0576
-1 2 6 -14.3986 0.0810
-1 2 7 2.4963 -0.0406
-1 2 8 -12.9893 0.0510
-1 2 9 2.5234 -0.0537
-1 2 10 -6.7293 0.0497
-1 2 11 -0.8291 -0.0181
-1 2 12 -8.4458 -0.0094
-1 2 13 0.6266 -0.0169
-1 2 14 5.8539 -0.0369
-1 2 15 -2.8525 -0.0278
-1 2 16 2.8082 -0.0579
-1 2 17 -14.7851 -0.0004
-1 2 18 -7.9578 -0.0794
-1 2 19 2.6185 0.0210
-1 2 20 -1.9765 -0.0769
-1 2 21 17.9371 -0.0453
-1 2 22 -3.8008 -0.0455
-1 3 1 43.9994 -0.1935
-1 3 2 -11.2156 0.1074
-1 3 3 16.0618 0.2550
-1 3 4 -10.1392 0.0779
-1 3 5 -10.4272 0.1464
-1 3 6 -1.2995 -0.0001
-1 3 7 -15.8764 0.0013
-1 3 8 4.3138 -0.0484
-1 3 9 -8.9752 0.0340
-1 3 10 2.4610 -0.0423
-1 3 11 -6.4069 -0.0040
-1 3 12 -1.2953 -0.0199
-1 3 13 -2.6856 -0.0525
-1 3 14 0.4524 -0.0279
-1 3 15 -0.9212 -0.0546
-1 3 16 -7.5670 -0.0129
-1 3 17 -14.0808 -0.0810
-1 3 18 -2.9182 -0.0098
-1 3 19 1.2205 -0.0859
-1 3 20 20.7758 0.0002
-1 3 21 3.2199 -0.0826
-1 3 22 12.1179 -0.0571
-1 4 1 -11.6299 0.1841
-1 4 2 32.6939 0.1247
-1 4 3 -14.3190 0.0583
-1 4 4 3.2408 0.1927
-1 4 5 -8.1480 0.0206
-1 4 6 -12.8454 -0.0025
-1 4 7 1.7052 -0.0480
-1 4 8 -11.3965 -0.0120
-1 4 9 4.6904 -0.0462
-1 4 10 -5.7515 0.0018
-1 4 11 1.8245 -0.0386
-1 4 12 -4.7317 -0.0542
-1 4 13 -2.1840 -0.0358
-1 4 14 -2.2285 -0.0718
-1 4 15 -0.2651 -0.0146
-1 4 16 -19.3974 -0.0700
-1 4 17 -0.1528 -0.0132
-1 4 18 -8.4688 -0.0965
-1 4 19 19.1960 0.0089
-1 4 20 15.3648 -0.0872
-1 4 21 17.8471 -0.0044
-1 4 22 0.4596 -0.0645
-1 5 1 36.8398 0.0652
-1 5 2 -15.1885 0.0818
-1 5 3 18.8250 0.1829
-1 5 4 -13.4129 0.0135
-1 5 5 -3.4901 0.0431
-1 5 6 -3.7266 -0.0547
-1 5 7 -9.7387 -0.0326
-1 5 8 2.2087 -0.0605
-1 5 9 -6.3811 -0.0124
-1 5 10 5.1352 -0.0443
-1 5 11 -5.3715 -0.0272
-1 5 12 -0.1480 -0.0464
-1 5 13 -1.0903 -0.0832
-1 5 14 -2.1178 -0.0381
-1 5 15 -14.5457 -0.0701
-1 5 16 3.2515 0.0011
-1 5 17 -23.4339 -0.0854
-1 5 18 15.8387 0.0053
-1 5 19 14.1503 -0.1013
-1 5 20 21.9714 0.0480
-1 5 21 16.9867 -0.0828
-1 5 22 -1.6128 -0.0110
-1 6 1 -13.8865 0.1610
-1 6 2 25.3435 0.1419
-1 6 3 -14.8230 0.0185
-1 6 4 7.5039 0.0859
-1 6 5 -8.7968 -0.0409
-1 6 6 -5.6126 -0.0044
-1 6 7 -1.0927 -0.0931
-1 6 8 -5.8539 -0.0190
-1 6 9 2.3405 -0.0524
-1 6 10 -5.7634 -0.0058
-1 6 11 5.7620 -0.0419
-1 6 12 -2.0616 -0.0511
-1 6 13 -2.2740 -0.0594
-1 6 14 -3.7127 -0.0833
-1 6 15 -0.3862 -0.0156
-1 6 16 -25.9761 -0.0605
-1 6 17 8.9636 0.0130
-1 6 18 -3.4596 -0.1011
-1 6 19 20.0646 0.0500
-1 6 20 27.3962 -0.0958
-1 6 21 3.6087 0.0548
-1 6 22 8.2620 -0.0491
-1 7 1 22.7413 0.0860
-1 7 2 -13.4543 0.0656
-1 7 3 14.0138 0.0943
-1 7 4 -11.7652 0.0005
-1 7 5 -0.9091 0.0303
-1 7 6 -3.3134 -0.0914
-1 7 7 -5.9974 0.0066
-1 7 8 -0.7650 -0.0818
-1 7 9 -4.9411 -0.0022
-1 7 10 5.3420 -0.0379
-1 7 11 -4.4708 -0.0033
-1 7 12 4.5382 -0.0509
-1 7 13 2.3075 -0.0663
-1 7 14 -3.6012 -0.0497
-1 7 15 -13.8271 -0.0548
-1 7 16 -1.0297 0.0113
-1 7 17 -18.1500 -0.0619
-1 7 18 9.5536 0.0280
-1 7 19 17.9414 -0.1045
-1 7 20 7.5395 0.0740
-1 7 21 21.5514 -0.0676
-1 8 1 -10.8269 0.1285
-1 8 2 15.0315 0.0691
-1 8 3 -11.9144 0.0454
-1 8 4 4.0009 0.0389
-1 8 5 -6.6417 -0.0305
-1 8 6 -6.2961 0.0303
-1 8 7 0.0398 -0.0969
-1 8 8 -5.2374 0.0092
-1 8 9 1.2788 -0.0506
-1 8 10 -4.7553 0.0094
-1 8 11 7.8829 -0.0375
-1 8 12 1.0159 -0.0164
-1 8 13 0.5223 -0.0563
-1 8 14 -0.6925 -0.0521
-1 8 15 -7.4032 -0.0136
-1 8 16 -16.1887 -0.0221
-1 8 17 -4.9311 0.0195
-1 8 18 0.7446 -0.0695
-1 8 19 4.8020 0.0379
-1 8 20 19.4155 -0.0774
-1 8 21 -4.2235 0.0644
-1 9 1 14.6286 0.0275
-1 9 2 -9.8091 0.0807
-1 9 3 7.7423 0.0263
-1 9 4 -9.9637 0.0343
-1 9 5 -2.7629 0.0226
-1 9 6 -0.8431 -0.0599
-1 9 7 -6.7160 0.0226
-1 9 8 1.5875 -0.0618
-1 9 9 -3.5308 -0.0003
-1 9 10 4.2951 -0.0388
-1 9 11 -1.8332 0.0062
-1 9 12 4.7070 -0.0465
-1 9 13 3.7092 -0.0235
-1 9 14 -5.7446 -0.0320
-1 9 15 -5.5063 -0.0105
-1 9 16 -14.3374 0.0097
-1 9 17 -4.8897 -0.0085
-1 9 18 -5.1789 0.0142
-1 9 19 6.3712 -0.0497
-1 9 20 0.7571 0.0389
-1 9 21 7.5010 -0.0366
-1 10 1 -7.2691 0.1056
-1 10 2 9.6234 0.0061
-1 10 3 -10.3359 0.0534
-1 10 4 3.3223 0.0021
-1 10 5 -5.5121 -0.0029
-1 10 6 -4.3152 0.0119
-1 10 7 2.7018 -0.0511
-1 10 8 -3.5013 -0.0011
-1 10 9 2.1625 -0.0342
-1 10 10 -1.9604 -0.0099
-1 10 11 2.4598 -0.0482
-1 10 12 1.5245 -0.0018
-1 10 13 -1.7563 -0.0307
-1 10 14 1.3153 -0.0048
-1 10 15 -13.4798 -0.0065
-1 10 16 -0.2893 0.0234
-1 10 17 -16.3266 0.0064
-1 10 18 1.6147 0.0091
-1 10 19 0.4567 0.0135
-1 10 20 -3.5358 -0.0073
-1 11 1 10.8391 -0.0075
-1 11 2 -8.4511 0.0537
-1 11 3 6.6992 -0.0117
-1 11 4 -8.8882 0.0134
-1 11 5 2.4878 -0.0090
-1 11 6 -0.6844 -0.0278
-1 11 7 -3.0082 -0.0053
-1 11 8 2.9899 -0.0197
-1 11 9 -1.3182 -0.0159
-1 11 10 -0.1799 -0.0388
-1 11 11 -0.8659 -0.0110
-1 11 12 -2.2915 -0.0377
-1 11 13 2.1251 0.0004
-1 11 14 -6.4385 -0.0024
-1 11 15 2.5071 0.0193
-1 11 16 -19.3058 -0.0142
-1 11 17 6.7709 0.0426
-1 11 18 -8.5155 0.0057
-1 11 19 -7.6353 0.0539
-1 11 20 4.1880 0.0124
-1 12 1 -6.8703 0.0625
-1 12 2 7.8796 -0.0174
-1 12 3 -8.8661 -0.0043
-1 12 4 6.6915 -0.0159
-1 12 5 -4.8434 -0.0179
-1 12 6 1.1941 -0.0191
-1 12 7 1.1382 -0.0172
-1 12 8 -2.8730 -0.0104
-1 12 9 1.3559 -0.0054
-1 12 10 -1.2030 -0.0098
-1 12 11 -3.6920 -0.0470
-1 12 12 0.5551 -0.0070
-1 12 13 -1.7923 0.0030
-1 12 14 2.0624 0.0055
-1 12 15 -10.6308 -0.0107
-1 12 16 7.3141 0.0276
-1 12 17 -18.0340 -0.0259
-1 12 18 0.4418 0.0786
-1 12 19 0.5678 0.0099
-1 12 20 -15.2666 0.0874
-1 13 1 10.4708 -0.0105
-1 13 2 -7.6875 -0.0032
-1 13 3 6.4890 -0.0133
-1 13 4 -6.0467 -0.0281
-1 13 5 5.9934 -0.0191
-1 13 6 -2.4620 -0.0234
-1 13 7 -3.5918 -0.0223
-1 13 8 1.6149 0.0079
-1 13 9 -2.6696 0.0057
-1 13 10 -0.1697 -0.0215
-1 13 11 -0.2037 -0.0002
-1 13 12 -1.0139 -0.0245
-1 13 13 1.9943 -0.0079
-1 13 14 1.5843 0.0249
-1 13 15 1.9830 0.0023
-1 13 16 -15.5244 -0.0432
-1 13 17 4.5024 0.0388
-1 13 18 -10.1458 -0.0141
-1 13 19 -10.5214 0.1259
-1 14 1 -6.6527 0.0086
-1 14 2 8.5751 -0.0030
-1 14 3 -5.9287 -0.0330
-1 14 4 6.2575 -0.0071
-1 14 5 -3.4468 -0.0202
-1 14 6 0.6448 -0.0262
-1 14 7 -1.9687 -0.0127
-1 14 8 -6.1911 -0.0150
-1 14 9 3.1889 0.0116
-1 14 10 0.6096 0.0235
-1 14 11 1.4470 -0.0414
-1 14 12 1.8657 -0.0086
-1 14 13 7.1356 0.0159
-1 14 14 0.4348 -0.0070
-1 14 15 -1.7601 0.0049
-1 14 16 -2.1368 -0.0046
-1 14 17 -15.4095 -0.0489
-1 14 18 -4.6263 0.0697
-1 15 1 13.4182 0.0131
-1 15 2 -5.8744 -0.0226
-1 15 3 5.0224 0.0027
-1 15 4 -2.6071 -0.0104
-1 15 5 5.7299 -0.0017
-1 15 6 -4.1249 -0.0203
-1 15 7 -5.6438 -0.0441
-1 15 8 -0.3150 -0.0029
-1 15 9 0.2107 -0.0009
-1 15 10 4.6206 -0.0117
-1 15 11 3.5343 0.0115
-1 15 12 6.3333 -0.0329
-1 15 13 1.4018 -0.0150
-1 15 14 8.8553 0.0371
-1 15 15 -6.0775 0.0003
-1 15 16 -8.7053 -0.0210
-1 15 17 -8.1446 -0.0051
-1 15 18 -7.5660 -0.0291
-1 16 1 -4.8979 -0.0262
-1 16 2 6.9291 0.0182
-1 16 3 -1.9248 -0.0046
-1 16 4 5.4415 0.0140
-1 16 5 -2.3860 0.0002
-1 16 6 1.6340 -0.0115
-1 16 7 -5.8871 -0.0326
-1 16 8 -2.3833 -0.0651
-1 16 9 1.2648 0.0001
-1 16 10 8.8361 0.0058
-1 16 11 4.2715 -0.0229
-1 16 12 1.2324 -0.0207
-1 16 13 7.9902 -0.0046
-1 16 14 -3.1856 0.0089
-1 16 15 0.9250 0.0302
-1 16 16 -12.3195 -0.0038
-1 16 17 -7.4723 -0.0276
-1 17 1 7.1860 0.0269
-1 17 2 -0.7211 -0.0106
-1 17 3 1.5868 0.0111
-1 17 4 1.3285 0.0143
-1 17 5 7.3792 0.0386
-1 17 6 -6.2524 -0.0204
-1 17 7 -2.3884 -0.0568
-1 17 8 -6.6505 -0.0325
-1 17 9 10.6499 -0.0552
-1 17 10 0.0838 0.0225
-1 17 11 6.7194 -0.0123
-1 17 12 1.6717 -0.0074
-1 17 13 -3.4161 -0.0236
-1 17 14 2.3942 0.0104
-1 17 15 -8.0543 0.0342
-1 17 16 -4.5321 0.0096
-1 18 1 1.7431 -0.0261
-1 18 2 -2.2082 0.0229
-1 18 3 6.8832 0.0097
-1 18 4 4.8600 0.0281
-1 18 5 -1.5611 0.0027
-1 18 6 2.5001 0.0262
-1 18 7 -9.9075 -0.0291
-1 18 8 3.6090 -0.0893
-1 18 9 -6.5139 0.0056
-1 18 10 16.8190 -0.0168
-1 18 11 -2.8991 0.0726
-1 18 12 -3.7207 -0.0410
-1 18 13 -2.7592 -0.0059
-1 18 14 -4.6753 0.0098
-1 18 15 -3.5645 0.0054
-1 19 1 -6.2334 0.0382
-1 19 2 13.0670 -0.0009
-1 19 3 -1.8374 0.0017
-1 19 4 7.5338 -0.0070
-1 19 5 7.1742 0.0486
-1 19 6 -7.0217 0.0163
-1 19 7 -3.2649 -0.0335
-1 19 8 -9.4683 -0.0111
-1 19 9 16.0567 -0.0461
-1 19 10 -5.1784 0.0889
-1 19 11 6.4852 -0.0011
-1 19 12 -5.7233 0.0865
-1 19 13 -8.2202 -0.0425
-1 19 14 -5.4665 -0.0285
-1 20 1 14.7766 -0.0095
-1 20 2 -6.8912 0.0195
-1 20 3 20.3991 -0.0216
-1 20 4 7.6555 -0.0093
-1 20 5 -0.1871 0.0023
-1 20 6 0.6313 0.0161
-1 20 7 -7.2030 0.0615
-1 20 8 2.5657 -0.0531
-1 20 9 -4.9943 0.0248
-1 20 10 17.5351 0.0267
-1 20 11 -3.7500 0.1587
-1 20 12 -6.4810 -0.0168
-1 20 13 -6.5422 0.0264
-1 21 1 -8.5987 0.0280
-1 21 2 27.7089 -0.0172
-1 21 3 5.2765 -0.0356
-1 21 4 12.7720 -0.0691
-1 21 5 11.8661 -0.0256
-1 21 6 -4.2536 0.0977
-1 21 7 -4.2745 -0.0330
-1 21 8 -2.1041 0.0611
-1 21 9 13.1429 -0.0018
-1 21 10 -0.4509 0.0779
-1 21 11 5.4133 0.0464
-1 21 12 -4.0200 0.1339
-1 22 1 20.3216 -0.0168
-1 22 2 1.3009 -0.0325
-1 22 3 26.3826 -0.0883
-1 22 4 19.4368 -0.0779
-1 22 5 1.1027 -0.0212
-1 22 6 5.7814 -0.0464
-1 22 7 -0.2384 0.1752
-1 22 8 1.0780 -0.0287
-1 22 9 1.9049 0.0126
-1 22 10 12.5680 0.0369
-1 23 1 -3.5273 -0.0967
-1 23 2 25.8406 -0.0461
-1 23 3 17.3903 -0.0802
-1 23 4 11.6156 -0.1474
-1 23 5 20.0178 -0.0855
-1 23 6 -0.6777 0.1265
-1 23 7 -0.2677 -0.0300
-1 23 8 3.0868 0.1192
-1 24 1 10.4520 -0.0247
-1 24 2 7.6291 -0.1160
-1 24 3 17.8248 -0.1188
-1 24 4 23.4565 -0.0842
-1 24 5 1.0927 -0.0732
-1 24 6 8.2131 -0.0460
0 0 2 38.2414 -0.0557
0 0 4 12.2398 -0.3327
0 0 6 -13.7254 -0.1844
0 0 8 -19.4486 -0.0308
0 0 10 -12.5293 -0.0629
0 0 12 -5.3656 0.0019
0 0 14 4.8866 0.0391
0 0 16 3.6672 0.1086
0 0 18 -10.6694 0.1029
0 0 20 -3.8444 0.0861
0 0 22 -2.3700 0.0418
0 1 1 42.5813 0.0113
0 1 2 -1.9368 -0.0700
0 1 3 29.4418 -0.1964
0 1 4 -0.4648 -0.0325
0 1 5 -4.9581 -0.2825
0 1 6 0.2284 -0.0383
0 1 7 -19.3456 -0.0535
0 1 8 -0.5021 0.0099
0 1 9 -17.5412 -0.0496
0 1 10 -1.9753 -0.0066
0 1 11 -7.7191 -0.0139
0 1 12 -0.7419 -0.0114
0 1 13 -1.1623 0.0103
0 1 14 2.8507 -0.0468
0 1 15 6.7008 0.0749
0 1 16 -1.4802 -0.0008
0 1 17 -6.5486 0.1299
0 1 18 -7.9546 -0.0252
0 1 19 -7.6919 0.0737
0 1 20 -1.1243 -0.0139
0 1 21 -0.7068 0.0832
0 1 22 3.7173 0.0833
0 2 0 50.4870 -0.0084
0 2 1 -3.0976 -0.1614
0 2 2 45.1010 -0.0555
0 2 3 -3.0965 -0.0597
0 2 4 10.5459 -0.2521
0 2 5 -0.6726 -0.0531
0 2 6 -17.4899 -0.1168
0 2 7 0.1542 0.0074
0 2 8 -21.0278 -0.0189
0 2 9 -1.6028 0.0404
0 2 10 -11.9023 -0.0274
0 2 11 -2.3114 0.0047
0 2 12 -3.3789 0.0177
0 2 13 1.3758 0.0113
0 2 14 2.1803 0.0231
0 2 15 3.4628 -0.0029
0 2 16 -1.8237 0.1238
0 2 17 -8.1234 0.0103
0 2 18 -10.1074 0.0973
0 2 19 -5.1515 -0.0569
0 2 20 1.2044 0.0712
0 2 21 5.9590 0.0171
0 2 22 0.1544 0.0680
0 3 1 57.1655 -0.0116
0 3 2 -6.4039 -0.1219
0 3 3 32.2097 -0.1487
0 3 4 -3.7701 -0.0488
0 3 5 -8.7198 -0.1614
0 3 6 -0.9895 -0.0266
0 3 7 -20.6205 -0.0031
0 3 8 -0.0875 0.0752
0 3 9 -16.8962 -0.0252
0 3 10 -1.1975 0.0199
0 3 11 -4.8195 0.0165
0 3 12 -1.1306 0.0347
0 3 13 -0.9648 0.0218
0 3 14 2.7154 0.0272
0 3 15 -1.3991 0.0663
0 3 16 0.0901 0.0265
0 3 17 -9.0133 0.1209
0 3 18 -4.5415 -0.0373
0 3 19 0.4436 0.0694
0 3 20 8.9361 -0.0471
0 3 21 6.5027 0.0930
0 3 22 6.9697 0.0366
0 4 0 61.8498 0.0038
0 4 1 -5.8759 -0.1995
0 4 2 50.0078 -0.0821
0 4 3 -7.9022 -0.0489
0 4 4 9.3101 -0.1596
0 4 5 -4.4567 -0.0337
0 4 6 -15.0539 -0.0295
0 4 7 -0.7004 0.0598
0 4 8 -16.8484 0.0104
0 4 9 -0.0635 0.0622
0 4 10 -9.2426 -0.0130
0 4 11 0.1209 0.0108
0 4 12 -0.4404 0.0440
0 4 13 -1.7205 0.0582
0 4 14 -2.5717 0.0376
0 4 15 3.2196 0.0283
0 4 16 -6.5068 0.0886
0 4 17 1.8368 0.0021
0 4 18 -1.0129 0.0873
0 4 19 10.7782 -0.0602
0 4 20 12.4227 0.0932
0 4 21 12.4694 -0.0122
0 4 22 2.8217 0.0608
0 5 1 55.1280 -0.0506
0 5 2 -9.8463 -0.1013
0 5 3 28.0069 -0.1402
0 5 4 -8.1875 -0.0053
0 5 5 -4.8392 -0.0830
0 5 6 -3.7409 0.0297
0 5 7 -11.4626 0.0316
0 5 8 -0.9301 0.0980
0 5 9 -12.2213 -0.0135
0 5 10 0.7285 0.0062
0 5 11 -1.8665 0.0179
0 5 12 -1.1794 0.0471
0 5 13 -0.1577 0.0645
0 5 14 -1.4016 0.0417
0 5 15 -5.3008 0.0468
0 5 16 6.6650 0.0098
0 5 17 -1.3773 0.0773
0 5 18 9.3355 -0.0288
0 5 19 13.7743 0.0887
0 5 20 16.0898 -0.0377
0 5 21 11.4390 0.1027
0 5 22 -0.0807 0.0055
0 6 0 48.6081 0.0110
0 6 1 -6.7961 -0.1775
0 6 2 36.8164 -0.1183
0 6 3 -10.3832 -0.0123
0 6 4 6.7190 -0.1184
0 6 5 -6.9255 0.0282
0 6 6 -6.0301 -0.0078
0 6 7 -2.5010 0.0967
0 6 8 -10.1773 0.0222
0 6 9 -1.4539 0.0497
0 6 10 -7.0435 -0.0236
0 6 11 1.4633 0.0173
0 6 12 3.3254 0.0621
0 6 13 -3.6275 0.0633
0 6 14 -1.9422 0.0613
0 6 15 4.4876 0.0030
0 6 16 -2.6644 0.0392
0 6 17 8.0740 -0.0069
0 6 18 10.8139 0.0756
0 6 19 9.3130 -0.0297
0 6 20 16.5963 0.1046
0 6 21 3.1997 -0.0296
0 6 22 2.7106 0.0450
0 7 1 35.5281 -0.0681
0 7 2 -9.9038 -0.0815
0 7 3 15.4848 -0.1157
0 7 4 -8.7156 0.0261
0 7 5 -2.4336 -0.0607
0 7 6 -4.0453 0.0723
0 7 7 -6.9487 0.0200
0 7 8 -2.4577 0.0935
0 7 9 -11.0819 -0.0107
0 7 10 0.9238 0.0210
0 7 11 0.9123 0.0000
0 7 12 0.1092 0.0691
0 7 13 5.1090 0.0860
0 7 14 -0.9058 0.0258
0 7 15 -2.8303 0.0264
0 7 16 8.0525 -0.0113
0 7 17 4.6820 0.0511
0 7 18 -0.4629 -0.0100
0 7 19 14.1895 0.0741
0 7 20 -0.8152 -0.0427
0 7 21 7.6056 0.0801
0 8 0 29.8999 -0.0013
0 8 1 -6.0130 -0.1468
0 8 2 20.5451 -0.0830
0 8 3 -9.3464 -0.0154
0 8 4 2.2716 -0.0634
0 8 5 -5.5955 0.0421
0 8 6 -5.3609 -0.0246
0 8 7 -1.9316 0.0915
0 8 8 -11.1784 0.0169
0 8 9 -0.1272 0.0539
0 8 10 -5.9011 -0.0352
0 8 11 4.3834 0.0586
0 8 12 7.9573 0.0436
0 8 13 -2.2995 0.0661
0 8 14 2.6097 0.0480
0 8 15 4.6943 -0.0058
0 8 16 -1.6843 0.0211
0 8 17 -1.4066 0.0010
0 8 18 7.1757 0.0575
0 8 19 -10.6871 -0.0312
0 8 20 5.3899 0.0368
0 8 21 -7.0721 -0.0730
0 9 1 22.8920 -0.0371
0 9 2 -8.4733 -0.0689
0 9 3 9.4841 -0.0339
0 9 4 -7.0492 0.0045
0 9 5 -2.0173 -0.0312
0 9 6 -2.7161 0.0552
0 9 7 -8.7800 -0.0032
0 9 8 -0.0628 0.0658
0 9 9 -9.4726 -0.0069
0 9 10 6.1985 0.0485
0 9 11 2.8628 -0.0261
0 9 12 1.8512 0.0798
0 9 13 8.3846 0.0483
0 9 14 -1.7789 0.0237
0 9 15 -2.2909 -0.0022
0 9 16 2.4473 0.0057
0 9 17 -0.6859 0.0513
0 9 18 -13.5902 -0.0040
0 9 19 0.1900 -0.0046
0 9 20 -8.4685 -0.0702
0 9 21 -2.4798 0.0040
0 10 0 22.2796 -0.0110
0 10 1 -4.9194 -0.0893
0 10 2 16.1841 -0.0154
0 10 3 -7.9801 -0.0314
0 10 4 4.8882 0.0078
0 10 5 -4.7195 0.0163
0 10 6 -4.0041 -0.0224
0 10 7 -1.6198 0.0455
0 10 8 -8.3224 0.0118
0 10 9 5.3310 0.0343
0 10 10 -2.1773 -0.0333
0 10 11 7.6472 0.0605
0 10 12 6.4081 0.0058
0 10 13 -4.7176 0.0457
0 10 14 2.7434 -0.0051
0 10 15 1.2341 0.0101
0 10 16 -5.9532 0.0073
0 10 17 -6.3755 0.0208
0 10 18 -3.0786 0.0189
0 10 19 -9.9123 -0.0335
0 10 20 -8.2326 -0.0861
0 11 1 19.0253 -0.0081
0 11 2 -6.7794 -0.0450
0 11 3 11.1812 0.0204
0 11 4 -6.3411 -0.0153
0 11 5 2.5944 0.0127
0 11 6 -4.4383 0.0258
0 11 7 -5.2949 -0.0045
0 11 8 0.9321 0.0132
0 11 9 -3.2694 0.0053
0 11 10 10.5872 0.0287
0 11 11 0.9697 -0.0239
0 11 12 -0.8410 0.0438
0 11 13 4.7546 0.0062
0 11 14 -3.9749 0.0099
0 11 15 -4.6706 -0.0476
0 11 16 1.9428 0.0234
0 11 17 -7.3070 0.0272
0 11 18 -7.1557 0.0130
0 11 19 -7.8839 -0.0904
0 11 20 3.7561 -0.0389
0 12 0 18.5331 -0.0045
0 12 1 -3.2321 -0.0366
0 12 2 13.9280 -0.0004
0 12 3 -6.3495 -0.0332
0 12 4 6.4488 0.0411
0 12 5 -5.8693 0.0107
0 12 6 -1.1601 0.0056
0 12 7 -4.7792 0.0110
0 12 8 -5.0091 0.0162
0 12 9 7.7205 -0.0020
0 12 10 -1.8461 -0.0044
0 12 11 6.8957 0.0320
0 12 12 0.7786 0.0122
0 12 13 -6.2884 0.0098
0 12 14 1.0025 -0.0356
0 12 15 5.0237 0.0040
0 12 16 -11.4661 -0.0346
0 12 17 0.4447 0.0331
0 12 18 -7.5389 -0.0217
0 12 19 2.0783 0.0095
0 12 20 -9.6795 -0.1489
0 13 1 15.7466 0.0014
0 13 2 -4.4146 -0.0247
0 13 3 6.2879 0.0115
0 13 4 -5.6055 -0.0138
0 13 5 1.3184 0.0391
0 13 6 -7.2996 0.0252
0 13 7 -6.1467 0.0081
0 13 8 -0.0007 -0.0096
0 13 9 -6.4482 0.0214
0 13 10 12.3513 0.0140
0 13 11 -3.9137 0.0122
0 13 12 -1.8558 0.0207
0 13 13 3.1054 0.0239
0 13 14 2.5063 -0.0110
0 13 15 -7.8351 -0.0625
0 13 16 10.0038 0.0155
0 13 17 -14.9692 -0.0103
0 13 18 0.9497 0.0411
0 13 19 -6.2966 -0.0940
0 14 0 17.7386 0.0239
0 14 1 -2.3207 -0.0018
0 14 2 8.2266 -0.0135
0 14 3 -4.8295 -0.0220
0 14 4 -0.8114 0.0244
0 14 5 -6.0030 0.0147
0 14 6 -2.7929 0.0206
0 14 7 -6.7410 0.0132
0 14 8 -12.1604 0.0179
0 14 9 9.3008 -0.0041
0 14 10 -9.4804 0.0160
0 14 11 7.7390 0.0269
0 14 12 -0.9072 0.0409
0 14 13 -1.9231 -0.0014
0 14 14 1.3630 0.0063
0 14 15 14.0689 -0.0093
0 14 16 -19.7533 -0.0430
0 14 17 6.2139 0.0336
0 14 18 -11.3581 -0.0126
0 15 1 14.5277 0.0149
0 15 2 -4.9846 0.0061
0 15 3 -2.0194 -0.0242
0 15 4 -4.1663 -0.0090
0 15 5 -0.6080 0.0197
0 15 6 -7.3876 0.0227
0 15 7 -8.1357 0.0103
0 15 8 -1.2206 0.0002
0 15 9 -17.1060 0.0195
0 15 10 12.6728 0.0092
0 15 11 -7.7774 0.0100
0 15 12 -0.8719 0.0124
0 15 13 4.3766 0.0572
0 15 14 6.6196 -0.0130
0 15 15 -10.7456 -0.0075
0 15 16 13.3767 0.0091
0 15 17 -21.8684 -0.0061
0 15 18 1.5705 0.0439
0 16 0 17.2257 0.0413
0 16 1 -4.8786 0.0335
0 16 2 3.7718 -0.0270
0 16 3 -4.9356 0.0064
0 16 4 -3.7006 -0.0231
0 16 5 -3.2583 0.0015
0 16 6 3.2031 0.0080
0 16 7 -8.8072 0.0121
0 16 8 -16.3649 0.0194
0 16 9 3.9200 -0.0075
0 16 10 -15.7597 -0.0019
0 16 11 4.9853 -0.0022
0 16 12 -1.2557 0.0124
0 16 13 -4.2441 -0.0101
0 16 14 1.3922 0.0540
0 16 15 10.1831 -0.0016
0 16 16 -20.4183 -0.0128
0 16 17 5.3940 0.0227
0 17 1 10.4635 0.0117
0 17 2 -7.6902 0.0398
0 17 3 -4.5265 -0.0490
0 17 4 0.0401 0.0078
0 17 5 5.9235 -0.0140
0 17 6 -6.0088 -0.0018
0 17 7 -1.8246 0.0175
0 17 8 -10.4461 -0.0021
0 17 9 -20.1734 0.0209
0 17 10 2.5030 -0.0280
0 17 11 -8.6044 -0.0339
0 17 12 -5.3939 -0.0287
0 17 13 2.5702 0.0254
0 17 14 -3.2343 -0.0114
0 17 15 -6.4229 0.0188
0 17 16 5.3462 0.0156
0 18 0 9.8307 0.0318
0 18 1 -6.6801 0.0380
0 18 2 0.8138 -0.0167
0 18 3 -0.8675 0.0485
0 18 4 -0.6081 -0.0310
0 18 5 2.8164 -0.0014
0 18 6 10.4404 0.0065
0 18 7 -13.6291 -0.0085
0 18 8 -13.3021 0.0375
0 18 9 -11.4214 -0.0244
0 18 10 -13.9407 -0.0067
0 18 11 -1.8611 -0.0561
0 18 12 -2.7346 -0.0427
0 18 13 -9.8171 -0.0429
0 18 14 2.1437 0.0190
0 18 15 -3.0965 0.0090
0 19 1 5.5237 0.0209
0 19 2 -3.3023 0.0435
0 19 3 -1.9470 0.0041
0 19 4 9.1329 0.0549
0 19 5 7.5157 0.0021
0 19 6 -3.4420 -0.0254
0 19 7 0.2685 0.0285
0 19 8 -20.0016 -0.0138
0 19 9 -15.0572 0.0324
0 19 10 -7.4826 -0.0534
0 19 11 -5.3409 -0.0368
0 19 12 -2.7938 -0.0759
0 19 13 -0.2968 -0.0267
0 19 14 -9.0784 -0.0310
0 20 0 7.0942 0.0188
0 20 1 -2.5083 -0.0041
0 20 2 4.7039 0.0449
0 20 3 9.4646 0.0846
0 20 4 1.5990 0.0413
0 20 5 8.6812 0.0153
0 20 6 6.1031 0.0217
0 20 7 -12.8408 -0.0388
0 20 8 -9.2052 0.0263
0 20 9 -16.9202 -0.0286
0 20 10 -5.7830 0.0040
0 20 11 2.1601 -0.0773
0 20 12 -2.5257 -0.0339
0 20 13 -1.5910 -0.0799
0 21 1 10.0444 -0.0047
0 21 2 5.5682 0.0182
0 21 3 6.2351 0.0841
0 21 4 14.5487 0.0931
0 21 5 3.7732 0.0533
0 21 6 -0.1723 -0.0499
0 21 7 -0.8341 0.0151
0 21 8 -15.0627 -0.0365
0 21 9 -4.9663 -0.0046
0 21 10 -4.1829 -0.0556
0 21 11 0.0491 -0.0061
0 21 12 9.5367 -0.0907
0 22 0 11.3605 -0.1320
0 22 1 1.3941 -0.0428
0 22 2 13.5842 0.0068
0 22 3 12.5037 0.0897
0 22 4 5.8163 0.0939
0 22 5 6.7623 0.0164
0 22 6 2.8776 0.0464
0 22 7 -4.9924 -0.0743
0 22 8 -0.8129 -0.0212
0 22 9 -9.0090 -0.0496
0 22 10 2.4464 -0.0247
0 23 1 12.1625 -0.2115
0 23 2 4.8000 0.0089
0 23 3 12.4585 0.0356
0 23 4 7.2626 0.0941
0 23 5 3.8626 0.0891
0 23 6 -0.0892 -0.0627
0 23 7 3.3928 0.0234
0 23 8 -4.0343 -0.0700
0 23 9 3.7216 -0.0622
0 24 0 5.8464 -0.3936
0 24 1 -1.2407 -0.0217
0 24 2 11.8595 -0.1646
0 24 3 2.9669 0.0916
0 24 4 6.6145 0.0649
0 24 5 -1.3768 0.0195
0 24 6 3.0746 0.0864
0 25 1 3.1152 -0.3595
1 0 0 43.6604 0.7257
1 0 2 34.6471 0.1966
1 0 4 9.1629 0.1588
1 0 6 -7.4276 0.1135
1 0 8 -15.1230 -0.0389
1 0 10 -12.4071 -0.0238
1 0 12 -0.7489 -0.0549
1 0 14 -1.5399 -0.0892
1 0 16 -6.9839 -0.1479
1 0 18 -2.3877 -0.1387
1 0 20 14.1638 -0.1427
1 0 22 -5.0818 -0.0733
1 1 0 1.7947 0.1241
1 1 1 42.8594 0.4596
1 1 2 0.1198 0.0492
1 1 3 22.4952 0.0969
1 1 4 -1.1402 0.0102
1 1 5 -2.7224 0.1929
1 1 6 -0.8923 0.0654
1 1 7 -12.2321 0.0044
1 1 8 -0.1462 0.0026
1 1 9 -16.1513 -0.0289
1 1 10 -2.8220 0.0055
1 1 11 -5.2295 -0.0258
1 1 12 -0.7274 0.0203
1 1 13 -0.0307 -0.0674
1 1 14 2.7377 0.0179
1 1 15 -3.8716 -0.1229
1 1 16 3.3832 -0.0382
1 1 17 -9.4983 -0.1417
1 1 18 -6.3249 0.0484
1 1 19 4.7793 -0.1414
1 1 20 -10.6983 0.0229
1 1 21 6.8364 -0.1322
1 1 22 -3.4926 -0.0984
1 2 0 47.1851 0.5084
1 2 1 1.4741 0.1403
1 2 2 35.8459 0.1578
1 2 3 -1.3257 -0.0259
1 2 4 6.1504 0.1705
1 2 5 -3.3217 0.0235
1 2 6 -11.1288 0.1115
1 2 7 0.1122 -0.0097
1 2 8 -15.1912 -0.0354
1 2 9 -1.8002 -0.0167
1 2 10 -10.6171 -0.0031
1 2 11 -2.4963 -0.0024
1 2 12 -0.4208 -0.0327
1 2 13 2.1398 0.0159
1 2 14 -1.4453 -0.0878
1 2 15 5.0130 -0.0071
1 2 16 -8.0930 -0.1286
1 2 17 -0.4967 -0.0108
1 2 18 -11.1276 -0.1218
1 2 19 -13.5005 0.0504
1 2 20 4.4287 -0.1307
1 2 21 -7.1865 -0.0283
1 2 22 -1.7754 -0.0887
1 3 0 5.6893 0.2072
1 3 1 44.8463 0.2301
1 3 2 -0.3398 0.0679
1 3 3 20.1405 0.1179
1 3 4 -4.8198 -0.0269
1 3 5 -7.4287 0.1823
1 3 6 -3.2152 -0.0053
1 3 7 -12.6981 0.0107
1 3 8 1.3918 -0.0630
1 3 9 -11.5771 -0.0092
1 3 10 -1.7504 -0.0035
1 3 11 -2.8358 0.0034
1 3 12 2.4900 -0.0289
1 3 13 -0.6250 -0.0457
1 3 14 2.0575 0.0175
1 3 15 -3.2106 -0.0985
1 3 16 3.1425 -0.0147
1 3 17 -13.2195 -0.1105
1 3 18 -4.5397 0.0146
1 3 19 -10.1631 -0.0963
1 3 20 -2.9021 0.0293
1 3 21 1.8909 -0.0950
1 3 22 4.8955 -0.0603
1 4 0 44.9503 0.1250
1 4 1 3.5745 0.2032
1 4 2 31.8259 0.0975
1 4 3 -3.8662 0.0064
1 4 4 2.3954 0.1697
1 4 5 -7.4024 0.0057
1 4 6 -9.9829 0.0820
1 4 7 0.4438 -0.0790
1 4 8 -7.7494 -0.0126
1 4 9 1.2953 -0.0346
1 4 10 -3.8325 0.0149
1 4 11 2.9759 -0.0384
1 4 12 -0.3991 -0.0088
1 4 13 2.9561 -0.0351
1 4 14 -1.9037 -0.0521
1 4 15 -1.0337 0.0129
1 4 16 -4.4729 -0.0967
1 4 17 2.8247 -0.0168
1 4 18 -13.9618 -0.0818
1 4 19 5.7954 0.0355
1 4 20 -5.2807 -0.0629
1 4 21 16.0682 0.0074
1 4 22 2.1247 -0.0586
1 5 0 9.9431 0.2187
1 5 1 34.5445 0.0520
1 5 2 0.1994 0.1208
1 5 3 13.2297 0.1271
1 5 4 -7.9548 0.0148
1 5 5 -5.8762 0.1171
1 5 6 -4.6871 -0.0319
1 5 7 -4.2075 0.0059
1 5 8 3.2010 -0.0883
1 5 9 -1.5784 0.0085
1 5 10 1.8810 -0.0190
1 5 11 0.2267 0.0064
1 5 12 5.6718 -0.0858
1 5 13 -1.9632 -0.0148
1 5 14 -2.2696 -0.0130
1 5 15 -0.1053 -0.0576
1 5 16 2.0022 -0.0160
1 5 17 -3.8639 -0.0849
1 5 18 9.7383 0.0063
1 5 19 -8.6898 -0.0478
1 5 20 22.7948 0.0546
1 5 21 -0.5078 -0.0395
1 5 22 17.8773 -0.0137
1 6 0 29.9062 -0.0394
1 6 1 6.6275 0.2032
1 6 2 18.9217 0.0852
1 6 3 -4.2076 0.0418
1 6 4 -0.6433 0.1154
1 6 5 -8.2845 0.0120
1 6 6 -4.2048 0.0288
1 6 7 1.2250 -0.0912
1 6 8 0.0748 0.0037
1 6 9 2.0435 -0.0378
1 6 10 0.8478 0.0105
1 6 11 3.4200 -0.0613
1 6 12 -0.8218 -0.0091
1 6 13 1.4074 -0.0722
1 6 14 -0.7872 -0.0172
1 6 15 0.2432 -0.0161
1 6 16 2.6794 -0.0646
1 6 17 9.9590 -0.0280
1 6 18 -1.9059 -0.0553
1 6 19 16.7202 0.0591
1 6 20 -3.9227 -0.0288
1 6 21 24.3813 0.0435
1 6 22 -0.4936 -0.0323
1 7 0 11.0331 0.1891
1 7 1 19.9049 0.0302
1 7 2 1.8111 0.0973
1 7 3 4.9675 0.1031
1 7 4 -7.3282 0.0055
1 7 5 -5.3058 0.0440
1 7 6 -2.9949 -0.0487
1 7 7 -2.5890 0.0047
1 7 8 3.3431 -0.0812
1 7 9 -0.2001 0.0178
1 7 10 0.4228 -0.0220
1 7 11 -0.5106 -0.0097
1 7 12 1.9315 -0.0832
1 7 13 -0.8928 -0.0158
1 7 14 0.4082 -0.0336
1 7 15 1.4948 -0.0277
1 7 16 11.7272 -0.0400
1 7 17 1.8154 -0.0448
1 7 18 9.2669 0.0170
1 7 19 -2.1769 -0.0313
1 7 20 14.4860 0.0838
1 7 21 -4.1381 -0.0395
1 8 0 18.4707 -0.0175
1 8 1 6.6010 0.1435
1 8 2 11.0517 0.0792
1 8 3 -3.3458 0.0070
1 8 4 -2.7038 0.0508
1 8 5 -5.7650 -0.0319
1 8 6 -6.3558 0.0084
1 8 7 2.1293 -0.0897
1 8 8 -3.9897 0.0193
1 8 9 1.2634 -0.0368
1 8 10 -1.4298 0.0123
1 8 11 0.2157 -0.0478
1 8 12 -1.8116 -0.0302
1 8 13 -1.5356 -0.0539
1 8 14 0.5291 -0.0205
1 8 15 10.6876 -0.0201
1 8 16 -2.3029 -0.0153
1 8 17 12.9744 -0.0286
1 8 18 -2.0988 -0.0122
1 8 19 -0.6082 0.0700
1 8 20 -5.4966 -0.0500
1 8 21 6.7200 0.0553
1 9 0 7.6624 0.1441
1 9 1 15.3025 0.0429
1 9 2 1.2019 0.0562
1 9 3 4.5762 0.0469
1 9 4 -5.8305 -0.0314
1 9 5 -5.0968 0.0072
1 9 6 -1.2567 -0.0672
1 9 7 -7.4269 0.0085
1 9 8 1.5441 -0.0687
1 9 9 -2.7107 0.0294
1 9 10 0.6693 -0.0297
1 9 11 -2.6156 -0.0086
1 9 12 -2.9486 -0.0631
1 9 13 -1.1631 -0.0385
1 9 14 1.2756 -0.0121
1 9 15 -3.6447 -0.0061
1 9 16 18.9925 -0.0136
1 9 17 -8.7574 0.0225
1 9 18 -1.0704 0.0074
1 9 19 -4.4062 -0.0339
1 9 20 -4.3293 0.0738
1 9 21 -6.9024 -0.0882
1 10 0 14.6254 0.0140
1 10 1 4.3836 0.0925
1 10 2 11.1938 0.0337
1 10 3 -3.4229 0.0105
1 10 4 1.1197 -0.0039
1 10 5 -3.9899 -0.0423
1 10 6 -5.6757 -0.0059
1 10 7 -0.6426 -0.0607
1 10 8 -4.4248 0.0087
1 10 9 -0.7178 -0.0394
1 10 10 0.2493 0.0271
1 10 11 -0.0464 -0.0538
1 10 12 -4.3729 -0.0287
1 10 13 -8.3206 -0.0498
1 10 14 -1.6523 -0.0215
1 10 15 11.5654 0.0250
1 10 16 -11.4708 0.0320
1 10 17 11.6483 -0.0148
1 10 18 -6.8440 0.0056
1 10 19 -9.2939 0.0239
1 10 20 -3.6541 -0.1018
1 11 0 5.7673 0.0730
1 11 1 12.3504 0.0185
1 11 2 0.8917 0.0603
1 11 3 5.8675 -0.0134
1 11 4 -4.6905 -0.0032
1 11 5 -0.5506 -0.0178
1 11 6 -1.8637 -0.0265
1 11 7 -4.4420 -0.0241
1 11 8 -4.8168 -0.0336
1 11 9 2.1366 0.0145
1 11 10 0.3760 -0.0311
1 11 11 -1.6925 0.0101
1 11 12 -6.9096 -0.0728
1 11 13 -4.1007 -0.0263
1 11 14 -5.2024 -0.0082
1 11 15 -4.4345 0.0152
1 11 16 18.0067 0.0322
1 11 17 -9.6023 0.0274
1 11 18 -0.7234 -0.0411
1 11 19 2.1825 -0.0875
1 11 20 -2.0021 0.0380
1 12 0 10.8664 0.0087
1 12 1 4.6274 0.0474
1 12 2 6.1396 -0.0121
1 12 3 -2.4045 0.0454
1 12 4 0.8417 -0.0213
1 12 5 -2.1849 0.0001
1 12 6 -2.1345 -0.0289
1 12 7 -4.4205 -0.0024
1 12 8 -1.2639 -0.0334
1 12 9 -5.6407 -0.0132
1 12 10 3.7760 0.0184
1 12 11 0.0181 -0.0273
1 12 12 -5.6761 -0.0094
1 12 13 -12.6172 -0.0682
1 12 14 0.1566 -0.0015
1 12 15 9.1448 0.0370
1 12 16 -3.3080 0.0244
1 12 17 12.9733 -0.0234
1 12 18 3.7719 -0.0580
1 12 19 -2.5385 -0.0458
1 13 0 6.1000 -0.0029
1 13 1 7.0645 -0.0067
1 13 2 1.4704 0.0529
1 13 3 -1.8711 -0.0135
1 13 4 -3.0657 0.0190
1 13 5 -2.7010 -0.0057
1 13 6 0.0414 0.0170
1 13 7 -4.4248 -0.0477
1 13 8 -7.8699 -0.0011
1 13 9 0.1290 -0.0175
1 13 10 -0.1589 0.0179
1 13 11 -0.8734 0.0010
1 13 12 -5.1356 -0.0320
1 13 13 -3.0368 -0.0133
1 13 14 -3.3029 -0.0355
1 13 15 5.9435 0.0160
1 13 16 19.3604 0.0288
1 13 17 5.0527 -0.0225
1 13 18 3.1405 -0.0902
1 13 19 12.3246 -0.1323
1 14 0 11.8351 -0.0003
1 14 1 3.5907 0.0104
1 14 2 -0.6939 -0.0080
1 14 3 -3.3108 0.0291
1 14 4 -7.3449 0.0194
1 14 5 0.1539 0.0068
1 14 6 -4.6249 -0.0129
1 14 7 -1.0148 0.0141
1 14 8 -8.1759 -0.0398
1 14 9 -4.4753 0.0003
1 14 10 -1.1217 -0.0098
1 14 11 3.4029 0.0463
1 14 12 -3.3065 -0.0228
1 14 13 -5.5458 -0.0478
1 14 14 4.9043 -0.0028
1 14 15 14.6881 0.0020
1 14 16 9.7115 0.0124
1 14 17 13.2069 -0.0372
1 14 18 12.0112 -0.0741
1 15 0 4.4597 -0.0267
1 15 1 7.1828 -0.0104
1 15 2 -2.7705 0.0154
1 15 3 -7.9771 0.0189
1 15 4 -4.8328 -0.0121
1 15 5 -6.5690 0.0260
1 15 6 3.6871 0.0175
1 15 7 -7.8671 -0.0173
1 15 8 -2.0697 -0.0168
1 15 9 -10.9691 -0.0167
1 15 10 2.9248 0.0253
1 15 11 -0.6862 -0.0222
1 15 12 0.7345 0.0327
1 15 13 -0.5617 -0.0271
1 15 14 4.9319 -0.0466
1 15 15 9.1446 0.0177
1 15 16 19.7643 0.0076
1 15 17 9.7164 0.0072
1 15 18 0.2169 -0.0897
1 16 0 12.5944 -0.0054
1 16 1 -1.3247 -0.0085
1 16 2 -0.9964 -0.0114
1 16 3 -8.7484 -0.0276
1 16 4 -8.8940 0.0278
1 16 5 -1.1918 -0.0067
1 16 6 -2.6657 0.0117
1 16 7 3.4688 0.0157
1 16 8 -14.3055 0.0024
1 16 9 -0.1433 -0.0389
1 16 10 -6.9374 -0.0092
1 16 11 4.1187 0.0467
1 16 12 1.5766 -0.0248
1 16 13 -1.3546 -0.0027
1 16 14 1.7090 -0.0076
1 16 15 14.6640 -0.0210
1 16 16 6.8197 0.0470
1 16 17 8.4848 -0.0184
1 17 0 1.0629 -0.0164
1 17 1 4.9705 -0.0308
1 17 2 -8.4122 -0.0402
1 17 3 -5.8744 -0.0095
1 17 4 -7.8817 -0.0446
1 17 5 -3.1122 0.0074
1 17 6 1.9700 0.0346
1 17 7 -5.2645 0.0234
1 17 8 0.5044 -0.0085
1 17 9 -16.6492 0.0146
1 17 10 1.3235 -0.0308
1 17 11 3.0511 -0.0004
1 17 12 -1.8038 0.0557
1 17 13 1.2205 -0.0094
1 17 14 1.3402 -0.0184
1 17 15 0.8860 0.0228
1 17 16 12.3137 0.0025
1 18 0 1.7988 -0.0093
1 18 1 -4.8979 -0.0356
1 18 2 -0.8922 -0.0414
1 18 3 -8.9024 -0.0744
1 18 4 -5.3450 -0.0202
1 18 5 -2.9866 -0.0021
1 18 6 0.2301 0.0072
1 18 7 0.3298 0.0578
1 18 8 -14.6018 0.0395
1 18 9 -1.4019 -0.0306
1 18 10 -6.5789 0.0152
1 18 11 -0.5299 0.0182
1 18 12 9.2655 0.0221
1 18 13 -6.4708 0.0634
1 18 14 -1.0099 0.0008
1 18 15 4.0642 -0.0186
1 19 0 -4.6377 -0.0140
1 19 1 -1.6663 -0.0209
1 19 2 -5.9748 -0.0775
1 19 3 -2.1088 -0.0282
1 19 4 -2.4234 -0.0497
1 19 5 -3.6927 -0.0320
1 19 6 -1.8996 0.0366
1 19 7 -6.1593 0.0287
1 19 8 -1.9864 0.0561
1 19 9 -15.9723 0.0257
1 19 10 -0.0406 -0.0158
1 19 11 8.9740 0.0297
1 19 12 -2.9078 0.1047
1 19 13 7.4770 0.0264
1 19 14 -5.9899 0.0399
1 20 0 -7.2319 0.0209
1 20 1 -4.3517 -0.0424
1 20 2 1.7741 0.0038
1 20 3 1.4125 -0.0702
1 20 4 -3.6906 -0.0330
1 20 5 0.6325 -0.0284
1 20 6 -5.2767 -0.0318
1 20 7 -3.0629 0.0550
1 20 8 -13.6773 0.0255
1 20 9 0.4127 0.0505
1 20 10 -2.7168 0.0076
1 20 11 3.8132 0.0635
1 20 12 15.2475 0.0404
1 20 13 -3.7256 0.1485
1 21 0 -9.3443 0.0027
1 21 1 -0.7109 0.0281
1 21 2 2.2123 -0.0567
1 21 3 4.2438 0.0175
1 21 4 7.1387 -0.0501
1 21 5 -6.4801 -0.0756
1 21 6 -2.2189 -0.0419
1 21 7 -7.9323 -0.0285
1 21 8 0.0197 0.0900
1 21 9 -9.5989 -0.0013
1 21 10 6.0599 0.0577
1 21 11 10.5023 0.0033
1 21 12 6.1046 0.1597
1 22 0 -5.7786 -0.0167
1 22 1 -0.2970 -0.0110
1 22 2 7.3118 0.0348
1 22 3 8.9930 -0.0450
1 22 4 0.6007 -0.0436
1 22 5 2.8918 -0.0863
1 22 6 -6.0666 -0.1132
1 22 7 -1.7544 0.0027
1 22 8 -6.1513 -0.0234
1 22 9 4.8828 0.1119
1 22 10 1.0341 -0.0232
1 23 0 -5.0197 0.0273
1 23 1 0.0385 -0.0552
1 23 2 5.8994 -0.0321
1 23 3 7.6117 -0.0037
1 23 4 6.5067 -0.0634
1 23 5 -2.6347 -0.1324
1 23 6 -2.3916 -0.0901
1 23 7 -2.0798 -0.0956
1 23 8 2.7379 0.1096
1 24 0 -6.3707 -0.1780
1 24 1 3.8106 0.0010
1 24 2 3.2545 -0.0617
1 24 3 4.7480 -0.0540
1 24 4 2.5759 -0.0783
1 24 5 -1.3405 -0.0920
1 24 6 -1.2549 -0.1491
2 0 0 7.0939 -0.3073
2 0 2 1.9479 -0.1398
2 0 4 -0.1790 -0.1357
2 0 6 -0.5187 -0.0437
2 0 8 -4.5831 0.0632
2 0 10 -4.5492 0.0434
2 0 12 10.6411 0.0514
2 0 14 10.2590 0.0833
2 0 16 3.3849 0.1460
2 0 18 4.2338 0.1313
2 0 20 13.7818 0.0979
2 0 22 -0.9289 0.1049
2 1 0 3.7179 -0.0670
2 1 1 4.7976 -0.2217
2 1 2 2.8354 -0.0405
2 1 3 1.3525 -0.1369
2 1 4 1.4663 0.0309
2 1 5 -1.5459 -0.1185
2 1 6 0.9022 0.0091
2 1 7 -2.2038 0.0200
2 1 8 1.6515 0.0088
2 1 9 -6.7496 0.0413
2 1 10 0.1989 0.0096
2 1 11 3.0110 0.0448
2 1 12 -0.3845 0.0177
2 1 13 11.4772 0.0740
2 1 14 1.2003 -0.0109
2 1 15 5.7798 0.1201
2 1 16 5.3214 0.0435
2 1 17 -0.1554 0.1615
2 1 18 -3.1328 0.0234
2 1 19 5.5750 0.0893
2 1 20 -14.9964 -0.0280
2 1 21 6.5842 0.0989
2 1 22 -10.8995 0.1149
2 2 0 8.6638 -0.2567
2 2 1 5.9643 -0.1035
2 2 2 4.5290 -0.1609
2 2 3 3.1392 0.0370
2 2 4 -0.6905 -0.1626
2 2 5 1.1009 0.0284
2 2 6 -3.7586 -0.0604
2 2 7 1.6070 0.0054
2 2 8 -4.5856 0.0291
2 2 9 1.9617 0.0296
2 2 10 -2.7859 0.0225
2 2 11 0.2813 0.0300
2 2 12 7.0515 0.0556
2 2 13 0.3959 0.0265
2 2 14 6.5386 0.0848
2 2 15 4.0736 0.0089
2 2 16 -0.0109 0.1497
2 2 17 3.9427 0.0418
2 2 18 -7.2652 0.1289
2 2 19 -17.2456 -0.0509
2 2 20 0.0444 0.0646
2 2 21 -20.2173 0.0388
2 2 22 -2.8318 0.1718
2 3 0 8.1649 -0.1336
2 3 1 7.2854 -0.1873
2 3 2 4.7402 -0.0440
2 3 3 2.9312 -0.1698
2 3 4 1.6227 0.0695
2 3 5 -4.0279 -0.1405
2 3 6 -0.3936 0.0012
2 3 7 -4.0425 -0.0155
2 3 8 1.7258 0.0444
2 3 9 -2.2861 0.0148
2 3 10 1.6345 0.0439
2 3 11 2.1355 0.0158
2 3 12 2.0948 0.0441
2 3 13 3.9339 0.0487
2 3 14 -0.3446 0.0277
2 3 15 1.8246 0.1018
2 3 16 3.3420 0.0250
2 3 17 -8.6529 0.1475
2 3 18 -7.4853 -0.0218
2 3 19 -12.8952 0.0702
2 3 20 -19.6316 -0.0557
2 3 21 -2.7841 0.1501
2 3 22 -8.8568 0.1131
2 4 0 6.2115 -0.1466
2 4 1 7.2722 -0.1574
2 4 2 4.4298 -0.1516
2 4 3 2.3851 0.0406
2 4 4 -0.8646 -0.1710
2 4 5 -0.8862 0.0341
2 4 6 -4.2292 -0.0867
2 4 7 -1.5507 0.0364
2 4 8 -0.3462 0.0019
2 4 9 1.2348 0.0765
2 4 10 1.8564 -0.0015
2 4 11 2.9641 0.0332
2 4 12 1.0940 -0.0028
2 4 13 1.1745 0.0527
2 4 14 0.5211 0.0543
2 4 15 -3.9451 0.0248
2 4 16 -2.2820 0.1160
2 4 17 -1.9856 0.0139
2 4 18 -13.9443 0.0847
2 4 19 -11.0968 -0.0847
2 4 20 -7.1360 0.0893
2 4 21 -2.8290 0.0208
2 4 22 1.5504 0.2741
2 5 0 9.1971 -0.1970
2 5 1 2.1085 -0.1070
2 5 2 4.6028 -0.0879
2 5 3 0.2370 -0.1468
2 5 4 0.6389 0.0521
2 5 5 -3.1089 -0.1263
2 5 6 -3.1534 0.0264
2 5 7 -0.5639 -0.0411
2 5 8 -1.2200 0.0972
2 5 9 3.2028 0.0044
2 5 10 0.9917 0.0464
2 5 11 1.2081 -0.0317
2 5 12 3.4486 0.0388
2 5 13 -1.8186 -0.0008
2 5 14 -4.3417 0.0479
2 5 15 0.7594 0.0782
2 5 16 -5.1064 0.0270
2 5 17 -4.4225 0.0692
2 5 18 -3.1567 -0.0303
2 5 19 -5.7853 0.0260
2 5 20 2.1641 -0.0803
2 5 21 5.5588 0.2276
2 5 22 9.1629 0.0809
2 6 0 0.2600 -0.0286
2 6 1 8.2368 -0.2002
2 6 2 -2.0398 -0.1004
2 6 3 2.8525 -0.0178
2 6 4 -3.5004 -0.1100
2 6 5 -0.9807 0.0235
2 6 6 -2.3719 -0.0678
2 6 7 -2.5000 0.0730
2 6 8 1.6687 -0.0122
2 6 9 -0.4213 0.0850
2 6 10 1.8978 -0.0121
2 6 11 0.8621 0.0201
2 6 12 -2.2198 -0.0458
2 6 13 0.4259 0.0628
2 6 14 -0.4551 0.0396
2 6 15 -5.9944 0.0287
2 6 16 2.0669 0.0511
2 6 17 -0.0498 0.0259
2 6 18 1.4019 -0.0211
2 6 19 3.9496 -0.0749
2 6 20 9.1123 0.0915
2 6 21 12.8563 -0.0338
2 7 0 8.5516 -0.1950
2 7 1 -2.2713 -0.0452
2 7 2 5.9499 -0.1326
2 7 3 -5.0307 -0.0809
2 7 4 1.5235 0.0018
2 7 5 -5.3204 -0.0426
2 7 6 -0.7858 0.0263
2 7 7 -2.2201 -0.0314
2 7 8 0.7763 0.0888
2 7 9 -0.3004 0.0017
2 7 10 -1.0114 0.0311
2 7 11 -1.5557 -0.0327
2 7 12 0.7129 0.0558
2 7 13 -2.1968 -0.0087
2 7 14 -1.2662 0.0468
2 7 15 2.0829 0.0455
2 7 16 1.1079 0.0205
2 7 17 4.3262 -0.0341
2 7 18 5.5992 0.0081
2 7 19 11.5371 -0.0263
2 7 20 9.4982 -0.0959
2 7 21 12.4176 0.2482
2 8 0 1.8642 0.0141
2 8 1 8.0251 -0.1804
2 8 2 -3.1756 -0.0620
2 8 3 2.8849 -0.0531
2 8 4 -6.7496 -0.0163
2 8 5 0.7276 0.0048
2 8 6 -5.7965 -0.0025
2 8 7 2.7807 0.0455
2 8 8 -4.1464 -0.0177
2 8 9 1.7792 0.0458
2 8 10 -1.7342 0.0057
2 8 11 -1.4757 0.0365
2 8 12 -2.3641 -0.0212
2 8 13 1.5260 0.0757
2 8 14 -0.3408 0.0298
2 8 15 2.5846 -0.0038
2 8 16 1.2324 -0.0131
2 8 17 7.2766 0.0386
2 8 18 8.2614 -0.0640
2 8 19 5.4830 -0.0302
2 8 20 12.1933 0.1008
2 8 21 5.6565 -0.1084
2 9 0 6.0038 -0.1332
2 9 1 1.3991 -0.0304
2 9 2 4.5582 -0.1087
2 9 3 -3.3098 -0.0282
2 9 4 -0.0815 0.0051
2 9 5 -6.4006 0.0364
2 9 6 2.5289 0.0172
2 9 7 -5.9334 -0.0134
2 9 8 4.9575 0.0395
2 9 9 -3.0925 -0.0039
2 9 10 -0.5682 0.0192
2 9 11 0.2716 0.0118
2 9 12 0.2116 0.0774
2 9 13 -2.1002 0.0143
2 9 14 2.4044 0.0172
2 9 15 -1.8013 0.0159
2 9 16 5.9534 -0.0140
2 9 17 0.1529 -0.0412
2 9 18 4.3367 0.0513
2 9 19 8.9930 0.0196
2 9 20 2.6784 -0.0855
2 9 21 2.2277 0.2155
2 10 0 4.3747 0.0088
2 10 1 5.5706 -0.1140
2 10 2 1.4281 -0.0358
2 10 3 -0.1822 -0.0179
2 10 4 -2.6471 0.0201
2 10 5 -0.5086 0.0321
2 10 6 -4.4224 0.0275
2 10 7 4.5866 0.0324
2 10 8 -3.8662 -0.0324
2 10 9 1.2433 0.0205
2 10 10 3.1197 0.0179
2 10 11 -1.4505 0.0432
2 10 12 0.4040 0.0235
2 10 13 0.3716 0.0628
2 10 14 -3.1628 0.0309
2 10 15 0.8952 -0.0460
2 10 16 -3.6546 -0.0022
2 10 17 2.6466 0.0253
2 10 18 2.7682 0.0168
2 10 19 -0.2056 0.0209
2 10 20 3.5943 0.1140
2 11 0 4.8871 -0.0638
2 11 1 2.0928 -0.0092
2 11 2 1.8996 -0.0594
2 11 3 1.6710 -0.0172
2 11 4 -2.6382 0.0371
2 11 5 -1.2017 0.0329
2 11 6 1.5820 0.0374
2 11 7 -2.6258 -0.0096
2 11 8 1.4735 0.0395
2 11 9 2.1076 -0.0182
2 11 10 -3.1595 0.0170
2 11 11 5.9131 0.0297
2 11 12 -0.9741 0.0679
2 11 13 -3.0836 0.0302
2 11 14 -3.9821 0.0063
2 11 15 -0.9856 0.0233
2 11 16 -1.9995 -0.0457
2 11 17 0.6029 0.0290
2 11 18 -2.1490 0.0514
2 11 19 5.9273 0.0780
2 11 20 1.5191 -0.0322
2 12 0 0.9602 0.0112
2 12 1 4.0003 -0.0607
2 12 2 1.6830 -0.0081
2 12 3 -1.6816 -0.0009
2 12 4 1.4063 -0.0097
2 12 5 -0.8310 0.0310
2 12 6 -1.0535 0.0266
2 12 7 1.9535 0.0408
2 12 8 -1.0166 -0.0179
2 12 9 -4.1543 0.0281
2 12 10 6.1448 0.0095
2 12 11 -2.1821 0.0275
2 12 12 -0.6163 0.0197
2 12 13 -3.7473 0.0671
2 12 14 -0.3999 0.0186
2 12 15 -6.5880 -0.0265
2 12 16 8.0794 0.0180
2 12 17 -3.0618 -0.0149
2 12 18 8.2494 0.0701
2 12 19 -1.7009 0.0452
2 13 0 6.4611 -0.0186
2 13 1 0.1213 0.0228
2 13 2 0.0459 -0.0309
2 13 3 1.9621 -0.0205
2 13 4 -1.3768 0.0060
2 13 5 -0.6020 0.0076
2 13 6 3.0992 0.0030
2 13 7 -2.5500 0.0286
2 13 8 -0.3457 0.0357
2 13 9 0.0526 0.0039
2 13 10 -3.5102 -0.0024
2 13 11 0.2353 0.0112
2 13 12 0.4345 0.0430
2 13 13 -5.4512 -0.0048
2 13 14 -5.7892 0.0576
2 13 15 13.6475 -0.0125
2 13 16 -2.4081 -0.0334
2 13 17 16.6137 0.0266
2 13 18 -2.6477 0.0137
2 13 19 10.2429 0.0725
2 14 0 1.5570 0.0126
2 14 1 3.1699 -0.0147
2 14 2 1.7570 0.0217
2 14 3 -2.0472 -0.0034
2 14 4 0.4075 -0.0241
2 14 5 2.7038 -0.0351
2 14 6 -2.7707 0.0383
2 14 7 6.4131 -0.0045
2 14 8 -3.2522 0.0308
2 14 9 0.2236 0.0007
2 14 10 -3.4114 0.0165
2 14 11 3.0001 -0.0312
2 14 12 -10.8707 -0.0104
2 14 13 0.8865 0.0597
2 14 14 3.8177 -0.0350
2 14 15 -0.0066 0.0382
2 14 16 25.8433 -0.0392
2 14 17 1.4381 -0.0276
2 14 18 14.8012 0.0511
2 15 0 10.0964 0.0040
2 15 1 3.2979 0.0401
2 15 2 -1.4556 0.0196
2 15 3 2.4254 -0.0027
2 15 4 -0.3659 -0.0240
2 15 5 -1.8908 0.0004
2 15 6 8.2024 -0.0549
2 15 7 -0.9685 0.0361
2 15 8 9.4794 -0.0030
2 15 9 -3.9710 0.0214
2 15 10 5.0331 -0.0509
2 15 11 -12.6439 0.0071
2 15 12 6.2534 -0.0361
2 15 13 -13.3457 -0.0233
2 15 14 3.3285 0.0610
2 15 15 18.2698 -0.0596
2 15 16 7.1479 0.0089
2 15 17 21.4818 -0.0241
2 16 0 4.7877 0.0025
2 16 1 5.4704 0.0369
2 16 2 3.6712 0.0302
2 16 3 -3.0713 0.0250
2 16 4 0.2640 -0.0131
2 16 5 3.1100 -0.0503
2 16 6 0.5921 0.0013
2 16 7 13.7695 -0.0283
2 16 8 3.3778 -0.0032
2 16 9 11.5848 -0.0112
2 16 10 -8.4178 0.0074
2 16 11 6.2487 -0.0765
2 16 12 -20.7793 0.0039
2 16 13 4.0979 -0.0218
2 16 14 -5.1099 -0.0139
2 16 15 8.2194 0.0361
2 16 16 19.3080 -0.0596
2 16 17 5.2165 -0.0049
2 17 0 13.4431 0.0212
2 17 1 4.0929 0.0119
2 17 2 0.4589 0.0617
2 17 3 1.1269 0.0035
2 17 4 -2.4552 -0.0030
2 17 5 -1.4783 -0.0171
2 17 6 7.3759 -0.0280
2 17 7 8.3293 -0.0436
2 17 8 17.1315 0.0034
2 17 9 2.8653 -0.0302
2 17 10 7.6329 -0.0034
2 17 11 -15.3953 0.0004
2 17 12 -0.3137 -0.0558
2 17 13 -21.1092 0.0292
2 17 14 2.3420 -0.0133
2 17 15 1.7433 -0.0016
2 17 16 8.4766 0.0060
2 18 0 2.4682 -0.0180
2 18 1 8.2043 0.0602
2 18 2 1.1551 -0.0044
2 18 3 -2.5340 0.0325
2 18 4 -4.2582 0.0010
2 18 5 -1.0599 0.0098
2 18 6 1.5865 -0.0470
2 18 7 12.0041 -0.0094
2 18 8 12.1537 -0.0698
2 18 9 13.4933 0.0357
2 18 10 -3.9421 -0.0292
2 18 11 -3.6600 0.0504
2 18 12 -19.0698 0.0081
2 18 13 -7.3617 -0.0176
2 18 14 -15.1429 0.0587
2 18 15 2.8526 -0.0207
2 19 0 7.3398 0.0324
2 19 1 3.2465 -0.0252
2 19 2 1.9210 0.0488
2 19 3 -3.3912 0.0107
2 19 4 -3.1334 0.0293
2 19 5 -9.0468 -0.0014
2 19 6 1.3919 0.0244
2 19 7 6.6674 -0.0687
2 19 8 13.8648 -0.0391
2 19 9 6.4619 -0.0408
2 19 10 1.9244 0.1167
2 19 11 -9.6921 -0.0290
2 19 12 -13.6301 0.1185
2 19 13 -16.3431 0.0252
2 19 14 -7.4687 -0.0056
2 20 0 2.2563 0.0008
2 20 1 3.3400 0.0555
2 20 2 3.3882 0.0007
2 20 3 -1.1006 0.0175
2 20 4 -9.7684 0.0470
2 20 5 -2.3809 0.0837
2 20 6 -8.7743 -0.0243
2 20 7 4.7080 -0.0735
2 20 8 7.1405 -0.0320
2 20 9 9.6769 -0.0270
2 20 10 -1.6967 -0.0081
2 20 11 -9.4310 0.2292
2 20 12 -9.2627 -0.0381
2 20 13 -13.8646 0.1284
2 21 0 -3.1342 0.0258
2 21 1 9.5207 0.0106
2 21 2 0.3536 0.0242
2 21 3 1.2017 0.0633
2 21 4 0.1286 0.0783
2 21 5 -14.5769 0.0354
2 21 6 -2.0481 0.0433
2 21 7 -3.6646 -0.0282
2 21 8 7.0754 -0.2091
2 21 9 3.2701 0.0314
2 21 10 1.6857 0.0955
2 21 11 -4.4338 -0.0152
2 22 0 5.0731 0.0562
2 22 1 0.4657 0.0428
2 22 2 11.9539 0.0560
2 22 3 1.7138 0.0259
2 22 4 -3.9630 0.0790
2 22 5 0.5366 0.1638
2 22 6 -12.4538 -0.0183
2 22 7 -1.5648 -0.1499
2 22 8 1.9011 0.0087
2 22 9 6.1632 -0.1847
2 22 10 -0.1045 0.0550
2 23 0 -0.0967 0.0138
2 23 1 10.8132 0.0530
2 23 2 3.1609 0.0114
2 23 3 8.6383 0.0839
2 23 4 4.5868 0.1360
2 23 5 -7.7679 0.0163
2 23 6 -2.6149 0.0901
2 23 7 -4.1640 -0.0470
2 23 8 -0.1511 -0.2834
2 24 0 1.1222 0.0799
2 24 1 6.6837 0.0251
2 24 2 9.2882 0.0611
2 24 3 5.0728 0.0387
2 24 4 2.3563 0.0488
2 24 5 3.2376 0.2119
3 0 0 -10.6567 0.1790
3 0 2 -5.8771 0.2584
3 0 4 0.9249 0.1877
3 0 6 6.3539 0.0980
3 0 8 -1.7563 -0.0206
3 0 10 -8.2534 0.0165
3 0 12 -2.0840 -0.0074
3 0 14 -5.1233 -0.0461
3 0 16 0.3122 -0.1124
3 0 18 -3.5493 -0.0872
3 0 20 -1.0636 -0.0963
3 0 22 15.7303 -0.2082
3 1 0 1.8493 -0.0157
3 1 1 -7.2603 0.2592
3 1 2 0.9061 0.0021
3 1 3 -1.8630 0.2065
3 1 4 -0.9323 -0.0560
3 1 5 3.9319 0.1534
3 1 6 0.0751 -0.0446
3 1 7 3.4936 0.0154
3 1 8 0.7023 -0.0368
3 1 9 -6.0633 -0.0070
3 1 10 0.7950 -0.0477
3 1 11 -3.1148 0.0214
3 1 12 1.4787 -0.0386
3 1 13 -3.4388 -0.0164
3 1 14 1.9014 0.0069
3 1 15 -3.7661 -0.1003
3 1 16 4.2438 -0.0347
3 1 17 0.8336 -0.1260
3 1 18 7.3268 -0.0107
3 1 19 -7.1407 -0.0629
3 1 20 -1.2903 0.0331
3 1 21 5.8093 -0.2083
3 1 22 -5.4039 -0.1642
3 2 0 -6.7079 0.1642
3 2 1 3.2481 0.0350
3 2 2 -2.0135 0.2197
3 2 3 -1.2330 -0.0279
3 2 4 1.5753 0.1691
3 2 5 -1.0374 -0.0891
3 2 6 3.4679 0.0877
3 2 7 0.1275 -0.0294
3 2 8 -0.9860 -0.0157
3 2 9 1.0148 -0.0601
3 2 10 -1.1184 0.0177
3 2 11 1.5530 -0.0333
3 2 12 0.2628 0.0080
3 2 13 4.2142 -0.0341
3 2 14 -6.4723 -0.0604
3 2 15 3.1909 -0.0167
3 2 16 0.5644 -0.1467
3 2 17 9.7531 -0.0502
3 2 18 -3.6622 -0.0776
3 2 19 5.4106 0.0527
3 2 20 -7.2974 -0.1035
3 2 21 -7.4264 -0.0086
3 2 22 3.8987 -0.2839
3 3 0 2.1806 0.0501
3 3 1 -1.9527 0.1849
3 3 2 0.6230 0.0504
3 3 3 1.5440 0.1670
3 3 4 -2.2491 -0.0966
3 3 5 2.8104 0.1377
3 3 6 -1.2383 -0.0440
3 3 7 0.9395 0.0249
3 3 8 -0.4256 -0.0518
3 3 9 1.4266 -0.0007
3 3 10 0.4452 -0.0527
3 3 11 5.8978 0.0137
3 3 12 4.4535 -0.0352
3 3 13 -3.6591 -0.0299
3 3 14 5.1257 -0.0516
3 3 15 -3.6203 -0.1094
3 3 16 2.9724 -0.0377
3 3 17 2.1710 -0.1171
3 3 18 8.9825 -0.0032
3 3 19 -6.9677 -0.0362
3 3 20 -3.4737 0.1013
3 3 21 -5.3522 -0.1838
3 3 22 -5.7868 0.0114
3 4 0 -4.1886 0.1011
3 4 1 1.3228 0.1176
3 4 2 -0.0079 0.1461
3 4 3 -1.5518 -0.0198
3 4 4 3.3502 0.1472
3 4 5 -1.7616 -0.0805
3 4 6 2.9067 0.0801
3 4 7 -2.7399 -0.0137
3 4 8 0.8101 0.0009
3 4 9 -1.1091 -0.0843
3 4 10 8.1423 0.0089
3 4 11 0.9869 -0.0311
3 4 12 3.7855 -0.0204
3 4 13 8.2243 -0.0758
3 4 14 -5.1338 -0.0604
3 4 15 0.3462 -0.0472
3 4 16 2.6846 -0.0981
3 4 17 1.6744 -0.0237
3 4 18 1.5064 -0.0487
3 4 19 2.1025 0.0731
3 4 20 -1.4376 -0.0561
3 4 21 -5.4368 0.1594
3 5 0 -2.4392 0.1530
3 5 1 -4.0609 0.0987
3 5 2 -0.3835 0.1015
3 5 3 0.6663 0.1264
3 5 4 -0.5098 -0.0763
3 5 5 5.3788 0.1070
3 5 6 -3.2544 -0.0087
3 5 7 1.7665 0.0249
3 5 8 -2.8414 -0.0594
3 5 9 3.2915 0.0028
3 5 10 -1.6592 -0.0681
3 5 11 8.3157 -0.0075
3 5 12 5.0504 -0.0506
3 5 13 -2.2164 -0.0432
3 5 14 6.4176 -0.0846
3 5 15 1.0783 -0.0397
3 5 16 -5.4893 -0.0091
3 5 17 5.3736 -0.0558
3 5 18 2.1428 -0.0021
3 5 19 8.8871 -0.0092
3 5 20 -2.2638 0.1739
3 5 21 8.0100 -0.0988
3 6 0 -6.7130 0.0466
3 6 1 -2.5413 0.1922
3 6 2 -4.4991 0.0847
3 6 3 0.6891 0.0130
3 6 4 2.9975 0.0995
3 6 5 -1.0610 -0.0462
3 6 6 5.7860 0.0445
3 6 7 -3.8975 -0.0100
3 6 8 -1.2148 0.0034
3 6 9 -0.6585 -0.0943
3 6 10 4.1744 0.0072
3 6 11 -0.1850 -0.0342
3 6 12 0.7749 -0.0257
3 6 13 9.5287 -0.0805
3 6 14 -0.9031 -0.0172
3 6 15 -0.8070 -0.0222
3 6 16 5.7809 -0.0204
3 6 17 -2.1388 -0.0062
3 6 18 9.7502 -0.0286
3 6 19 4.3979 0.0404
3 6 20 22.4988 0.0193
3 6 21 -2.8422 0.2703
3 7 0 -6.5101 0.2088
3 7 1 -6.5659 0.0410
3 7 2 -1.3165 0.1329
3 7 3 -2.4956 0.0726
3 7 4 1.1210 -0.0381
3 7 5 5.9384 0.0431
3 7 6 -3.3614 -0.0127
3 7 7 1.5374 0.0099
3 7 8 0.9012 -0.0673
3 7 9 -3.1155 0.0083
3 7 10 1.0866 -0.0572
3 7 11 0.9172 0.0108
3 7 12 5.4841 -0.0339
3 7 13 -4.5960 -0.0178
3 7 14 8.8862 -0.0548
3 7 15 4.5047 0.0044
3 7 16 -1.6191 0.0289
3 7 17 4.6263 -0.0534
3 7 18 9.1308 -0.0487
3 7 19 20.4969 0.0496
3 7 20 2.9622 0.1426
3 7 21 23.6965 0.0567
3 8 0 -4.8596 0.0101
3 8 1 -4.8739 0.1877
3 8 2 -4.0235 0.0401
3 8 3 -0.0038 0.0434
3 8 4 1.4387 0.0344
3 8 5 -2.0244 -0.0312
3 8 6 5.8651 0.0065
3 8 7 -0.1968 -0.0356
3 8 8 -3.4324 0.0055
3 8 9 6.4665 -0.0703
3 8 10 -0.8399 0.0259
3 8 11 3.4032 -0.0126
3 8 12 -4.6648 0.0080
3 8 13 11.7839 -0.0527
3 8 14 -2.6147 -0.0011
3 8 15 5.9634 0.0069
3 8 16 3.2631 -0.0485
3 8 17 9.3956 -0.0010
3 8 18 4.3919 -0.0251
3 8 19 13.9183 -0.0400
3 8 20 24.8039 0.2052
3 8 21 -3.1466 0.2258
3 9 0 -4.1614 0.1490
3 9 1 -1.6969 0.0109
3 9 2 -3.0981 0.1087
3 9 3 -0.4541 0.0318
3 9 4 -1.4413 0.0037
3 9 5 4.9743 -0.0047
3 9 6 -2.9465 -0.0280
3 9 7 2.8971 0.0040
3 9 8 7.4258 -0.0487
3 9 9 -1.1545 0.0090
3 9 10 6.9797 -0.0260
3 9 11 1.8367 0.0316
3 9 12 8.8750 -0.0234
3 9 13 -7.9700 -0.0022
3 9 14 12.4638 -0.0517
3 9 15 0.5704 -0.0157
3 9 16 9.0306 0.0411
3 9 17 -5.1561 -0.0931
3 9 18 19.1076 -0.0564
3 9 19 6.2847 0.1585
3 9 20 6.9291 0.0426
3 10 0 -0.1901 -0.0106
3 10 1 -2.6626 0.0985
3 10 2 1.7826 0.0233
3 10 3 -1.8872 0.0496
3 10 4 2.1450 -0.0013
3 10 5 -3.7557 -0.0070
3 10 6 6.1487 -0.0073
3 10 7 2.2861 -0.0263
3 10 8 2.2408 -0.0019
3 10 9 9.4739 -0.0242
3 10 10 6.9126 0.0125
3 10 11 6.4282 -0.0150
3 10 12 -0.5108 0.0033
3 10 13 12.5089 -0.0611
3 10 14 -5.4494 0.0045
3 10 15 9.5738 -0.0170
3 10 16 -2.8938 -0.0470
3 10 17 16.2414 0.0290
3 10 18 -12.1196 -0.0039
3 10 19 15.5436 -0.0631
3 10 20 4.7663 0.3272
3 11 0 2.2648 0.0596
3 11 1 3.6512 0.0033
3 11 2 -1.7787 0.0416
3 11 3 2.4793 0.0106
3 11 4 -1.7043 0.0250
3 11 5 2.6537 -0.0208
3 11 6 -2.3391 -0.0177
3 11 7 4.9746 0.0015
3 11 8 6.5196 -0.0053
3 11 9 5.9538 -0.0129
3 11 10 5.0251 -0.0217
3 11 11 9.6453 -0.0054
3 11 12 8.3913 -0.0360
3 11 13 -3.4778 -0.0175
3 11 14 9.2055 -0.0648
3 11 15 0.1236 0.0370
3 11 16 10.4965 0.0280
3 11 17 -11.6905 -0.0440
3 11 18 16.6766 -0.0142
3 11 19 -11.5786 0.1345
3 12 0 3.6616 -0.0095
3 12 1 0.5996 0.0150
3 12 2 5.3901 0.0071
3 12 3 -0.5052 0.0212
3 12 4 -0.7172 -0.0216
3 12 5 -1.4419 -0.0062
3 12 6 0.8187 -0.0043
3 12 7 1.9595 -0.0097
3 12 8 3.1518 -0.0055
3 12 9 3.6888 -0.0110
3 12 10 7.5247 -0.0138
3 12 11 3.1864 -0.0412
3 12 12 4.6036 -0.0421
3 12 13 8.1803 -0.0361
3 12 14 1.4666 0.0218
3 12 15 5.8088 -0.0267
3 12 16 1.4323 0.0500
3 12 17 13.4505 0.0306
3 12 18 -16.3193 -0.0247
3 12 19 8.5728 -0.0558
3 13 0 3.4078 0.0156
3 13 1 7.8230 -0.0038
3 13 2 -1.6465 -0.0049
3 13 3 1.9419 -0.0164
3 13 4 0.6901 0.0024
3 13 5 -5.8145 -0.0191
3 13 6 0.8903 -0.0306
3 13 7 -1.0429 0.0107
3 13 8 3.7210 -0.0012
3 13 9 0.0474 -0.0050
3 13 10 -0.2135 -0.0522
3 13 11 2.6223 -0.0200
3 13 12 6.2964 -0.0267
3 13 13 3.5569 -0.0455
3 13 14 5.4714 -0.0156
3 13 15 10.9383 0.0722
3 13 16 9.1422 0.0010
3 13 17 -2.8428 0.0018
3 13 18 9.9814 -0.0175
3 14 0 7.1565 -0.0057
3 14 1 -1.4206 -0.0092
3 14 2 7.5399 -0.0108
3 14 3 -1.3825 -0.0022
3 14 4 -4.8363 -0.0255
3 14 5 1.8697 -0.0308
3 14 6 -7.1179 0.0099
3 14 7 4.9941 -0.0152
3 14 8 -1.1301 0.0040
3 14 9 1.7414 -0.0228
3 14 10 -6.0264 0.0142
3 14 11 2.3921 -0.0595
3 14 12 -0.4406 -0.0319
3 14 13 9.1859 0.0045
3 14 14 11.8954 -0.0091
3 14 15 6.9565 -0.0139
3 14 16 13.2948 0.0516
3 14 17 11.3977 -0.0147
3 14 18 -5.8046 -0.0697
3 15 0 0.2747 -0.0135
3 15 1 9.2120 -0.0034
3 15 2 -3.2065 -0.0053
3 15 3 2.3131 -0.0176
3 15 4 0.3783 -0.0172
3 15 5 -8.0932 0.0036
3 15 6 4.9522 -0.0224
3 15 7 0.0544 0.0083
3 15 8 7.2631 0.0153
3 15 9 -2.7826 0.0032
3 15 10 0.4061 -0.0349
3 15 11 -9.7716 0.0291
3 15 12 9.2222 -0.0262
3 15 13 6.1373 -0.0288
3 15 14 10.3058 -0.0055
3 15 15 17.9718 0.0082
3 15 16 10.3778 -0.0354
3 15 17 6.8393 -0.0091
3 16 0 5.7856 -0.0071
3 16 1 -0.4190 -0.0113
3 16 2 5.6028 -0.0010
3 16 3 -1.0128 -0.0122
3 16 4 -2.4114 0.0008
3 16 5 2.3976 -0.0115
3 16 6 -1.0619 0.0233
3 16 7 9.4817 0.0345
3 16 8 9.7247 -0.0192
3 16 9 4.6395 0.0385
3 16 10 -7.3302 0.0196
3 16 11 2.5812 -0.0073
3 16 12 -3.5870 0.0295
3 16 13 13.2530 -0.0208
3 16 14 13.6263 -0.0189
3 16 15 9.5463 -0.0447
3 16 16 12.6067 -0.0025
3 17 0 0.2469 -0.0363
3 17 1 3.5185 0.0071
3 17 2 2.4678 -0.0121
3 17 3 0.3738 0.0008
3 17 4 0.3312 -0.0199
3 17 5 -1.4825 0.0326
3 17 6 5.9598 0.0507
3 17 7 13.0732 0.0088
3 17 8 10.2210 0.0648
3 17 9 9.8932 -0.0267
3 17 10 -1.2158 0.0697
3 17 11 -7.4530 0.0326
3 17 12 6.0793 0.0093
3 17 13 6.7994 0.0198
3 17 14 10.7516 -0.0489
3 17 15 10.1961 -0.0166
3 18 0 2.4088 -0.0072
3 18 1 4.1892 -0.0216
3 18 2 -1.8371 0.0088
3 18 3 2.1456 -0.0405
3 18 4 -2.3360 0.0127
3 18 5 0.7910 0.0381
3 18 6 4.9116 0.0526
3 18 7 9.6952 0.0638
3 18 8 19.5747 -0.0010
3 18 9 3.6320 0.0475
3 18 10 1.3662 -0.0109
3 18 11 -5.2103 0.0945
3 18 12 0.1865 0.0261
3 18 13 6.7107 -0.0102
3 18 14 7.7798 0.0008
3 18 15 2.9441 -0.0570
3 19 0 -2.6060 -0.0354
3 19 1 -0.7318 0.0186
3 19 2 3.4679 -0.0361
3 19 3 -5.2346 -0.0093
3 19 4 -2.4615 -0.0239
3 19 5 -3.4480 0.0380
3 19 6 3.5071 0.0835
3 19 7 9.4706 0.0673
3 19 8 8.8569 -0.0615
3 19 9 10.4598 0.0136
3 19 10 -5.7176 0.0418
3 19 11 -2.8481 -0.0010
3 19 12 -4.4458 0.0802
3 19 13 5.7822 0.0008
3 20 0 3.7971 0.0022
3 20 1 -2.8883 -0.0308
3 20 2 -4.3797 0.0015
3 20 3 -4.7529 -0.0649
3 20 4 -6.5725 -0.0190
3 20 5 -3.9074 0.0604
3 20 6 -5.1843 0.0689
3 20 7 6.4825 -0.0610
3 20 8 4.8124 0.0827
3 20 9 2.9845 -0.1948
3 20 10 -2.3931 0.0298
3 20 11 -9.6290 0.0646
3 20 12 0.5558 -0.0111
3 21 0 -10.0818 -0.0336
3 21 1 1.1292 0.0181
3 21 2 -8.8002 -0.0482
3 21 3 -5.1544 -0.0501
3 21 4 -10.1347 -0.0210
3 21 5 -8.9921 -0.0026
3 21 6 -0.8416 0.0452
3 21 7 -8.0286 0.0867
3 21 8 6.4493 -0.3220
3 21 9 -4.6293 0.0861
3 21 10 -2.2962 -0.1664
3 21 11 -5.1428 0.0293
3 22 0 3.4534 -0.0176
3 22 1 -12.6797 -0.0398
3 22 2 -1.6954 -0.0458
3 22 3 -13.3761 -0.0589
3 22 4 -5.0395 -0.0750
3 22 5 -7.1337 0.0722
3 22 6 -11.4783 0.0213
3 22 7 1.4137 -0.1608
3 22 8 -9.8211 0.0751
3 22 9 4.8600 -0.3942
3 23 0 -9.1430 -0.0291
3 23 1 -0.6549 -0.0446
3 23 2 -12.3759 -0.0385
3 23 3 -2.2686 -0.1167
3 23 4 -9.2565 0.0115
3 23 5 -6.0052 -0.0495
3 23 6 -3.1171 0.0624
3 23 7 -10.3104 0.0215
3 24 0 -2.4818 -0.0671
3 24 1 -7.7863 -0.0312
3 24 2 -3.0399 -0.1281
3 24 3 -6.9212 -0.0119
3 24 4 -2.5394 -0.1067
4 0 0 0.5472 -0.1815
4 0 2 2.5708 -0.3183
4 0 4 9.9340 -0.2380
4 0 6 10.4922 -0.1579
4 0 8 -0.0623 -0.0208
4 0 10 -17.3811 -0.0697
4 0 12 -6.9276 -0.0252
4 0 14 4.1467 0.0389
4 0 16 -5.2852 0.0779
4 0 18 -17.3333 0.1524
4 0 20 -10.6234 -0.0197
4 1 0 0.5591 0.0317
4 1 1 -0.0450 -0.3045
4 1 2 0.4504 -0.0092
4 1 3 7.3413 -0.2609
4 1 4 -0.9218 0.0694
4 1 5 9.4682 -0.2131
4 1 6 -0.2023 0.0260
4 1 7 6.3552 -0.0620
4 1 8 -0.4904 0.0370
4 1 9 -9.1784 -0.0388
4 1 10 -0.2924 0.0203
4 1 11 -12.8519 -0.0665
4 1 12 -0.9859 0.0057
4 1 13 0.4170 0.0394
4 1 14 -1.1257 0.0234
4 1 15 -0.9514 0.0260
4 1 16 3.4680 -0.0453
4 1 17 -11.5940 0.1337
4 1 18 7.8766 0.0355
4 1 19 -16.1372 0.1179
4 1 20 0.9810 -0.1236
4 1 21 -2.7681 -0.1799
4 2 0 1.3561 -0.1505
4 2 1 2.4177 -0.0430
4 2 2 4.3975 -0.2741
4 2 3 -1.0175 0.0176
4 2 4 8.1915 -0.2148
4 2 5 -0.4374 0.0670
4 2 6 5.2637 -0.1224
4 2 7 -0.2446 0.0131
4 2 8 -0.4882 -0.0075
4 2 9 -0.7230 0.0584
4 2 10 -7.9180 -0.0684
4 2 11 -1.2210 0.0117
4 2 12 -3.1515 0.0083
4 2 13 -2.6228 0.0538
4 2 14 -2.9560 0.0435
4 2 15 0.5244 0.0039
4 2 16 -7.5122 0.0321
4 2 17 12.7389 0.0046
4 2 18 -11.3169 0.1748
4 2 19 9.0920 -0.0482
4 2 20 -11.5142 -0.0514
4 2 21 -3.1136 -0.2545
4 3 0 1.0105 -0.0642
4 3 1 2.4836 -0.2226
4 3 2 1.4612 -0.0641
4 3 3 7.7554 -0.1980
4 3 4 -0.7183 0.0678
4 3 5 4.5766 -0.1467
4 3 6 1.0702 0.0232
4 3 7 1.0348 -0.0201
4 3 8 -0.5749 0.0427
4 3 9 -0.9605 -0.0192
4 3 10 -1.4656 0.0525
4 3 11 0.7842 -0.0351
4 3 12 -2.9772 0.0328
4 3 13 -3.4545 0.0611
4 3 14 -3.3581 0.0648
4 3 15 -8.8145 0.0110
4 3 16 8.1399 0.0029
4 3 17 -5.0442 0.0919
4 3 18 18.6160 0.0165
4 3 19 -7.0654 0.0812
4 3 20 -0.1487 -0.2155
4 3 21 -11.8149 -0.2233
4 4 0 2.2589 -0.0935
4 4 1 2.7490 -0.1129
4 4 2 5.7201 -0.1746
4 4 3 0.8427 -0.0007
4 4 4 6.8968 -0.1309
4 4 5 2.0602 0.0635
4 4 6 1.9889 -0.0574
4 4 7 1.3224 0.0136
4 4 8 0.8361 0.0148
4 4 9 -1.7026 0.0760
4 4 10 4.7660 -0.0286
4 4 11 -2.9576 0.0321
4 4 12 2.1502 0.0234
4 4 13 -4.4350 0.0604
4 4 14 -8.6534 0.0565
4 4 15 -0.6800 0.0415
4 4 16 -4.1809 0.0332
4 4 17 18.0642 0.0266
4 4 18 2.8591 0.1067
4 4 19 10.8068 -0.0634
4 4 20 -6.2848 -0.1437
4 4 21 -7.8354 -0.3276
4 5 0 -1.4993 -0.1235
4 5 1 3.5389 -0.1074
4 5 2 2.6056 -0.0918
4 5 3 7.3861 -0.1107
4 5 4 2.9020 0.0619
4 5 5 5.6112 -0.0733
4 5 6 3.3342 0.0276
4 5 7 2.4818 -0.0068
4 5 8 -0.4172 0.0524
4 5 9 3.5099 0.0053
4 5 10 -3.3762 0.0673
4 5 11 6.3194 -0.0103
4 5 12 -3.6007 0.0297
4 5 13 -3.7083 0.0526
4 5 14 -5.0771 0.0668
4 5 15 -4.7088 0.0592
4 5 16 6.6221 0.0195
4 5 17 6.9326 0.0849
4 5 18 19.1711 0.0245
4 5 19 7.6234 -0.0326
4 5 20 -4.5693 -0.1741
4 5 21 -7.6794 -0.3086
4 6 0 4.0124 -0.0112
4 6 1 -0.2835 -0.1462
4 6 2 5.7604 -0.0789
4 6 3 3.4509 -0.0133
4 6 4 7.4990 -0.0674
4 6 5 3.6230 0.0589
4 6 6 5.8837 -0.0403
4 6 7 1.4662 0.0230
4 6 8 3.1866 0.0025
4 6 9 -2.7895 0.0804
4 6 10 4.2682 -0.0001
4 6 11 -3.6017 0.0384
4 6 12 0.7395 0.0069
4 6 13 -3.4817 0.0545
4 6 14 -4.1853 0.0679
4 6 15 -3.6397 0.0393
4 6 16 5.8560 0.0745
4 6 17 13.8504 0.0028
4 6 18 14.9031 0.0594
4 6 19 7.0650 -0.0139
4 6 20 7.6123 -0.2463
4 6 21 -11.3714 -0.2175
4 7 0 -5.3029 -0.1563
4 7 1 5.3441 -0.0182
4 7 2 0.5458 -0.1058
4 7 3 6.8980 -0.0573
4 7 4 2.9831 0.0366
4 7 5 6.7330 -0.0412
4 7 6 0.8150 0.0279
4 7 7 5.7944 -0.0279
4 7 8 -0.8700 0.0473
4 7 9 2.7378 0.0095
4 7 10 -3.9114 0.0664
4 7 11 1.2738 -0.0065
4 7 12 -1.6673 0.0390
4 7 13 -3.8802 0.0226
4 7 14 -3.8587 0.0647
4 7 15 2.1095 0.0546
4 7 16 1.2539 -0.0189
4 7 17 12.8909 0.0582
4 7 18 12.5829 -0.0017
4 7 19 18.1328 -0.0336
4 7 20 -7.1323 -0.0364
4 8 0 5.0495 0.0262
4 8 1 -4.7010 -0.1523
4 8 2 6.1967 -0.0368
4 8 3 1.1227 -0.0409
4 8 4 5.5692 -0.0264
4 8 5 -0.8881 0.0352
4 8 6 5.4303 -0.0286
4 8 7 -1.5005 0.0182
4 8 8 5.6406 -0.0081
4 8 9 -2.0565 0.0577
4 8 10 1.8789 0.0085
4 8 11 -3.0052 0.0431
4 8 12 -2.6780 -0.0127
4 8 13 0.5840 0.0619
4 8 14 -3.0350 0.0210
4 8 15 -3.3783 0.0152
4 8 16 6.5870 -0.0145
4 8 17 5.8495 -0.0562
4 8 18 15.8658 0.0723
4 8 19 2.1966 0.0356
4 8 20 15.6570 -0.0856
4 9 0 -4.9374 -0.1527
4 9 1 4.7865 -0.0087
4 9 2 -2.7962 -0.1002
4 9 3 5.1574 -0.0266
4 9 4 0.1302 -0.0020
4 9 5 2.2671 0.0031
4 9 6 -4.2860 0.0232
4 9 7 6.2096 -0.0164
4 9 8 -0.8870 0.0247
4 9 9 6.0706 0.0096
4 9 10 -3.4401 0.0442
4 9 11 0.2419 -0.0124
4 9 12 -0.0099 0.0426
4 9 13 -4.4018 -0.0027
4 9 14 1.7542 0.0518
4 9 15 -0.4802 -0.0428
4 9 16 -1.2285 -0.0508
4 9 17 7.2347 -0.0221
4 9 18 3.9984 -0.0091
4 9 19 16.2049 0.1803
4 9 20 -6.7207 0.0848
4 10 0 2.5804 0.0051
4 10 1 -4.8207 -0.1048
4 10 2 4.1027 -0.0340
4 10 3 1.3333 -0.0514
4 10 4 1.6151 0.0155
4 10 5 -1.7523 0.0192
4 10 6 0.9942 0.0069
4 10 7 -3.4549 0.0179
4 10 8 9.0174 -0.0002
4 10 9 -1.0700 0.0273
4 10 10 3.7287 -0.0029
4 10 11 -4.3180 0.0312
4 10 12 -1.9084 -0.0185
4 10 13 4.4393 0.0511
4 10 14 -3.3072 -0.0028
4 10 15 1.3270 0.0084
4 10 16 0.3304 -0.1014
4 10 17 -0.6352 -0.0405
4 10 18 6.9773 0.1519
4 10 19 -2.3451 0.0787
4 11 0 -1.9624 -0.0850
4 11 1 2.5071 -0.0242
4 11 2 -0.7960 -0.0506
4 11 3 3.0979 -0.0067
4 11 4 5.2698 -0.0151
4 11 5 -3.0196 0.0272
4 11 6 -2.9285 0.0285
4 11 7 4.1271 -0.0000
4 11 8 -0.9702 0.0136
4 11 9 6.5546 0.0028
4 11 10 -4.3552 0.0271
4 11 11 -2.4618 -0.0259
4 11 12 -1.0260 0.0349
4 11 13 -2.0324 0.0132
4 11 14 6.9195 0.0493
4 11 15 -1.2717 -0.0323
4 11 16 -1.2552 -0.0023
4 11 17 -0.5173 -0.0202
4 11 18 -2.9635 0.0326
4 11 19 5.7110 0.3431
4 12 0 3.7786 0.0009
4 12 1 -2.4662 -0.0169
4 12 2 4.1010 -0.0188
4 12 3 5.6582 -0.0239
4 12 4 -0.7586 0.0175
4 12 5 5.0022 0.0142
4 12 6 -4.5049 0.0020
4 12 7 -2.9681 0.0141
4 12 8 5.3422 0.0025
4 12 9 -1.2298 0.0172
4 12 10 -5.2098 -0.0108
4 12 11 -5.7148 0.0311
4 12 12 -6.4465 -0.0155
4 12 13 5.2215 0.0455
4 12 14 0.4050 0.0446
4 12 15 3.8731 0.0484
4 12 16 -0.9487 -0.0490
4 12 17 -4.2384 0.0305
4 12 18 -1.6489 0.1375
4 13 0 -1.0427 -0.0041
4 13 1 5.3295 0.0002
4 13 2 -1.0357 0.0168
4 13 3 4.0448 0.0090
4 13 4 8.8665 -0.0049
4 13 5 -6.3676 -0.0054
4 13 6 -0.1550 0.0097
4 13 7 -1.3452 -0.0102
4 13 8 -2.2348 -0.0019
4 13 9 -3.4983 0.0067
4 13 10 -3.0796 0.0322
4 13 11 -16.9582 -0.0181
4 13 12 -0.8223 0.0299
4 13 13 -3.7859 0.0225
4 13 14 7.0602 0.0452
4 13 15 1.9338 0.0283
4 13 16 -1.6068 0.0518
4 13 17 -2.4150 -0.0388
4 13 18 -4.2740 0.0403
4 14 0 6.7220 0.0131
4 14 1 -3.5412 0.0442
4 14 2 6.2258 0.0269
4 14 3 1.3307 0.0157
4 14 4 -0.8005 -0.0010
4 14 5 4.7109 -0.0017
4 14 6 -6.2455 -0.0289
4 14 7 -5.6668 -0.0184
4 14 8 0.7210 -0.0034
4 14 9 -1.1364 0.0130
4 14 10 -17.9598 0.0061
4 14 11 -1.5345 0.0370
4 14 12 -16.8657 -0.0101
4 14 13 5.1733 0.0055
4 14 14 1.1400 0.0370
4 14 15 2.6617 0.0286
4 14 16 0.6456 -0.0344
4 14 17 -2.8552 0.0397
4 15 0 -0.7869 0.0270
4 15 1 4.5041 0.0315
4 15 2 -5.1809 0.0455
4 15 3 2.8945 0.0310
4 15 4 2.6497 0.0037
4 15 5 -3.9243 -0.0310
4 15 6 -4.6945 -0.0187
4 15 7 2.5614 -0.0258
4 15 8 -7.1693 -0.0170
4 15 9 -3.7411 -0.0009
4 15 10 0.8110 0.0422
4 15 11 -23.4446 0.0046
4 15 12 3.6531 0.0061
4 15 13 -6.7074 -0.0049
4 15 14 5.1430 -0.0343
4 15 15 2.3514 0.0094
4 15 16 -0.6108 0.0063
4 15 17 -0.8075 -0.0969
4 16 0 1.1356 0.0001
4 16 1 -2.1349 0.0351
4 16 2 0.6240 0.0481
4 16 3 -1.8292 0.0214
4 16 4 -1.2966 -0.0046
4 16 5 -0.5658 -0.0073
4 16 6 3.0894 -0.0319
4 16 7 -12.9834 -0.0141
4 16 8 11.4366 -0.0255
4 16 9 -4.6859 0.0129
4 16 10 -9.9998 0.0045
4 16 11 4.4619 0.0434
4 16 12 -13.8321 -0.0030
4 16 13 6.5293 -0.0453
4 16 14 1.7030 -0.0048
4 16 15 1.2938 -0.0514
4 16 16 0.4422 -0.0174
4 17 0 0.9753 0.0139
4 17 1 -2.9968 0.0139
4 17 2 0.6241 0.0200
4 17 3 -3.7701 0.0212
4 17 4 2.6981 0.0011
4 17 5 1.5304 -0.0230
4 17 6 -8.8189 0.0159
4 17 7 15.6951 -0.0229
4 17 8 -15.5311 -0.0003
4 17 9 11.5291 -0.0237
4 17 10 0.2004 0.0210
4 17 11 -8.2305 0.0199
4 17 12 7.9111 0.0141
4 17 13 0.3480 -0.0150
4 17 14 3.8956 -0.0607
4 17 15 2.1719 0.0178
4 18 0 -4.4257 -0.0133
4 18 1 4.5494 0.0049
4 18 2 -5.0282 0.0073
4 18 3 6.1832 0.0085
4 18 4 -3.6982 -0.0148
4 18 5 0.6690 0.0154
4 18 6 10.4670 -0.0102
4 18 7 -16.9619 0.0449
4 18 8 20.4552 -0.0268
4 18 9 -11.4495 -0.0505
4 18 10 6.5029 0.0132
4 18 11 5.8695 0.0060
4 18 12 1.6384 0.0243
4 18 13 7.2790 -0.0013
4 18 14 5.5418 -0.0058
4 19 0 3.4427 0.0021
4 19 1 -1.9848 -0.0139
4 19 2 8.5636 0.0230
4 19 3 -5.4529 -0.0237
4 19 4 6.1680 -0.0075
4 19 5 1.7988 -0.0167
4 19 6 -7.2878 0.0611
4 19 7 14.7319 -0.0112
4 19 8 -18.6986 -0.0419
4 19 9 13.5687 -0.0072
4 19 10 -2.6908 -0.1351
4 19 11 5.5478 0.0653
4 19 12 8.7407 0.0093
4 19 13 8.1068 0.0111
4 20 0 -1.3290 0.0221
4 20 1 6.4814 0.0252
4 20 2 0.8006 -0.0398
4 20 3 6.4629 0.0141
4 20 4 -2.9843 -0.0400
4 20 5 -0.1691 -0.0156
4 20 6 5.8236 -0.0163
4 20 7 -13.6427 0.0255
4 20 8 8.3846 -0.0236
4 20 9 -12.1147 -0.2339
4 20 10 5.3636 0.0529
4 20 11 5.4463 -0.1335
4 20 12 7.8941 0.0802
4 21 0 5.5716 -0.0054
4 21 1 5.5202 -0.0111
4 21 2 4.5099 0.0567
4 21 3 0.6218 -0.0753
4 21 4 -0.9317 -0.0727
4 21 5 0.8547 -0.0397
4 21 6 -5.8071 -0.0146
4 21 7 2.4567 -0.0388
4 21 8 -13.4344 -0.1571
4 21 9 -1.0186 -0.0045
4 21 10 -1.7301 -0.3095
4 22 0 2.0068 0.0496
4 22 1 3.1780 0.0302
4 22 2 6.4198 -0.0891
4 22 3 -2.2132 -0.0256
4 22 4 0.3086 -0.0820
4 22 5 -4.7932 -0.1423
4 22 6 1.8283 -0.0441
4 22 7 -7.6787 -0.0616
4 22 8 -4.6453 -0.0459
4 23 0 5.3744 -0.0417
4 23 1 6.1015 -0.0383
4 23 2 -0.4597 0.0157
4 23 3 2.0440 -0.1385
4 23 4 -5.8739 -0.1695
4 23 5 1.4004 -0.0547
4 23 6 -3.2153 -0.1071
4 24 0 2.1519 0.0139
4 24 1 1.4752 -0.0307
5 0 0 3.4192 0.1408
5 0 2 1.3130 0.3371
5 0 4 11.2364 0.2211
5 0 6 9.5010 0.1320
5 0 8 6.8234 0.0215
5 0 10 -0.1367 0.0480
5 0 12 3.8667 -0.0004
5 0 14 6.3005 -0.0721
5 0 16 -6.8826 -0.0877
5 0 18 -1.9837 -0.1102
5 0 20 3.8516 -0.0983
5 1 0 1.1814 0.0280
5 1 1 0.9916 0.3032
5 1 2 2.4464 0.0336
5 1 3 6.6351 0.2778
5 1 4 1.8082 0.0219
5 1 5 10.2538 0.1646
5 1 6 1.1591 0.0020
5 1 7 6.5145 0.0535
5 1 8 -0.6505 -0.0003
5 1 9 3.3965 0.0081
5 1 10 -1.1497 0.0065
5 1 11 0.1585 0.0433
5 1 12 0.1750 0.0251
5 1 13 5.9536 -0.0425
5 1 14 3.7015 -0.0225
5 1 15 -4.4582 -0.0742
5 1 16 0.1731 0.0371
5 1 17 -10.0574 -0.0990
5 1 18 -6.6165 0.0287
5 1 19 1.4125 -0.0333
5 1 20 -6.1517 0.1364
5 1 21 1.2676 0.1124
5 2 0 3.7717 0.1274
5 2 1 3.3071 0.0697
5 2 2 3.3846 0.2995
5 2 3 2.9520 0.0168
5 2 4 8.9365 0.1940
5 2 5 2.4688 -0.0396
5 2 6 3.9220 0.0993
5 2 7 0.0643 -0.0150
5 2 8 3.8279 0.0012
5 2 9 -2.0735 -0.0256
5 2 10 1.1487 0.0287
5 2 11 -1.6393 0.0045
5 2 12 2.2000 0.0093
5 2 13 1.7131 -0.0178
5 2 14 -4.9757 -0.0675
5 2 15 4.1403 -0.0132
5 2 16 -18.4160 -0.0937
5 2 17 -5.9113 0.0131
5 2 18 -9.0001 -0.0911
5 2 19 -9.7979 0.0266
5 2 20 -0.4129 0.1485
5 2 21 -6.8382 0.1663
5 3 0 2.2047 0.1169
5 3 1 3.7165 0.2204
5 3 2 2.5380 0.0631
5 3 3 7.1219 0.2127
5 3 4 2.3257 -0.0503
5 3 5 3.9897 0.1305
5 3 6 1.5563 -0.0513
5 3 7 0.9992 0.0405
5 3 8 -2.5732 -0.0230
5 3 9 2.8416 0.0028
5 3 10 -2.2290 -0.0418
5 3 11 0.8804 0.0345
5 3 12 -2.7426 -0.0151
5 3 13 -5.0336 -0.0376
5 3 14 0.9843 -0.0393
5 3 15 -21.1464 -0.0784
5 3 16 -1.0052 -0.0003
5 3 17 -20.3884 -0.1253
5 3 18 -7.1161 -0.0189
5 3 19 -6.6329 -0.0020
5 3 20 -6.2505 0.0605
5 3 21 -4.4705 0.3313
5 4 0 5.1300 0.0711
5 4 1 1.0120 0.1295
5 4 2 5.6702 0.1834
5 4 3 0.3219 0.0023
5 4 4 6.4133 0.1403
5 4 5 2.5807 -0.0780
5 4 6 0.7314 0.0753
5 4 7 -1.8338 -0.0201
5 4 8 3.6679 0.0133
5 4 9 -3.3347 -0.0501
5 4 10 1.4297 0.0196
5 4 11 -2.8705 -0.0484
5 4 12 -3.8588 0.0031
5 4 13 -6.1619 -0.0437
5 4 14 -17.7742 -0.0599
5 4 15 -2.6274 -0.0211
5 4 16 -22.3869 -0.0698
5 4 17 -2.3537 0.0022
5 4 18 -13.2956 -0.1311
5 4 19 -0.4853 -0.0084
5 4 20 -7.7432 0.1463
5 5 0 0.2511 0.1524
5 5 1 5.7135 0.1089
5 5 2 -2.2049 0.0854
5 5 3 7.2631 0.1234
5 5 4 1.4135 -0.0502
5 5 5 4.2005 0.0837
5 5 6 0.8667 -0.0373
5 5 7 4.9656 0.0309
5 5 8 -5.0330 -0.0212
5 5 9 4.5380 0.0100
5 5 10 -1.9934 -0.0692
5 5 11 -2.3556 0.0123
5 5 12 -6.6775 -0.0548
5 5 13 -12.6166 -0.0340
5 5 14 -9.7798 -0.0414
5 5 15 -17.3088 -0.0168
5 5 16 -3.5398 0.0181
5 5 17 -10.4447 -0.0668
5 5 18 3.5985 0.0171
5 5 19 -10.7217 -0.1114
5 5 20 2.9074 0.0019
5 6 0 7.6084 0.0233
5 6 1 -2.4427 0.1362
5 6 2 6.3016 0.0866
5 6 3 -1.8564 0.0201
5 6 4 7.2570 0.0779
5 6 5 3.0556 -0.0428
5 6 6 6.1231 0.0274
5 6 7 -4.2054 -0.0087
5 6 8 8.8024 0.0153
5 6 9 -4.3245 -0.0494
5 6 10 1.5895 0.0037
5 6 11 -2.5808 -0.0627
5 6 12 -6.8906 -0.0128
5 6 13 -11.0648 -0.0531
5 6 14 -13.6165 -0.0205
5 6 15 -10.3596 -0.0045
5 6 16 -2.3328 0.0513
5 6 17 0.1874 0.0551
5 6 18 -5.6037 -0.1372
5 6 19 6.4136 0.0160
5 6 20 -10.8566 -0.1016
5 7 0 -0.2792 0.1312
5 7 1 6.2401 0.0418
5 7 2 -3.2351 0.0845
5 7 3 6.8832 0.0617
5 7 4 2.0539 -0.0144
5 7 5 6.5533 0.0273
5 7 6 -1.0455 -0.0181
5 7 7 9.0898 0.0044
5 7 8 -7.0164 -0.0311
5 7 9 7.1209 0.0128
5 7 10 -2.1283 -0.0533
5 7 11 0.6388 -0.0054
5 7 12 -5.3926 -0.0535
5 7 13 -8.9176 -0.0294
5 7 14 -12.7951 -0.0367
5 7 15 -2.4108 0.0436
5 7 16 -9.1360 0.0268
5 7 17 6.0152 0.0147
5 7 18 2.0974 0.0664
5 7 19 -10.0652 -0.2691
5 7 20 1.2228 -0.0315
5 8 0 6.5405 -0.0084
5 8 1 -0.4924 0.1149
5 8 2 4.4660 0.0339
5 8 3 0.2542 0.0305
5 8 4 5.7555 0.0365
5 8 5 1.7511 -0.0163
5 8 6 5.5734 -0.0088
5 8 7 -7.1942 -0.0337
5 8 8 8.1295 0.0169
5 8 9 -5.2486 -0.0498
5 8 10 6.7823 0.0074
5 8 11 -2.3465 -0.0479
5 8 12 1.6167 -0.0097
5 8 13 -6.8782 -0.0530
5 8 14 -6.7056 -0.0275
5 8 15 -15.0087 -0.0335
5 8 16 8.5161 0.0704
5 8 17 -9.0400 0.0397
5 8 18 -0.7941 -0.1519
5 8 19 -1.2843 0.0351
5 9 0 1.3399 0.1116
5 9 1 2.7707 0.0055
5 9 2 1.2860 0.0705
5 9 3 3.1717 0.0237
5 9 4 3.8904 -0.0008
5 9 5 2.8514 0.0054
5 9 6 -4.3265 -0.0266
5 9 7 3.6981 -0.0053
5 9 8 -7.8252 -0.0591
5 9 9 6.4913 0.0205
5 9 10 -4.6025 -0.0479
5 9 11 10.2421 0.0140
5 9 12 -2.0066 -0.0605
5 9 13 -1.3262 -0.0278
5 9 14 -9.6221 -0.0618
5 9 15 -1.0043 -0.0122
5 9 16 -19.8586 -0.0440
5 9 17 7.8859 0.0126
5 9 18 -8.7554 0.0517
5 9 19 -7.3158 -0.2741
5 10 0 1.5630 -0.0058
5 10 1 2.3121 0.0922
5 10 2 1.4351 -0.0035
5 10 3 5.6316 0.0154
5 10 4 1.8672 0.0143
5 10 5 1.8746 -0.0103
5 10 6 0.1641 -0.0137
5 10 7 -7.4825 -0.0469
5 10 8 1.2447 0.0045
5 10 9 -6.5229 -0.0508
5 10 10 7.8961 0.0162
5 10 11 -5.1311 -0.0600
5 10 12 8.6091 0.0218
5 10 13 0.2362 -0.0653
5 10 14 -6.0611 -0.0556
5 10 15 -18.7918 -0.0748
5 10 16 4.7859 0.0237
5 10 17 -20.3445 -0.0141
5 10 18 0.6116 -0.0391
5 10 19 -5.5670 0.0543
5 11 0 -1.3396 0.0852
5 11 1 2.1497 -0.0034
5 11 2 4.8747 0.0317
5 11 3 3.1567 -0.0116
5 11 4 7.6418 -0.0118
5 11 5 0.8479 0.0040
5 11 6 -2.5161 -0.0128
5 11 7 -2.1843 -0.0160
5 11 8 -4.9936 -0.0368
5 11 9 -0.8073 -0.0048
5 11 10 -9.0101 -0.0378
5 11 11 7.6318 0.0323
5 11 12 0.1091 -0.0653
5 11 13 -1.2069 -0.0013
5 11 14 -4.1659 -0.0453
5 11 15 -4.7188 -0.0360
5 11 16 -27.0524 -0.0479
5 11 17 6.3553 0.0966
5 11 18 -11.2113 0.0496
5 12 0 1.1369 0.0158
5 12 1 0.8452 0.0386
5 12 2 7.6335 -0.0259
5 12 3 7.2239 -0.0176
5 12 4 4.9564 -0.0016
5 12 5 3.8473 -0.0008
5 12 6 -0.4199 0.0032
5 12 7 -1.4462 -0.0059
5 12 8 -5.6000 -0.0192
5 12 9 -4.8165 -0.0037
5 12 10 -2.5379 -0.0024
5 12 11 -8.5434 -0.0393
5 12 12 0.4250 0.0429
5 12 13 6.3740 -0.0270
5 12 14 -9.4376 -0.0288
5 12 15 -17.3559 -0.0086
5 12 16 1.5980 0.0542
5 12 17 -21.1102 0.0369
5 12 18 3.1121 0.1713
5 13 0 -1.5344 0.0232
5 13 1 8.6898 -0.0006
5 13 2 2.1486 -0.0100
5 13 3 11.6371 -0.0308
5 13 4 4.6686 -0.0091
5 13 5 4.4716 0.0260
5 13 6 0.7028 0.0125
5 13 7 -3.3053 0.0107
5 13 8 3.3733 0.0136
5 13 9 -8.5226 -0.0230
5 13 10 -8.8171 0.0057
5 13 11 -5.4481 0.0201
5 13 12 -0.2955 -0.0201
5 13 13 -10.1778 0.0184
5 13 14 0.5604 0.0190
5 13 15 -9.0240 -0.0140
5 13 16 -23.4880 0.0497
5 13 17 4.6046 0.1386
5 14 0 1.0969 0.0070
5 14 1 -0.1002 -0.0134
5 14 2 14.7907 -0.0260
5 14 3 0.7644 -0.0053
5 14 4 9.4478 0.0006
5 14 5 -0.7648 0.0147
5 14 6 2.1457 0.0555
5 14 7 4.9818 0.0094
5 14 8 -5.7793 0.0077
5 14 9 3.2231 0.0179
5 14 10 -8.4441 -0.0139
5 14 11 -9.7236 -0.0005
5 14 12 -10.8110 0.0235
5 14 13 4.1684 0.0116
5 14 14 -16.2533 -0.0144
5 14 15 -12.0926 0.0353
5 14 16 -4.1211 0.0121
5 14 17 -12.3319 0.1043
5 15 0 4.1825 -0.0245
5 15 1 6.8320 0.0044
5 15 2 -1.1609 -0.0136
5 15 3 11.1723 -0.0299
5 15 4 -1.9868 0.0231
5 15 5 4.9190 0.0434
5 15 6 -0.9674 0.0037
5 15 7 0.6272 0.0572
5 15 8 11.0467 0.0000
5 15 9 -4.0637 -0.0061
5 15 10 -3.6598 -0.0052
5 15 11 -7.7270 -0.0037
5 15 12 -7.4881 0.0110
5 15 13 -16.2982 0.0005
5 15 14 -2.4080 0.0035
5 15 15 -14.3630 -0.0342
5 15 16 -12.6292 0.0430
5 16 0 -4.6982 -0.0043
5 16 1 -0.3730 -0.0489
5 16 2 6.1453 -0.0137
5 16 3 0.8841 0.0140
5 16 4 2.4703 -0.0106
5 16 5 -3.3537 0.0080
5 16 6 3.5913 0.0579
5 16 7 4.7664 -0.0045
5 16 8 2.1733 0.0253
5 16 9 8.6984 -0.0246
5 16 10 -0.2380 -0.0128
5 16 11 -11.8693 -0.0136
5 16 12 -9.3972 -0.0081
5 16 13 -8.2521 0.0175
5 16 14 -16.2691 -0.0178
5 16 15 -7.1613 -0.0298
5 17 0 0.8079 -0.0375
5 17 1 -2.6977 0.0041
5 17 2 1.6627 -0.0441
5 17 3 -1.8643 -0.0254
5 17 4 4.3058 0.0082
5 17 5 -0.7517 0.0101
5 17 6 -3.3273 -0.0094
5 17 7 4.9376 0.0322
5 17 8 7.7942 0.0091
5 17 9 4.9247 -0.0023
5 17 10 -2.0425 -0.0655
5 17 11 0.2526 -0.0112
5 17 12 -17.1767 0.0173
5 17 13 -9.7141 -0.0146
5 17 14 -8.5742 -0.0049
5 18 0 -5.6766 -0.0197
5 18 1 -4.5558 -0.0804
5 18 2 -3.6564 -0.0022
5 18 3 10.9661 -0.0151
5 18 4 -7.1619 -0.0103
5 18 5 0.8750 -0.0337
5 18 6 1.9559 0.0125
5 18 7 -4.0554 0.0434
5 18 8 4.8551 0.0010
5 18 9 3.7934 -0.0302
5 18 10 4.6620 -0.0020
5 18 11 -12.5298 -0.0767
5 18 12 -1.2073 -0.0111
5 18 13 -16.4104 0.0497
5 19 0 -8.0131 -0.0246
5 19 1 -2.4151 -0.0026
5 19 2 4.1929 -0.0413
5 19 3 -6.9281 0.0186
5 19 4 11.3121 -0.0252
5 19 5 -4.1509 0.0165
5 19 6 -9.5921 -0.0241
5 19 7 2.7531 -0.0003
5 19 8 -4.9931 0.0755
5 19 9 1.7058 -0.0033
5 19 10 -2.1247 -0.1361
5 19 11 2.0460 0.0061
5 19 12 -15.8778 -0.0302
5 20 0 0.4023 -0.0084
5 20 1 -6.9530 -0.0238
5 20 2 -1.1924 0.0424
5 20 3 11.9865 0.0384
5 20 4 -6.1815 0.0585
5 20 5 -3.4846 -0.0923
5 20 6 0.7251 0.0204
5 20 7 -16.9573 0.0401
5 20 8 -1.2838 -0.0087
5 20 9 -2.9993 -0.0390
5 20 10 -1.6910 0.0040
5 20 11 -4.8652 -0.1857
5 21 0 -5.0749 0.0093
5 21 1 2.9499 0.0546
5 21 2 2.2123 0.0820
5 21 3 -2.4389 0.0922
5 21 4 4.1156 -0.0006
5 21 5 -0.6816 0.0625
5 21 6 -18.5389 -0.1368
5 21 7 0.5923 0.0017
5 21 8 -13.8968 0.0298
5 21 9 -5.4679 -0.0106
5 22 0 4.9081 0.0987
5 22 1 -3.1751 0.0572
5 22 2 1.4638 0.1058
5 22 3 4.5182 0.1416
5 22 4 -1.0121 0.0884
5 22 5 -10.0304 -0.1654
5 22 6 3.3726 0.0193
5 22 7 -20.0555 -0.1116
5 23 0 1.9178 0.0061
5 23 1 3.7916 0.1393
5 23 2 0.5445 0.1246
5 23 3 -0.8854 0.0875
5 23 4 -1.1129 0.0166
6 0 0 -1.9818 -0.0733
6 0 2 -1.3443 -0.2617
6 0 4 8.1360 -0.1492
6 0 6 -1.4807 -0.0457
6 0 8 5.2577 0.0184
6 0 10 1.7683 0.0217
6 0 12 -1.7480 0.0341
6 0 14 3.6449 0.1154
6 0 16 -3.5510 0.1337
6 0 18 -7.8391 0.1776
6 0 20 -6.4328 0.3303
6 1 0 -1.1896 -0.0593
6 1 1 -3.4111 -0.2108
6 1 2 1.4062 -0.0531
6 1 3 5.5757 -0.2277
6 1 4 1.6353 -0.0264
6 1 5 3.6107 -0.1209
6 1 6 0.5937 -0.0012
6 1 7 -0.6023 -0.0232
6 1 8 0.6661 -0.0127
6 1 9 6.5303 0.0243
6 1 10 1.7732 0.0264
6 1 11 -1.9003 0.0045
6 1 12 2.7501 0.0041
6 1 13 2.2711 0.0561
6 1 14 2.7451 0.0057
6 1 15 -2.5557 0.1495
6 1 16 -1.8063 0.0062
6 1 17 -10.1582 0.1030
6 1 18 -4.8038 -0.0118
6 1 19 -9.1264 0.3605
6 1 20 -4.7773 0.0077
6 2 0 -1.1414 -0.0795
6 2 1 0.2349 -0.0792
6 2 2 1.3244 -0.2420
6 2 3 2.7125 -0.0448
6 2 4 7.7551 -0.1833
6 2 5 1.5709 0.0260
6 2 6 -2.2962 -0.0870
6 2 7 -0.3979 0.0066
6 2 8 4.4639 0.0045
6 2 9 1.5862 0.0214
6 2 10 2.6529 0.0124
6 2 11 3.3700 0.0376
6 2 12 0.9623 -0.0035
6 2 13 3.2785 0.0194
6 2 14 -2.5658 0.1052
6 2 15 -2.6022 0.0155
6 2 16 -16.3875 0.0818
6 2 17 -8.0864 -0.0519
6 2 18 -15.4248 0.1463
6 2 19 -5.1473 -0.0095
6 2 20 -8.0737 0.5250
6 3 0 -1.4812 -0.1109
6 3 1 0.2523 -0.1847
6 3 2 1.3488 -0.0836
6 3 3 6.7079 -0.2081
6 3 4 2.6387 0.0183
6 3 5 1.8389 -0.1305
6 3 6 -0.7340 0.0438
6 3 7 -0.3479 -0.0415
6 3 8 -1.3977 0.0153
6 3 9 5.6591 0.0136
6 3 10 2.4616 0.0384
6 3 11 0.3654 -0.0057
6 3 12 2.0186 0.0294
6 3 13 -0.0020 0.0237
6 3 14 -5.3182 0.0351
6 3 15 -17.5420 0.0920
6 3 16 -13.7057 -0.0484
6 3 17 -22.8734 -0.0203
6 3 18 -4.8518 -0.0749
6 3 19 -12.0685 0.3223
6 3 20 1.8464 0.0114
6 4 0 0.7290 -0.0766
6 4 1 -1.1390 -0.1165
6 4 2 3.7464 -0.1890
6 4 3 1.5350 -0.0345
6 4 4 5.1636 -0.1458
6 4 5 1.7561 0.0688
6 4 6 -1.5200 -0.0716
6 4 7 -3.4973 0.0302
6 4 8 5.5604 -0.0221
6 4 9 -0.5991 0.0270
6 4 10 0.5299 0.0036
6 4 11 0.8300 0.0244
6 4 12 -0.7721 -0.0124
6 4 13 -6.3329 0.0342
6 4 14 -10.2096 0.0548
6 4 15 -19.7280 0.0064
6 4 16 -23.5690 -0.0018
6 4 17 -11.4458 -0.1025
6 4 18 -14.4492 0.0267
6 4 19 10.6197 -0.0272
6 4 20 -5.0484 0.4356
6 5 0 -0.7289 -0.1293
6 5 1 2.3909 -0.1282
6 5 2 -1.3874 -0.0967
6 5 3 4.6217 -0.1434
6 5 4 3.5232 0.0388
6 5 5 0.4681 -0.0729
6 5 6 -0.1806 0.0580
6 5 7 3.0297 -0.0482
6 5 8 -3.0252 0.0222
6 5 9 3.7019 -0.0285
6 5 10 -0.7025 0.0301
6 5 11 -5.4951 -0.0108
6 5 12 -5.0965 0.0208
6 5 13 -3.9014 -0.0031
6 5 14 -18.3864 0.0458
6 5 15 -14.8055 0.0560
6 5 16 -20.9484 -0.0393
6 5 17 -12.2143 -0.0545
6 5 18 9.5504 -0.0732
6 5 19 -2.9256 0.1930
6 5 20 18.8018 0.0049
6 6 0 2.4503 -0.0436
6 6 1 -1.3615 -0.1233
6 6 2 2.8827 -0.1163
6 6 3 1.6205 -0.0351
6 6 4 2.3161 -0.0789
6 6 5 5.3704 0.0604
6 6 6 -0.0588 -0.0279
6 6 7 -0.8317 0.0232
6 6 8 5.2604 -0.0588
6 6 9 -0.5905 0.0398
6 6 10 -5.4712 -0.0263
6 6 11 -4.4726 0.0410
6 6 12 -5.5385 -0.0266
6 6 13 -11.1029 0.0477
6 6 14 -3.2025 0.0277
6 6 15 -21.2292 0.0433
6 6 16 -5.4858 0.0338
6 6 17 -1.0021 -0.0471
6 6 18 -0.0152 -0.0170
6 6 19 24.4615 -0.0294
6 7 0 1.9686 -0.1122
6 7 1 2.1343 -0.0604
6 7 2 0.8117 -0.0883
6 7 3 2.0160 -0.0907
6 7 4 6.8544 0.0207
6 7 5 -0.2420 -0.0113
6 7 6 4.4090 0.0272
6 7 7 0.7146 -0.0276
6 7 8 2.1635 0.0251
6 7 9 -1.2478 -0.0472
6 7 10 -1.8581 0.0766
6 7 11 -8.4190 -0.0184
6 7 12 -6.7252 0.0623
6 7 13 2.6889 -0.0298
6 7 14 -10.9871 0.0725
6 7 15 3.8455 0.0657
6 7 16 -8.7698 0.0200
6 7 17 2.3150 -0.0302
6 7 18 18.4428 -0.0392
6 7 19 1.4047 0.0073
6 8 0 2.1345 -0.0003
6 8 1 4.3502 -0.0935
6 8 2 0.2781 -0.0635
6 8 3 5.7380 -0.0256
6 8 4 0.9139 -0.0415
6 8 5 7.8888 0.0275
6 8 6 -3.0090 0.0242
6 8 7 4.4872 0.0067
6 8 8 -2.5710 -0.0283
6 8 9 4.1818 0.0662
6 8 10 -6.4721 -0.0047
6 8 11 -4.7135 0.0957
6 8 12 1.6529 -0.0268
6 8 13 -2.0538 0.0678
6 8 14 12.4306 0.0005
6 8 15 -5.7436 0.0566
6 8 16 5.8443 0.0356
6 8 17 6.3515 -0.0301
6 8 18 -1.5332 -0.1568
6 8 19 15.7416 -0.0538
6 9 0 5.7415 -0.0787
6 9 1 0.1707 0.0051
6 9 2 6.8951 -0.0479
6 9 3 -0.7319 -0.0573
6 9 4 8.2678 0.0166
6 9 5 -0.6607 0.0179
6 9 6 5.2487 0.0146
6 9 7 -7.0114 0.0158
6 9 8 7.4265 0.0265
6 9 9 -5.6683 0.0013
6 9 10 1.0670 0.0919
6 9 11 -0.7081 0.0183
6 9 12 -0.6699 0.0664
6 9 13 14.6018 -0.0333
6 9 14 3.2237 0.0486
6 9 15 12.5484 0.0325
6 9 16 -1.9295 -0.0139
6 9 17 -2.5265 -0.1134
6 9 18 8.8502 -0.0836
6 10 0 1.5011 0.0507
6 10 1 7.5070 -0.0549
6 10 2 -1.7078 0.0005
6 10 3 7.5162 -0.0044
6 10 4 1.2863 -0.0196
6 10 5 5.5909 0.0229
6 10 6 -3.8222 0.0288
6 10 7 5.4485 0.0177
6 10 8 -9.1485 -0.0014
6 10 9 7.2539 0.0495
6 10 10 -2.2159 0.0297
6 10 11 -0.6443 0.0613
6 10 12 9.8933 0.0054
6 10 13 7.9867 0.0229
6 10 14 16.8767 -0.0085
6 10 15 0.2771 0.0103
6 10 16 2.7353 0.0008
6 10 17 -1.9732 -0.1027
6 10 18 -8.3944 -0.2629
6 11 0 3.0584 -0.0505
6 11 1 1.9887 0.0630
6 11 2 6.3531 -0.0267
6 11 3 0.6420 -0.0022
6 11 4 4.2463 0.0038
6 11 5 4.0794 0.0064
6 11 6 2.7658 0.0217
6 11 7 -7.4581 -0.0069
6 11 8 7.5778 0.0254
6 11 9 -5.7144 -0.0043
6 11 10 2.6022 0.0430
6 11 11 5.0733 0.0272
6 11 12 5.5460 0.0098
6 11 13 13.2866 -0.0071
6 11 14 9.0820 0.0172
6 11 15 8.9255 0.0328
6 11 16 -6.6975 -0.0433
6 11 17 -4.4944 -0.0760
6 12 0 3.4056 0.0380
6 12 1 4.5064 -0.0339
6 12 2 3.8275 0.0471
6 12 3 1.4379 -0.0163
6 12 4 6.9634 0.0009
6 12 5 -0.4831 -0.0032
6 12 6 2.9852 -0.0109
6 12 7 3.9479 0.0189
6 12 8 -7.8344 -0.0275
6 12 9 5.6250 0.0243
6 12 10 2.2744 -0.0039
6 12 11 1.6111 0.0181
6 12 12 8.5566 0.0081
6 12 13 12.8670 0.0041
6 12 14 8.0229 0.0068
6 12 15 0.9996 0.0339
6 12 16 2.2098 0.0535
6 12 17 -7.7917 -0.0808
6 13 0 4.5409 -0.0186
6 13 1 7.7207 0.0354
6 13 2 1.9339 -0.0113
6 13 3 7.1874 0.0198
6 13 4 -5.4317 -0.0164
6 13 5 10.3106 -0.0110
6 13 6 -1.0191 -0.0067
6 13 7 -1.5152 -0.0203
6 13 8 5.5241 0.0067
6 13 9 -1.2925 -0.0181
6 13 10 1.1543 0.0193
6 13 11 9.9784 -0.0069
6 13 12 7.3914 0.0069
6 13 13 5.2385 -0.0069
6 13 14 11.9196 0.0402
6 13 15 2.5742 0.0311
6 13 16 -5.0069 0.0333
6 14 0 3.0227 -0.0184
6 14 1 7.9825 0.0020
6 14 2 9.3157 0.0157
6 14 3 -5.4309 0.0168
6 14 4 8.0188 -0.0071
6 14 5 -7.1400 -0.0150
6 14 6 7.0358 -0.0201
6 14 7 3.0382 -0.0180
6 14 8 -1.7975 0.0055
6 14 9 3.2257 -0.0041
6 14 10 11.4221 -0.0088
6 14 11 0.2395 0.0106
6 14 12 11.5301 -0.0082
6 14 13 12.3544 0.0138
6 14 14 -0.6846 -0.0152
6 14 15 5.3697 0.0601
6 14 16 2.2375 0.0325
6 15 0 15.1799 0.0092
6 15 1 7.4883 0.0001
6 15 2 3.3488 0.0355
6 15 3 4.9570 -0.0066
6 15 4 -8.7707 0.0333
6 15 5 4.9057 -0.0327
6 15 6 -0.2361 -0.0268
6 15 7 3.1583 -0.0023
6 15 8 5.3676 -0.0233
6 15 9 7.9698 0.0212
6 15 10 -1.7359 -0.0134
6 15 11 21.6339 -0.0031
6 15 12 2.7869 -0.0015
6 15 13 4.9958 -0.0079
6 15 14 11.1596 0.0124
6 15 15 -2.5074 -0.0245
6 16 0 0.0207 0.0327
6 16 1 12.6108 0.0071
6 16 2 6.1078 -0.0022
6 16 3 -1.7262 0.0606
6 16 4 -3.2813 -0.0285
6 16 5 -0.6879 0.0067
6 16 6 3.1472 -0.0455
6 16 7 7.4944 -0.0244
6 16 8 6.0377 0.0112
6 16 9 1.1494 -0.0079
6 16 10 21.7490 0.0101
6 16 11 -5.9032 -0.0282
6 16 12 19.4017 0.0124
6 16 13 4.9279 -0.0097
6 16 14 -2.5342 -0.0079
6 17 0 13.7843 0.0053
6 17 1 4.7538 0.0294
6 17 2 6.1402 0.0013
6 17 3 -2.4146 -0.0142
6 17 4 3.7566 0.0400
6 17 5 -6.2595 -0.0468
6 17 6 10.4820 -0.0295
6 17 7 5.9718 -0.0441
6 17 8 6.4521 0.0447
6 17 9 14.0329 -0.0043
6 17 10 -7.2195 -0.0067
6 17 11 26.0835 0.0080
6 17 12 -6.5717 -0.0275
6 17 13 7.6076 0.0319
6 18 0 -1.2705 0.0649
6 18 1 6.6551 -0.0497
6 18 2 5.0196 -0.0120
6 18 3 7.5684 0.0104
6 18 4 -10.2705 -0.0157
6 18 5 13.6170 -0.0263
6 18 6 -0.3233 -0.0430
6 18 7 11.4470 0.0329
6 18 8 9.3245 -0.0414
6 18 9 -2.3137 0.1199
6 18 10 18.4968 -0.0200
6 18 11 -12.4950 -0.0330
6 18 12 17.1456 0.0237
6 19 0 2.7210 -0.0102
6 19 1 4.0154 -0.0129
6 19 2 5.5242 -0.0449
6 19 3 -1.3474 -0.0317
6 19 4 14.1005 0.0147
6 19 5 -8.4973 0.0133
6 19 6 13.1415 -0.0503
6 19 7 6.1054 -0.0182
6 19 8 3.1203 0.1838
6 19 9 9.0604 -0.0403
6 19 10 -9.4643 0.0832
6 19 11 14.6619 -0.0184
6 20 0 -5.5005 -0.0127
6 20 1 1.8358 -0.0415
6 20 2 5.0108 -0.0690
6 20 3 10.3436 0.0594
6 20 4 -6.8953 0.0031
6 20 5 11.8715 -0.0252
6 20 6 -0.7164 0.0619
6 20 7 3.5106 0.0457
6 20 8 5.8799 -0.0013
6 20 9 -3.2358 0.2329
6 21 0 1.0062 -0.0135
6 21 1 -1.7816 -0.0473
6 21 2 5.3376 0.0541
6 21 3 -0.2178 -0.0620
6 21 4 10.2267 0.1379
6 21 5 -5.5067 0.0682
6 21 6 0.8630 -0.0702
6 21 7 3.1205 0.0805
6 22 0 -10.0292 0.0024
6 22 1 2.7516 0.0148
6 22 2 -0.7944 -0.0448
6 22 3 8.0639 0.2139
6 22 4 -3.9026 -0.0148
6 22 5 1.9782 0.0654
7 0 0 0.5799 0.0163
7 0 2 -2.7599 0.1857
7 0 4 -3.8903 0.1169
7 0 6 -1.3289 0.0195
7 0 8 -2.1004 -0.0229
7 0 10 -7.0181 -0.0571
7 0 12 0.4844 -0.0557
7 0 14 1.3840 -0.0899
7 0 16 -18.2064 -0.1325
7 0 18 -11.0476 -0.0554
7 1 0 -2.2112 0.0489
7 1 1 0.0556 0.1409
7 1 2 0.6416 0.0267
7 1 3 -4.3836 0.1687
7 1 4 -0.4888 0.0166
7 1 5 -1.9688 0.0724
7 1 6 1.4802 -0.0240
7 1 7 -2.0293 0.0064
7 1 8 4.2219 -0.0150
7 1 9 -3.0881 -0.0400
7 1 10 1.5221 -0.0534
7 1 11 -4.6539 -0.0788
7 1 12 -0.3522 -0.0375
7 1 13 5.6368 -0.0662
7 1 14 1.4190 -0.0326
7 1 15 -11.1512 -0.1315
7 1 16 2.1325 0.0333
7 1 17 -17.8191 -0.1056
7 1 18 -0.6697 0.0699
7 1 19 -4.8315 0.1705
7 2 0 -1.4561 0.0281
7 2 1 -0.1000 0.0734
7 2 2 -1.2316 0.1924
7 2 3 1.1963 0.0208
7 2 4 -3.0815 0.1316
7 2 5 -0.9129 -0.0308
7 2 6 -3.0259 0.0509
7 2 7 5.1830 -0.0335
7 2 8 -0.9471 0.0085
7 2 9 4.7017 -0.0237
7 2 10 -2.2694 -0.0479
7 2 11 -0.2350 -0.0479
7 2 12 3.1393 -0.0535
7 2 13 -0.7186 -0.0076
7 2 14 -2.0101 -0.0706
7 2 15 0.8484 -0.0162
7 2 16 -21.1908 -0.1698
7 2 17 -1.4531 0.0581
7 2 18 -9.1766 0.0516
7 2 19 -4.0797 0.0703
7 3 0 -0.6349 0.1091
7 3 1 0.4741 0.1587
7 3 2 3.8980 0.0604
7 3 3 -1.9997 0.1801
7 3 4 -1.3674 -0.0175
7 3 5 -3.4859 0.1039
7 3 6 1.3592 -0.0603
7 3 7 -3.0727 0.0430
7 3 8 5.3975 -0.0078
7 3 9 2.1350 0.0233
7 3 10 1.2457 -0.0513
7 3 11 0.7405 -0.0232
7 3 12 -2.5582 -0.0159
7 3 13 3.1907 0.0052
7 3 14 -3.8042 -0.0146
7 3 15 -18.3903 -0.1226
7 3 16 -5.8310 -0.0002
7 3 17 -14.8211 -0.1093
7 3 18 -6.9942 0.0613
7 3 19 0.9785 0.2090
7 4 0 -2.3113 0.0591
7 4 1 4.1264 0.1113
7 4 2 0.8448 0.1994
7 4 3 2.1652 0.0177
7 4 4 -2.8847 0.1484
7 4 5 -2.4013 -0.0592
7 4 6 -4.8018 0.0724
7 4 7 3.0324 -0.0293
7 4 8 1.9175 0.0495
7 4 9 1.5250 -0.0220
7 4 10 1.5060 0.0346
7 4 11 -2.0297 -0.0680
7 4 12 1.5909 0.0329
7 4 13 -6.7148 -0.0083
7 4 14 -10.2876 0.0052
7 4 15 -10.6609 -0.0366
7 4 16 -21.2230 -0.1499
7 4 17 -11.5707 0.0309
7 4 18 4.3024 0.0783
7 4 19 -4.8135 0.0693
7 5 0 2.6885 0.1352
7 5 1 2.2461 0.1534
7 5 2 5.4077 0.0696
7 5 3 -0.9848 0.1717
7 5 4 -2.8208 -0.0309
7 5 5 -3.7324 0.1039
7 5 6 0.5343 -0.0594
7 5 7 -0.7583 0.0369
7 5 8 0.7395 -0.0027
7 5 9 3.1190 0.0580
7 5 10 -1.1967 -0.0765
7 5 11 -3.6099 0.0310
7 5 12 -5.8194 -0.0514
7 5 13 -3.5242 0.0647
7 5 14 -11.9405 -0.0334
7 5 15 -21.7471 -0.0575
7 5 16 -13.0107 -0.0059
7 5 17 -1.8094 -0.0151
7 5 18 -6.9233 0.0710
7 5 19 15.2833 0.2212
7 6 0 0.9530 0.0493
7 6 1 4.5467 0.1213
7 6 2 1.7697 0.1541
7 6 3 -0.2913 0.0131
7 6 4 -1.8324 0.1117
7 6 5 -1.8849 -0.0601
7 6 6 -0.9389 0.0413
7 6 7 1.7294 -0.0300
7 6 8 3.8467 0.0274
7 6 9 -1.6684 -0.0352
7 6 10 -6.1782 0.0362
7 6 11 -2.5682 -0.0865
7 6 12 -5.2100 0.0223
7 6 13 -10.0561 -0.0327
7 6 14 -11.9740 0.0238
7 6 15 -10.5399 -0.0273
7 6 16 -14.4183 -0.0403
7 6 17 -4.7428 0.0729
7 6 18 17.3290 0.2052
7 7 0 0.6101 0.1370
7 7 1 2.4735 0.0837
7 7 2 2.8811 0.0681
7 7 3 -0.2895 0.0883
7 7 4 -4.0038 -0.0238
7 7 5 0.2155 0.0445
7 7 6 3.2914 -0.0578
7 7 7 4.9144 0.0015
7 7 8 -1.2714 -0.0231
7 7 9 -2.6944 0.0355
7 7 10 -0.6152 -0.0670
7 7 11 -12.6134 -0.0093
7 7 12 -5.3371 -0.0465
7 7 13 -2.0979 0.0066
7 7 14 -8.2682 -0.0291
7 7 15 -16.5418 -0.0320
7 7 16 -0.5886 0.0398
7 7 17 3.0088 0.1038
7 7 18 5.1865 0.1139
7 8 0 0.0831 0.0052
7 8 1 2.6184 0.1042
7 8 2 0.0617 0.0519
7 8 3 -2.4089 0.0267
7 8 4 -0.2632 0.0181
7 8 5 1.4853 -0.0318
7 8 6 5.0904 -0.0013
7 8 7 2.8989 -0.0404
7 8 8 4.8651 0.0143
7 8 9 -2.1671 -0.0400
7 8 10 -14.0785 0.0187
7 8 11 0.6036 -0.0529
7 8 12 -4.4794 -0.0302
7 8 13 -6.0582 -0.0328
7 8 14 -4.7778 -0.0239
7 8 15 -0.0034 -0.0069
7 8 16 -13.4099 -0.0088
7 8 17 7.0637 0.0971
7 8 18 8.6254 0.1946
7 9 0 -1.2322 0.0874
7 9 1 -2.9006 0.0119
7 9 2 1.5891 0.0534
7 9 3 -1.3133 0.0015
7 9 4 -1.7792 0.0202
7 9 5 1.8473 -0.0119
7 9 6 7.5772 -0.0221
7 9 7 9.7996 -0.0074
7 9 8 -1.9534 -0.0324
7 9 9 -3.8472 0.0326
7 9 10 1.9969 -0.0479
7 9 11 -12.4361 -0.0105
7 9 12 -0.7974 -0.0497
7 9 13 2.9728 -0.0149
7 9 14 -2.1800 -0.0403
7 9 15 -15.0351 -0.0334
7 9 16 3.8504 0.0316
7 9 17 -6.3481 0.0552
7 10 0 -7.2472 -0.0237
7 10 1 0.9126 0.0422
7 10 2 -3.2588 0.0066
7 10 3 -1.0881 0.0337
7 10 4 -1.2655 -0.0140
7 10 5 6.3388 0.0208
7 10 6 6.8448 -0.0129
7 10 7 4.6869 -0.0128
7 10 8 9.3556 0.0034
7 10 9 -0.9845 -0.0350
7 10 10 -9.7051 0.0120
7 10 11 4.5332 -0.0582
7 10 12 -1.9895 -0.0035
7 10 13 -2.2930 -0.0659
7 10 14 -7.1574 0.0127
7 10 15 -0.4973 -0.0096
7 10 16 -18.6192 0.0135
7 10 17 -0.9016 0.0351
7 11 0 -3.8706 0.0233
7 11 1 -8.6510 -0.0223
7 11 2 1.5526 0.0069
7 11 3 -0.8238 0.0083
7 11 4 1.5458 0.0246
7 11 5 0.6806 -0.0028
7 11 6 9.7364 0.0102
7 11 7 12.9797 -0.0112
7 11 8 -0.2437 -0.0112
7 11 9 4.0680 -0.0059
7 11 10 5.0665 -0.0394
7 11 11 -6.0988 -0.0116
7 11 12 0.8896 -0.0706
7 11 13 -3.6696 0.0325
7 11 14 -2.5230 -0.0194
7 11 15 -20.7869 0.0606
7 11 16 -5.0506 0.0289
7 12 0 -13.0969 -0.0772
7 12 1 -0.0183 -0.0058
7 12 2 -2.9296 -0.0069
7 12 3 1.4192 -0.0067
7 12 4 -0.0560 0.0121
7 12 5 5.7266 -0.0004
7 12 6 6.4413 0.0041
7 12 7 3.5978 0.0021
7 12 8 14.1586 -0.0083
7 12 9 2.4092 -0.0088
7 12 10 0.5611 -0.0274
7 12 11 4.9792 -0.0392
7 12 12 -3.1846 -0.0043
7 12 13 -3.3401 -0.0202
7 12 14 -16.1388 0.0635
7 12 15 -3.3596 0.0759
7 12 16 -16.5026 0.1271
7 13 0 -3.5288 0.0124
7 13 1 -10.7275 -0.0751
7 13 2 4.7431 -0.0191
7 13 3 1.3741 0.0012
7 13 4 1.5394 -0.0226
7 13 5 -0.0890 0.0075
7 13 6 2.1419 -0.0132
7 13 7 11.9756 0.0180
7 13 8 -1.2280 0.0062
7 13 9 9.7077 -0.0015
7 13 10 6.3869 -0.0046
7 13 11 1.5692 -0.0301
7 13 12 -1.8258 -0.0103
7 13 13 -7.8051 0.0018
7 13 14 -2.2681 0.0936
7 13 15 -17.9031 0.0928
7 14 0 -13.0947 -0.0802
7 14 1 3.9987 -0.0074
7 14 2 -4.2366 -0.0400
7 14 3 4.9746 -0.0188
7 14 4 -1.8692 -0.0038
7 14 5 -0.8729 -0.0258
7 14 6 2.5240 0.0125
7 14 7 -6.1631 0.0020
7 14 8 11.2629 0.0433
7 14 9 1.0664 0.0070
7 14 10 6.9777 0.0045
7 14 11 2.5374 -0.0082
7 14 12 2.8020 -0.0246
7 14 13 -4.0357 0.0567
7 14 14 -10.5576 -0.0102
7 14 15 1.1778 0.1508
7 15 0 0.8462 -0.0047
7 15 1 -11.1451 -0.0415
7 15 2 6.6808 -0.0105
7 15 3 -4.2257 0.0033
7 15 4 2.9181 -0.0117
7 15 5 -5.6471 -0.0058
7 15 6 -6.5297 -0.0038
7 15 7 5.4132 0.0310
7 15 8 -9.0328 0.0122
7 15 9 7.1155 0.0429
7 15 10 2.4262 -0.0191
7 15 11 9.1046 0.0097
7 15 12 -3.1256 -0.0090
7 15 13 1.9580 -0.0380
7 15 14 0.8543 0.1035
7 16 0 -6.5128 0.0350
7 16 1 0.2804 -0.0212
7 16 2 -8.1244 0.0301
7 16 3 4.8740 -0.0035
7 16 4 -9.0612 0.0361
7 16 5 2.6505 -0.0036
7 16 6 -2.3195 -0.0012
7 16 7 -11.4321 0.0068
7 16 8 4.3246 0.0168
7 16 9 -6.5286 -0.0070
7 16 10 6.3184 0.0157
7 16 11 -1.0743 -0.0618
7 16 12 10.4310 0.0126
7 16 13 -1.7175 0.0074
7 17 0 -3.7306 -0.0221
7 17 1 -5.9545 0.0429
7 17 2 -4.9418 -0.0135
7 17 3 -8.2408 0.0916
7 17 4 8.8715 -0.0034
7 17 5 -6.6255 0.0425
7 17 6 1.6033 -0.0265
7 17 7 2.8591 -0.0172
7 17 8 -12.9774 -0.0015
7 17 9 0.8099 -0.0396
7 17 10 -5.2046 -0.0431
7 17 11 7.7833 0.0087
7 17 12 -2.5928 -0.0721
7 18 0 1.6686 0.0066
7 18 1 -14.1144 -0.0023
7 18 2 -3.8497 0.0512
7 18 3 -1.6410 0.0065
7 18 4 -5.4391 0.0977
7 18 5 15.7544 -0.0405
7 18 6 3.2819 0.0246
7 18 7 -4.1549 -0.0688
7 18 8 1.2790 -0.0613
7 18 9 -12.0498 0.0062
7 18 10 -1.0056 -0.0678
7 18 11 -4.7566 -0.0671
7 19 0 -8.3012 0.0197
7 19 1 1.8697 -0.0669
7 19 2 -16.2076 0.0420
7 19 3 -1.4972 0.0256
7 19 4 11.6044 0.0194
7 19 5 4.2039 0.0602
7 19 6 12.2184 -0.1220
7 19 7 7.0277 0.0037
7 19 8 -10.4923 -0.0496
7 19 9 -4.4377 -0.0848
7 20 0 3.2794 -0.1479
7 20 1 -13.6486 0.0703
7 20 2 1.6765 -0.1180
7 20 3 -4.3496 0.1034
7 20 4 3.3763 -0.0337
7 20 5 17.0396 -0.0218
7 20 6 10.9690 0.0388
7 20 7 -0.2238 -0.1631
7 21 0 0.7798 0.0303
7 21 1 3.0527 -0.1621
7 21 2 -9.2227 0.1177
7 21 3 0.6746 -0.1615
7 21 4 7.5698 0.1392
7 21 5 8.3511 -0.0603
8 0 0 -2.9177 -0.0209
8 0 2 -0.5103 -0.2134
8 0 4 2.0023 -0.1507
8 0 6 -0.2149 -0.0853
8 0 8 -0.0615 0.0082
8 0 10 7.7149 -0.0022
8 0 12 12.9839 0.0329
8 0 14 11.2946 0.0393
8 0 16 -2.7554 0.0950
8 0 18 3.6257 0.2199
8 1 0 -2.0614 -0.0035
8 1 1 -2.0014 -0.1593
8 1 2 -0.7570 0.0076
8 1 3 0.4579 -0.1845
8 1 4 0.5883 0.0195
8 1 5 0.4384 -0.1074
8 1 6 0.5837 0.0313
8 1 7 -2.4517 -0.0360
8 1 8 0.5796 -0.0068
8 1 9 5.2648 0.0096
8 1 10 2.8819 0.0714
8 1 11 10.1107 -0.0252
8 1 12 6.1851 0.0246
8 1 13 15.0434 0.0015
8 1 14 6.2899 -0.0012
8 1 15 2.2500 -0.0209
8 1 16 3.8769 0.0076
8 1 17 -0.3409 0.2935
8 1 18 4.6186 -0.1168
8 2 0 -3.4739 -0.0335
8 2 1 -2.1919 -0.0251
8 2 2 -0.1072 -0.1993
8 2 3 1.0695 -0.0149
8 2 4 -1.8442 -0.1322
8 2 5 1.0504 0.0557
8 2 6 -4.8564 -0.0748
8 2 7 0.8158 0.0018
8 2 8 1.3659 -0.0028
8 2 9 1.7140 0.0440
8 2 10 9.5649 -0.0222
8 2 11 7.1294 0.0706
8 2 12 12.8939 -0.0087
8 2 13 11.2647 0.0097
8 2 14 9.9496 -0.0594
8 2 15 7.2569 0.0150
8 2 16 -3.3306 0.1106
8 2 17 2.4396 -0.0740
8 2 18 5.5465 0.4459
8 3 0 -0.2653 -0.0788
8 3 1 -0.7813 -0.1510
8 3 2 1.1116 -0.0570
8 3 3 -1.3507 -0.1670
8 3 4 1.5454 0.0272
8 3 5 -8.2257 -0.0976
8 3 6 1.1402 0.0544
8 3 7 -4.9078 -0.0417
8 3 8 0.7774 0.0163
8 3 9 7.8658 -0.0116
8 3 10 3.5346 0.0781
8 3 11 9.4956 -0.0111
8 3 12 9.7157 0.0328
8 3 13 13.2190 0.0154
8 3 14 11.1832 0.0135
8 3 15 -0.8978 -0.0350
8 3 16 -1.1115 -0.0252
8 3 17 1.2668 0.3314
8 3 18 -3.9649 -0.1531
8 4 0 -2.3957 -0.0387
8 4 1 0.9126 -0.1107
8 4 2 1.4467 -0.1761
8 4 3 2.3770 -0.0391
8 4 4 -7.1094 -0.1226
8 4 5 0.1841 0.0803
8 4 6 -10.7593 -0.0664
8 4 7 1.4885 0.0379
8 4 8 2.0666 -0.0297
8 4 9 1.8788 0.0604
8 4 10 6.4630 -0.0296
8 4 11 4.0276 0.0440
8 4 12 9.3155 0.0521
8 4 13 8.9889 0.0117
8 4 14 6.2429 0.0144
8 4 15 2.5270 -0.0024
8 4 16 -6.0108 0.1103
8 4 17 -14.9194 -0.0856
8 4 18 10.3438 0.3829
8 5 0 1.0358 -0.1454
8 5 1 1.5651 -0.1291
8 5 2 2.1132 -0.1037
8 5 3 -0.6857 -0.1443
8 5 4 -0.7570 0.0351
8 5 5 -10.5473 -0.0815
8 5 6 0.1880 0.0778
8 5 7 -4.0251 -0.0375
8 5 8 3.3254 0.0485
8 5 9 2.9467 -0.0527
8 5 10 3.4139 0.0542
8 5 11 0.8791 -0.0083
8 5 12 1.0964 0.0146
8 5 13 9.9875 0.0855
8 5 14 4.5658 0.0100
8 5 15 -5.0458 0.0149
8 5 16 -12.0827 -0.0297
8 5 17 1.0376 0.2502
8 5 18 -20.1617 -0.0930
8 6 0 -0.4911 -0.0447
8 6 1 -1.1796 -0.1323
8 6 2 3.4054 -0.1313
8 6 3 0.0099 -0.0369
8 6 4 -3.4705 -0.1068
8 6 5 -2.8752 0.0728
8 6 6 -4.9322 -0.0328
8 6 7 2.4964 0.0452
8 6 8 1.1488 -0.0383
8 6 9 7.0483 0.0555
8 6 10 -5.9922 -0.0707
8 6 11 0.7779 0.0340
8 6 12 3.0441 0.0362
8 6 13 -3.3698 0.0382
8 6 14 4.8848 0.0312
8 6 15 -2.5515 -0.0076
8 6 16 -9.2006 0.0400
8 6 17 -20.3229 -0.0127
8 7 0 -5.0575 -0.1228
8 7 1 0.8474 -0.0714
8 7 2 -0.6101 -0.0703
8 7 3 3.5349 -0.1079
8 7 4 -2.6861 0.0264
8 7 5 -1.0413 -0.0593
8 7 6 -0.6771 0.0365
8 7 7 2.8766 0.0019
8 7 8 5.8911 0.0328
8 7 9 -5.4563 -0.0565
8 7 10 8.8537 0.0485
8 7 11 -9.2687 -0.0408
8 7 12 -7.1711 0.0755
8 7 13 8.4807 0.0337
8 7 14 -5.0600 0.0263
8 7 15 -5.4737 -0.0797
8 7 16 -8.2056 -0.0122
8 7 17 -3.4601 0.0622
8 8 0 -3.0130 0.0026
8 8 1 -4.4798 -0.0663
8 8 2 3.5009 -0.0520
8 8 3 0.0931 -0.0093
8 8 4 3.6391 -0.0828
8 8 5 -0.7299 0.0196
8 8 6 4.3071 0.0016
8 8 7 1.9928 0.0042
8 8 8 1.3535 0.0016
8 8 9 9.8386 0.0336
8 8 10 -13.4289 -0.0435
8 8 11 3.6461 0.0797
8 8 12 -1.5604 0.0136
8 8 13 -13.4289 0.0859
8 8 14 3.5514 -0.0553
8 8 15 -3.5549 -0.0563
8 8 16 -10.6539 -0.1724
8 8 17 -8.2608 0.0331
8 9 0 -5.4363 -0.0626
8 9 1 -2.2377 0.0187
8 9 2 -0.1610 -0.0206
8 9 3 6.1024 -0.0364
8 9 4 1.9166 0.0041
8 9 5 3.2225 -0.0272
8 9 6 3.6864 -0.0103
8 9 7 5.2749 0.0313
8 9 8 3.3426 0.0122
8 9 9 -5.7100 -0.0076
8 9 10 12.5593 0.0392
8 9 11 -11.4136 0.0076
8 9 12 -6.9255 0.1117
8 9 13 0.6658 0.0281
8 9 14 -12.2006 -0.0441
8 9 15 -8.1568 -0.1837
8 9 16 -2.6171 -0.0897
8 10 0 -5.5622 0.0358
8 10 1 -2.2391 -0.0309
8 10 2 4.0687 0.0303
8 10 3 2.2086 -0.0064
8 10 4 4.1550 -0.0056
8 10 5 6.8456 -0.0158
8 10 6 1.7118 0.0260
8 10 7 4.5677 0.0031
8 10 8 2.5958 0.0127
8 10 9 7.6070 0.0069
8 10 10 -7.9239 -0.0022
8 10 11 9.6430 0.0600
8 10 12 -9.5418 0.0540
8 10 13 -14.9070 0.0298
8 10 14 -9.4616 -0.0219
8 10 15 -7.1141 -0.1858
8 10 16 -11.4336 -0.2457
8 11 0 -0.7304 -0.0373
8 11 1 -1.3876 0.0229
8 11 2 0.9483 -0.0136
8 11 3 7.3593 0.0409
8 11 4 3.7439 -0.0144
8 11 5 -0.9982 0.0315
8 11 6 11.1713 -0.0109
8 11 7 1.5909 0.0216
8 11 8 3.7618 0.0139
8 11 9 2.2773 -0.0148
8 11 10 14.3742 -0.0144
8 11 11 -9.8467 0.0039
8 11 12 -0.4168 0.0641
8 11 13 -17.6103 0.0627
8 11 14 -15.0625 -0.1212
8 11 15 -15.8035 -0.0794
8 12 0 -3.3771 -0.0279
8 12 1 1.7389 -0.0147
8 12 2 5.2211 0.0193
8 12 3 0.4864 0.0006
8 12 4 3.5214 0.0410
8 12 5 7.9792 -0.0213
8 12 6 -3.3664 0.0223
8 12 7 10.0534 0.0190
8 12 8 5.2302 -0.0064
8 12 9 7.4128 -0.0265
8 12 10 0.8704 -0.0313
8 12 11 14.5128 0.0067
8 12 12 -19.0952 0.0027
8 12 13 -10.8319 0.0230
8 12 14 -22.9543 0.0411
8 12 15 -8.9673 -0.1636
8 13 0 1.0837 -0.0077
8 13 1 -1.7838 -0.0253
8 13 2 4.5778 0.0160
8 13 3 5.9945 0.0107
8 13 4 -0.0317 0.0016
8 13 5 -2.0842 -0.0013
8 13 6 12.1977 0.0017
8 13 7 -0.5397 -0.0092
8 13 8 5.5263 0.0179
8 13 9 8.2480 -0.0066
8 13 10 12.8447 -0.0516
8 13 11 -8.1473 -0.0426
8 13 12 4.4200 0.0616
8 13 13 -24.9023 0.0033
8 13 14 -12.2537 -0.0156
8 14 0 -2.4420 0.0275
8 14 1 7.6163 0.0088
8 14 2 -1.8010 -0.0104
8 14 3 2.9681 0.0322
8 14 4 2.1203 -0.0355
8 14 5 4.8425 -0.0007
8 14 6 -5.1008 -0.0509
8 14 7 10.1827 0.0446
8 14 8 4.0045 0.0020
8 14 9 2.9993 -0.0105
8 14 10 3.8327 0.0016
8 14 11 11.6082 -0.0102
8 14 12 -16.2870 -0.0350
8 14 13 -5.4832 0.0865
8 15 0 -0.8062 -0.0126
8 15 1 -9.1339 0.0629
8 15 2 10.8477 0.0203
8 15 3 -1.9640 -0.0277
8 15 4 2.2795 0.0147
8 15 5 -2.9110 -0.0757
8 15 6 11.6392 0.0249
8 15 7 -5.3451 -0.0392
8 15 8 1.9445 0.0709
8 15 9 4.9242 0.0262
8 15 10 3.2333 -0.0172
8 15 11 -4.2588 0.0050
8 15 12 4.2090 0.0342
8 16 0 -3.8940 0.1546
8 16 1 5.3773 -0.0203
8 16 2 -11.9819 0.0357
8 16 3 7.2463 0.0113
8 16 4 -0.2817 -0.0442
8 16 5 9.8259 -0.0068
8 16 6 -7.7799 -0.0385
8 16 7 10.5357 0.0651
8 16 8 -3.5204 -0.0023
8 16 9 -4.9418 0.0745
8 16 10 1.1034 0.0132
8 16 11 3.3070 -0.0152
8 17 0 -11.0317 -0.0401
8 17 1 -13.6273 0.0659
8 17 2 4.5035 -0.0036
8 17 3 -4.5132 -0.0232
8 17 4 8.3484 -0.0091
8 17 5 -0.4413 0.0167
8 17 6 17.8257 -0.0128
8 17 7 -9.4049 0.0351
8 17 8 0.8705 0.0888
8 17 9 -1.9251 -0.0226
8 17 10 -4.9698 0.0587
8 18 0 -4.3399 -0.0361
8 18 1 -9.8472 -0.0101
8 18 2 -11.2862 -0.0863
8 18 3 3.3392 0.0341
8 18 4 6.1473 -0.0177
8 18 5 17.0734 -0.0263
8 18 6 -3.4408 0.1260
8 18 7 13.4350 -0.0195
8 18 8 -6.5633 0.0366
8 18 9 -6.2424 0.0984
8 19 0 -20.6628 -0.0396
8 19 1 -11.1199 -0.2018
8 19 2 -6.9291 0.0799
8 19 3 2.6489 -0.1867
8 19 4 9.7092 0.0714
8 19 5 8.3912 0.0680
8 19 6 18.6432 -0.0548
8 19 7 -4.7951 0.1636
8 20 0 -4.2651 -0.2731
8 20 1 -14.8577 0.0415
8 20 2 -5.3582 -0.3185
8 20 3 1.0741 0.1675
8 20 4 11.6878 -0.1659
8 20 5 14.3006 0.0731
9 0 0 -3.3111 0.0416
9 0 2 13.5000 0.2591
9 0 4 1.7480 0.1955
9 0 6 3.8767 0.1306
9 0 8 2.9093 0.0457
9 0 10 8.5593 0.0357
9 0 12 12.7890 0.0026
9 0 14 -0.6111 -0.0495
9 0 16 -14.4592 0.0242
9 1 0 -0.5428 0.0147
9 1 1 7.4116 0.1996
9 1 2 -2.4830 -0.0104
9 1 3 7.6622 0.2275
9 1 4 -2.1014 -0.0258
9 1 5 -0.5716 0.1500
9 1 6 -5.2265 0.0108
9 1 7 5.5555 0.0925
9 1 8 -1.6686 -0.0451
9 1 9 4.8049 0.0512
9 1 10 4.0175 0.0049
9 1 11 13.6508 0.0264
9 1 12 6.8986 -0.0612
9 1 13 7.6721 -0.0849
9 1 14 6.0993 0.0465
9 1 15 -9.7011 -0.0389
9 1 16 6.0190 -0.1014
9 1 17 -10.6798 0.2555
9 2 0 -0.9844 0.0584
9 2 1 -2.7994 0.0832
9 2 2 9.7244 0.2427
9 2 3 -1.5445 -0.0092
9 2 4 -3.4148 0.1574
9 2 5 -5.6973 0.0097
9 2 6 3.0860 0.1110
9 2 7 -5.8066 -0.0495
9 2 8 6.5123 0.0535
9 2 9 2.1382 -0.0099
9 2 10 11.3863 0.0628
9 2 11 8.8505 -0.0249
9 2 12 12.9178 -0.0314
9 2 13 10.6486 0.0229
9 2 14 -0.7168 -0.1110
9 2 15 8.6292 0.0750
9 2 16 -14.0499 0.1421
9 2 17 8.3895 -0.0837
9 3 0 3.8240 0.1099
9 3 1 6.1589 0.1863
9 3 2 -1.2159 0.0869
9 3 3 -0.5849 0.1867
9 3 4 -0.9456 -0.0146
9 3 5 -5.9287 0.1042
9 3 6 -6.1259 -0.0134
9 3 7 7.6773 0.0578
9 3 8 0.1164 -0.0662
9 3 9 8.5209 0.0338
9 3 10 4.7065 0.0117
9 3 11 13.3432 0.0555
9 3 12 10.1431 -0.0356
9 3 13 6.7831 -0.0679
9 3 14 9.3117 0.1223
9 3 15 -8.6568 -0.0014
9 3 16 5.6843 0.0724
9 3 17 -10.4486 0.3004
9 4 0 2.8590 0.0521
9 4 1 1.5091 0.1481
9 4 2 4.1180 0.1837
9 4 3 2.9564 0.0141
9 4 4 -10.4946 0.1111
9 4 5 -3.0473 -0.0145
9 4 6 1.2945 0.0689
9 4 7 1.3937 -0.0637
9 4 8 7.4674 -0.0002
9 4 9 3.1726 -0.0290
9 4 10 7.6650 0.0424
9 4 11 3.9855 -0.0338
9 4 12 8.9386 0.0310
9 4 13 7.5700 0.0026
9 4 14 0.5804 -0.0422
9 4 15 3.2207 0.1748
9 4 16 -11.9778 0.1355
9 4 17 -2.2506 0.0582
9 5 0 6.7054 0.1225
9 5 1 4.7940 0.0922
9 5 2 3.5513 0.0897
9 5 3 -4.7540 0.1188
9 5 4 0.5356 -0.0447
9 5 5 -7.9285 0.0697
9 5 6 -0.2372 -0.0252
9 5 7 6.2195 0.0291
9 5 8 8.3414 -0.0791
9 5 9 1.4367 -0.0237
9 5 10 0.2001 -0.0246
9 5 11 3.2770 0.0529
9 5 12 2.6417 -0.0917
9 5 13 6.2062 -0.0097
9 5 14 1.5963 0.0771
9 5 15 -4.1546 -0.0131
9 5 16 -4.8282 0.1779
9 6 0 1.7362 -0.0341
9 6 1 2.0279 0.1323
9 6 2 2.1720 0.0743
9 6 3 4.0509 -0.0190
9 6 4 -8.6443 0.0616
9 6 5 -5.8623 -0.0352
9 6 6 0.8576 0.0571
9 6 7 8.6902 -0.0550
9 6 8 1.3374 -0.0122
9 6 9 5.4081 -0.0624
9 6 10 -5.6808 -0.0002
9 6 11 -1.8623 -0.0737
9 6 12 3.2910 0.0224
9 6 13 -0.6445 -0.0780
9 6 14 6.7208 -0.0879
9 6 15 -4.2394 0.1388
9 6 16 -7.7259 -0.0364
9 7 0 0.0757 0.1067
9 7 1 0.7826 -0.0055
9 7 2 4.3916 0.0689
9 7 3 -0.9691 0.0548
9 7 4 -5.3585 -0.0644
9 7 5 -4.4264 0.0315
9 7 6 -3.5523 -0.0108
9 7 7 2.8228 0.0405
9 7 8 11.5882 -0.0740
9 7 9 -7.5914 -0.0213
9 7 10 -1.0568 -0.0469
9 7 11 -5.9038 0.0299
9 7 12 -2.3783 -0.1009
9 7 13 10.7514 -0.0663
9 7 14 -4.9706 -0.0200
9 7 15 3.1402 -0.1998
9 7 16 -4.2773 0.1499
9 8 0 -4.3940 -0.0368
9 8 1 -0.5048 0.1232
9 8 2 2.6196 0.0444
9 8 3 2.2699 -0.0265
9 8 4 -1.2667 0.0196
9 8 5 -14.2450 -0.0245
9 8 6 -0.7305 0.0253
9 8 7 5.5243 -0.0163
9 8 8 -2.1045 0.0110
9 8 9 4.4734 -0.0521
9 8 10 -11.1486 0.0156
9 8 11 -2.4562 -0.0330
9 8 12 3.8543 0.0193
9 8 13 -5.5496 -0.0982
9 8 14 14.6394 -0.1850
9 8 15 -3.2537 -0.0001
9 9 0 -3.6005 0.0918
9 9 1 -1.8086 0.0321
9 9 2 3.7542 0.0541
9 9 3 6.5884 0.0582
9 9 4 -9.2569 -0.0551
9 9 5 -2.0219 -0.0138
9 9 6 -8.9091 0.0236
9 9 7 -0.3780 0.0208
9 9 8 7.3747 -0.0217
9 9 9 -5.9851 -0.0021
9 9 10 -0.7538 -0.0020
9 9 11 -6.6143 0.0599
9 9 12 -2.6366 -0.0359
9 9 13 14.7161 -0.0315
9 9 14 -6.2627 -0.1327
9 9 15 6.3301 -0.2668
9 10 0 -3.0840 0.0295
9 10 1 -3.1962 0.0778
9 10 2 8.0360 0.0746
9 10 3 -0.1684 -0.0334
9 10 4 6.8620 0.0095
9 10 5 -14.1973 -0.0060
9 10 6 -3.0525 -0.0072
9 10 7 2.3718 0.0320
9 10 8 1.6437 -0.0002
9 10 9 2.3940 -0.0038
9 10 10 -7.7623 0.0162
9 10 11 1.6279 0.0313
9 10 12 1.8836 0.0676
9 10 13 -4.9920 -0.0991
9 10 14 14.1196 -0.0815
9 11 0 -4.7755 0.0343
9 11 1 5.5796 0.0325
9 11 2 -3.8591 0.0080
9 11 3 16.1508 0.0376
9 11 4 -7.7413 -0.0337
9 11 5 2.4292 -0.0212
9 11 6 -4.2344 0.0365
9 11 7 2.1726 0.0107
9 11 8 4.4779 0.0116
9 11 9 2.4156 -0.0177
9 11 10 2.9267 0.0160
9 11 11 -9.5966 0.0333
9 11 12 3.3062 0.0120
9 11 13 7.6150 0.0421
9 11 14 -3.8391 -0.1854
9 12 0 10.0040 -0.0099
9 12 1 -12.3640 0.0036
9 12 2 15.5967 0.0035
9 12 3 -6.2058 -0.0128
9 12 4 15.3626 -0.0248
9 12 5 -3.4925 0.0139
9 12 6 1.5471 -0.0006
9 12 7 4.8628 0.0230
9 12 8 10.4167 0.0036
9 12 9 0.8212 -0.0191
9 12 10 -5.1303 -0.0136
9 12 11 8.5309 0.0263
9 12 12 -8.1532 0.0199
9 12 13 0.5291 -0.0444
9 13 0 -8.8820 -0.0225
9 13 1 13.7207 -0.0226
9 13 2 -14.9490 0.0003
9 13 3 19.4778 -0.0412
9 13 4 -0.7442 0.0238
9 13 5 8.6548 -0.0313
9 13 6 8.2176 0.0140
9 13 7 7.2923 0.0094
9 13 8 0.3470 -0.0186
9 13 9 8.3098 -0.0027
9 13 10 1.9109 -0.0370
9 13 11 -14.2004 -0.0096
9 13 12 8.5575 0.0334
9 14 0 18.3825 0.0087
9 14 1 -17.3411 -0.0260
9 14 2 12.9088 -0.0249
9 14 3 -6.7007 0.0366
9 14 4 15.5215 -0.0380
9 14 5 13.6646 0.0131
9 14 6 2.2409 -0.0087
9 14 7 8.0966 -0.0174
9 14 8 10.0733 -0.0093
9 14 9 -8.4829 -0.0464
9 14 10 -4.1635 0.0094
9 14 11 5.1834 -0.0216
9 14 12 -11.6856 -0.0181
9 15 0 -4.3708 -0.0309
9 15 1 10.8253 0.0256
9 15 2 -14.5036 0.0063
9 15 3 11.2410 -0.0028
9 15 4 10.5503 0.0192
9 15 5 4.4742 0.0295
9 15 6 21.1642 -0.0456
9 15 7 -2.0117 -0.0198
9 15 8 -5.7992 -0.0168
9 15 9 4.0360 -0.0159
9 15 10 -9.4064 -0.0485
9 15 11 -10.5795 0.0176
9 16 0 15.1806 -0.0070
9 16 1 -8.4502 -0.0231
9 16 2 3.6753 0.0035
9 16 3 -2.0434 0.0100
9 16 4 7.1628 0.0935
9 16 5 24.6067 -0.0712
9 16 6 -8.9692 0.0843
9 16 7 11.3969 -0.0514
9 16 8 -3.6508 -0.0499
9 16 9 -15.8387 0.0052
9 17 0 7.7617 -0.0047
9 17 1 5.0830 -0.1178
9 17 2 -8.0053 0.0032
9 17 3 3.2700 0.0254
9 17 4 11.6209 -0.0508
9 17 5 -3.0927 0.2245
9 17 6 23.8072 -0.1177
9 17 7 -14.4756 0.0677
9 17 8 -3.9522 0.0015
9 18 0 9.6293 -0.3263
9 18 1 0.5731 0.0121
9 18 2 -0.4447 -0.2147
9 18 3 -3.0370 0.0111
9 18 4 2.7828 0.1458
9 18 5 17.4265 -0.0947
9 18 6 -11.8899 0.2645
9 19 0 10.4890 -0.0017
9 19 1 1.7808 -0.4377
9 19 2 -4.3215 0.0538
9 19 3 0.9250 -0.1692
10 0 0 2.8797 -0.0407
10 0 2 2.9078 -0.2668
10 0 4 0.1988 -0.2095
10 0 6 1.0707 -0.1027
10 0 8 -14.7841 -0.0461
10 0 10 -14.8285 0.0037
10 0 12 5.6803 -0.0189
10 0 14 -3.9873 0.1065
10 0 16 -8.7488 0.1448
10 1 0 -2.5507 -0.0789
10 1 1 2.8181 -0.2074
10 1 2 -4.9917 -0.0590
10 1 3 0.2966 -0.2723
10 1 4 -4.4143 -0.0144
10 1 5 0.5232 -0.1722
10 1 6 -2.9656 -0.0220
10 1 7 -3.9149 -0.0747
10 1 8 -2.5038 -0.0081
10 1 9 -18.2525 -0.0117
10 1 10 -3.8966 -0.0133
10 1 11 -1.3927 0.0095
10 1 12 -0.4315 -0.1052
10 1 13 3.9414 -0.0587
10 1 14 0.9000 0.0500
10 1 15 -8.8519 0.0166
10 1 16 1.0134 -0.0714
10 2 0 2.4768 -0.0233
10 2 1 -5.9479 -0.1049
10 2 2 -0.5121 -0.2495
10 2 3 -6.9048 -0.0230
10 2 4 -2.1945 -0.2153
10 2 5 -4.6936 0.0100
10 2 6 0.6644 -0.1090
10 2 7 -1.8843 0.0022
10 2 8 -9.0383 -0.0572
10 2 9 -4.8244 0.0521
10 2 10 -8.0803 0.0221
10 2 11 -3.2561 -0.0251
10 2 12 5.6369 -0.0260
10 2 13 1.6664 -0.0134
10 2 14 -2.0024 -0.1107
10 2 15 0.0779 0.1043
10 3 0 -1.3872 -0.1014
10 3 1 -0.5316 -0.1214
10 3 2 -6.3713 -0.0679
10 3 3 -3.4518 -0.1983
10 3 4 -3.7282 0.0110
10 3 5 -1.7025 -0.1213
10 3 6 0.0591 0.0303
10 3 7 -0.6059 -0.0686
10 3 8 0.2356 0.0356
10 3 9 -5.9609 -0.0492
10 3 10 -3.6183 0.1000
10 3 11 1.9254 0.0456
10 3 12 2.5381 -0.0488
10 3 13 1.5897 -0.0673
10 3 14 0.6442 0.1103
10 3 15 -2.5255 -0.1368
10 4 0 2.0654 0.0384
10 4 1 -2.1371 -0.1017
10 4 2 -2.4848 -0.1357
10 4 3 -2.3411 -0.0291
10 4 4 -2.9229 -0.1111
10 4 5 1.7319 0.0447
10 4 6 -0.2156 -0.0390
10 4 7 5.6917 0.0186
10 4 8 -0.4118 -0.0789
10 4 9 1.9443 0.0989
10 4 10 1.0148 -0.0088
10 4 11 4.4502 0.0573
10 4 12 -0.6539 0.0494
10 4 13 5.4742 -0.0437
10 4 14 -1.2869 -0.0988
10 4 15 -3.4827 0.2165
10 5 0 2.1797 -0.0977
10 5 1 0.6675 -0.0560
10 5 2 -1.3203 -0.0801
10 5 3 -0.3782 -0.1043
10 5 4 1.3024 0.0148
10 5 5 -1.0209 -0.0285
10 5 6 5.4565 0.0522
10 5 7 0.0632 -0.0151
10 5 8 7.9713 0.0086
10 5 9 2.9862 -0.0818
10 5 10 7.4645 0.1386
10 5 11 0.0983 0.0611
10 5 12 12.1637 -0.0666
10 5 13 -6.8403 -0.0058
10 5 14 1.7894 0.0521
10 5 15 3.2789 -0.1102
10 6 0 3.0943 0.0047
10 6 1 0.8660 -0.1099
10 6 2 2.7062 -0.0920
10 6 3 -1.3074 -0.0376
10 6 4 2.5875 -0.0590
10 6 5 -0.0946 0.0751
10 6 6 -1.5853 0.0250
10 6 7 5.9716 -0.0005
10 6 8 0.5969 -0.0396
10 6 9 9.1536 0.0553
10 6 10 4.8159 -0.0167
10 6 11 14.4542 0.0723
10 6 12 -7.2467 0.0607
10 6 13 10.0630 -0.1200
10 6 14 -3.5416 -0.1129
10 6 15 -1.5339 0.1771
10 7 0 1.3542 -0.1132
10 7 1 3.7381 -0.0546
10 7 2 -2.0294 -0.0728
10 7 3 6.1066 -0.0721
10 7 4 -6.1917 0.0402
10 7 5 1.8373 -0.0174
10 7 6 -4.2714 0.0762
10 7 7 -4.7819 0.0318
10 7 8 5.5088 -0.0438
10 7 9 2.5051 -0.0481
10 7 10 10.5892 0.1173
10 7 11 1.9822 0.0540
10 7 12 12.4943 -0.0507
10 7 13 -8.4675 -0.0635
10 7 14 3.2755 -0.0252
10 8 0 1.9252 -0.0209
10 8 1 1.2292 -0.0865
10 8 2 4.8768 -0.0280
10 8 3 -8.0423 -0.0062
10 8 4 7.1612 -0.0477
10 8 5 -13.8917 0.0989
10 8 6 -3.4134 0.0179
10 8 7 -5.1580 -0.0076
10 8 8 -7.5660 -0.0083
10 8 9 4.9365 0.0098
10 8 10 4.3431 -0.0096
10 8 11 6.3008 0.1001
10 8 12 -0.5615 0.0198
10 8 13 2.4516 -0.0903
10 8 14 -2.0548 -0.1841
10 9 0 3.0326 -0.0866
10 9 1 1.6304 0.0160
10 9 2 -4.3228 -0.0165
10 9 3 6.5342 -0.0059
10 9 4 -15.1700 0.0397
10 9 5 4.5840 -0.0284
10 9 6 -16.9174 0.0636
10 9 7 -10.0792 0.0243
10 9 8 -1.6422 -0.0590
10 9 9 -7.8094 -0.0519
10 9 10 0.4456 0.0931
10 9 11 5.6132 0.0235
10 9 12 -4.2044 0.0196
10 9 13 0.6730 -0.0788
10 10 0 0.1535 -0.0028
10 10 1 0.2222 -0.0113
10 10 2 2.4884 0.0320
10 10 3 -10.0545 0.0022
10 10 4 7.7263 -0.0352
10 10 5 -18.9988 0.0377
10 10 6 0.5742 0.0122
10 10 7 -11.2468 -0.0221
10 10 8 -15.0046 -0.0178
10 10 9 0.3559 -0.0147
10 10 10 -5.1801 -0.0476
10 10 11 -7.9354 0.0867
10 10 12 6.6427 0.0064
10 10 13 -9.4788 -0.0237
10 11 0 -0.8171 -0.0195
10 11 1 3.3394 0.0003
10 11 2 -7.3700 0.0248
10 11 3 3.7225 -0.0388
10 11 4 -10.2540 -0.0247
10 11 5 9.0695 -0.0351
10 11 6 -16.4695 0.0047
10 11 7 -2.9699 0.0385
10 11 8 -1.7208 -0.0541
10 11 9 -16.5820 -0.0537
10 11 10 -2.7206 0.0274
10 11 11 -0.3504 -0.0099
10 11 12 -11.4126 0.0221
10 12 0 7.8594 -0.0473
10 12 1 -11.6275 0.0353
10 12 2 3.9078 -0.0585
10 12 3 -4.7502 -0.0167
10 12 4 4.8137 -0.0934
10 12 5 -7.3497 -0.0252
10 12 6 11.5401 0.0202
10 12 7 -7.9004 -0.0202
10 12 8 -7.0717 0.0208
10 12 9 3.3011 -0.0322
10 12 10 -13.2341 -0.0217
10 12 11 -5.3580 0.0045
10 13 0 -16.4771 -0.0057
10 13 1 11.9690 -0.0414
10 13 2 -13.1255 0.0289
10 13 3 -0.7241 -0.0870
10 13 4 6.6279 -0.0412
10 13 5 8.4028 -0.0486
10 13 6 -4.5639 -0.0008
10 13 7 11.0941 0.0407
10 13 8 1.3172 -0.0177
10 13 9 -10.6865 0.0208
10 13 10 2.0799 -0.0203
10 14 0 16.5071 0.0036
10 14 1 -25.0016 0.0255
10 14 2 4.8009 0.0311
10 14 3 4.6587 -0.0119
10 14 4 -4.2570 -0.0096
10 14 5 11.9369 -0.0180
10 14 6 12.0841 -0.0019
10 14 7 -0.5819 0.0058
10 14 8 4.1980 0.0163
10 14 9 4.0078 0.0021
10 15 0 -22.4777 -0.0171
10 15 1 13.9578 0.1281
10 15 2 -12.2670 0.0183
10 15 3 -6.5909 0.1878
10 15 4 21.4862 -0.0338
10 15 5 -2.3831 0.0693
10 15 6 8.3674 -0.0204
10 15 7 8.9085 -0.0346
10 15 8 2.9544 0.0057
10 16 0 13.8049 0.0294
10 16 1 -20.4256 0.0231
10 16 2 2.3918 0.3163
10 16 3 10.5921 -0.0195
10 16 4 -10.8377 0.3013
10 16 5 19.4699 -0.0638
10 16 6 -0.7355 0.0320
10 16 7 5.0786 -0.0572
10 17 0 -8.9409 0.0152
10 17 1 9.3222 0.1315
10 17 2 -5.2857 0.0171
10 17 3 -6.1991 0.4408
10 17 4 17.3829 -0.0623
10 17 5 -8.3537 0.2455
10 18 0 8.6575 -0.2354
10 18 1 -6.6479 0.0440
11 0 0 -0.4411 -0.0118
11 0 2 -0.5217 0.2183
11 0 4 4.5213 0.1701
11 0 6 -5.0623 0.0685
11 0 8 -20.8891 0.0211
11 0 10 -26.7234 -0.0020
11 0 12 2.0752 -0.0898
11 0 14 2.9551 -0.0704
11 1 0 -1.2677 0.0791
11 1 1 -4.0014 0.1305
11 1 2 -5.1659 0.0717
11 1 3 3.0063 0.1917
11 1 4 -4.7755 0.0270
11 1 5 -0.4722 0.0789
11 1 6 -0.9765 -0.0112
11 1 7 -10.0243 0.0392
11 1 8 -3.2650 -0.0033
11 1 9 -26.6252 0.0016
11 1 10 -5.3440 0.0259
11 1 11 -10.7478 0.0064
11 1 12 -3.3699 0.0673
11 1 13 7.1391 -0.1593
11 1 14 -3.1592 0.1703
11 2 0 -1.3908 -0.0325
11 2 1 -3.2844 0.0648
11 2 2 -4.0721 0.1926
11 2 3 -9.3670 0.0626
11 2 4 0.4374 0.1205
11 2 5 -3.3108 -0.0368
11 2 6 -3.7223 0.0580
11 2 7 -1.2563 0.0162
11 2 8 -13.1435 0.0136
11 2 9 -6.4791 0.0015
11 2 10 -17.5232 0.0133
11 2 11 -5.3348 0.0520
11 2 12 4.7810 -0.0225
11 2 13 -4.7927 0.0762
11 2 14 3.5420 -0.2196
11 3 0 2.9822 0.0879
11 3 1 -7.5108 0.1120
11 3 2 -6.1836 0.0702
11 3 3 -3.9376 0.1775
11 3 4 -6.4642 -0.0105
11 3 5 -2.7678 0.0924
11 3 6 0.4360 -0.0255
11 3 7 -1.8683 0.0619
11 3 8 -1.0872 0.0118
11 3 9 -9.6781 -0.0287
11 3 10 -3.2245 0.0021
11 3 11 -0.9209 0.0511
11 3 12 -0.6710 0.0082
11 3 13 5.8061 -0.0951
11 3 14 -6.3677 0.0892
11 4 0 -5.7859 -0.0419
11 4 1 3.1766 0.0719
11 4 2 -8.8103 0.1639
11 4 3 -4.7881 0.0508
11 4 4 -4.0905 0.1317
11 4 5 -0.5313 -0.0644
11 4 6 -0.0085 0.0957
11 4 7 2.8663 0.0009
11 4 8 2.6204 0.0088
11 4 9 3.5300 -0.0439
11 4 10 1.1471 -0.0197
11 4 11 5.8989 -0.0398
11 4 12 4.6058 0.0681
11 4 13 2.0116 -0.0754
11 5 0 8.2387 0.0969
11 5 1 -10.0043 0.0630
11 5 2 1.9963 0.0812
11 5 3 -5.8649 0.1234
11 5 4 0.7114 -0.0243
11 5 5 -1.1048 0.0805
11 5 6 1.0557 -0.0503
11 5 7 5.2788 0.0640
11 5 8 7.2408 -0.0440
11 5 9 9.4580 -0.0462
11 5 10 11.0391 -0.0908
11 5 11 8.0307 0.0668
11 5 12 13.3820 -0.1333
11 5 13 -3.1403 0.0427
11 6 0 -9.0776 -0.0248
11 6 1 7.0183 0.0735
11 6 2 -8.1074 0.0659
11 6 3 4.9473 0.0444
11 6 4 0.0307 0.0438
11 6 5 1.4245 -0.0756
11 6 6 1.9735 0.0300
11 6 7 1.7138 -0.0337
11 6 8 8.7932 0.0095
11 6 9 12.1324 -0.0992
11 6 10 16.2928 0.0000
11 6 11 14.9607 -0.1042
11 6 12 1.9465 0.1362
11 6 13 14.2221 -0.2083
11 7 0 6.0984 0.0772
11 7 1 -10.5355 0.0248
11 7 2 6.9366 0.0540
11 7 3 -1.7138 0.0309
11 7 4 8.1132 -0.0401
11 7 5 4.3694 -0.0257
11 7 6 -3.5242 -0.0507
11 7 7 -1.5670 0.0068
11 7 8 5.5898 -0.0506
11 7 9 12.9975 0.0012
11 7 10 8.9811 -0.0625
11 7 11 15.1191 0.1082
11 7 12 13.9578 -0.1169
11 8 0 -9.8090 0.0237
11 8 1 6.0373 0.0297
11 8 2 -10.0522 0.0484
11 8 3 12.0655 -0.0022
11 8 4 7.2479 0.0071
11 8 5 3.7885 -0.0672
11 8 6 -2.8127 -0.0419
11 8 7 -4.5267 -0.0104
11 8 8 -7.3514 0.0176
11 8 9 3.4805 -0.0254
11 8 10 17.1975 0.0445
11 8 11 -1.1044 0.0173
11 8 12 4.9871 0.1471
11 9 0 6.5296 0.0506
11 9 1 -16.5608 0.0503
11 9 2 8.0207 0.0015
11 9 3 -2.8893 0.0810
11 9 4 15.6484 -0.0579
11 9 5 8.0558 -0.0062
11 9 6 -4.1258 -0.0122
11 9 7 -20.7753 0.0008
11 9 8 -2.1169 0.0055
11 9 9 -4.9077 0.0178
11 9 10 -10.3248 0.0589
11 9 11 14.3050 0.0792
11 10 0 -11.6741 0.0078
11 10 1 3.9442 0.0209
11 10 2 -19.0890 0.0749
11 10 3 14.6980 -0.0391
11 10 4 8.1841 0.0716
11 10 5 9.6537 -0.0251
11 10 6 -8.9188 0.0070
11 10 7 -6.5575 0.0310
11 10 8 -30.6554 0.0281
11 10 9 -7.0992 0.0261
11 10 10 3.0947 -0.0076
11 10 11 -21.0557 0.0903
11 11 0 5.1893 0.0656
11 11 1 -20.6394 -0.0037
11 11 2 2.3288 -0.0102
11 11 3 -10.3756 0.0475
11 11 4 17.9758 -0.0347
11 11 5 7.2906 0.0163
11 11 6 -1.4040 0.0620
11 11 7 -29.8819 0.0398
11 11 8 -4.6371 0.0162
11 11 9 -20.7556 -0.0107
11 11 10 -16.6694 0.0360
11 12 0 -5.9088 -0.0251
11 12 1 -5.5193 0.0334
11 12 2 -23.1305 -0.0367
11 12 3 7.2351 -0.0440
11 12 4 0.4324 -0.0498
11 12 5 9.9473 0.0702
11 12 6 -8.5130 -0.0067
11 12 7 -6.0504 0.0844
11 12 8 -30.7985 0.0341
11 12 9 -4.0807 -0.0135
11 13 0 -3.8201 0.0354
11 13 1 -13.2185 -0.0034
11 13 2 -9.5197 -0.0337
11 13 3 -18.2023 -0.1048
11 13 4 10.5454 0.0143
11 13 5 0.4267 -0.1208
11 13 6 -1.8171 0.1673
11 13 7 -18.8010 0.0123
11 13 8 -1.2942 0.0335
11 14 0 3.2342 0.1595
11 14 1 -13.5903 -0.0104
11 14 2 -20.2665 0.0159
11 14 3 -2.2456 -0.0632
11 14 4 -11.7886 -0.1614
11 14 5 5.4477 0.1433
11 14 6 -5.3582 -0.0936
11 14 7 -3.6953 0.1406
11 15 0 -6.5313 -0.0271
11 15 1 -6.6839 0.2500
11 15 2 -10.8761 -0.0791
11 15 3 -21.1816 0.0104
11 15 4 4.6738 0.0110
11 15 5 -7.3449 -0.1454
11 16 0 1.0773 0.3546
11 16 1 -6.2785 -0.0435
11 16 2 -13.9771 0.2688
12 0 0 -9.3797 0.0762
12 0 2 -7.3512 -0.2159
12 0 4 8.5289 -0.1388
12 0 6 3.7409 -0.0796
12 0 8 -9.0272 -0.0518
12 0 10 -6.2615 0.0130
12 0 12 1.0455 0.0055
12 1 0 -2.1402 -0.0025
12 1 1 -10.1257 -0.0840
12 1 2 -5.2954 -0.0411
12 1 3 -0.0405 -0.2109
12 1 4 -0.7172 0.0126
12 1 5 9.3241 -0.1131
12 1 6 5.1918 0.0252
12 1 7 -3.1524 -0.0856
12 1 8 0.0129 -0.0521
12 1 9 -7.4687 -0.0284
12 1 10 -3.1694 -0.0030
12 1 11 -0.5336 0.0728
12 1 12 -3.1759 0.1225
12 2 0 -4.2868 0.0847
12 2 1 -4.7702 -0.0789
12 2 2 -7.9031 -0.1660
12 2 3 -6.9649 -0.0461
12 2 4 5.1105 -0.1589
12 2 5 7.7868 0.0242
12 2 6 5.1725 -0.0798
12 2 7 7.5664 0.0377
12 2 8 -3.8867 -0.0529
12 2 9 -2.6773 -0.0115
12 2 10 0.2372 0.0187
12 2 11 -5.2458 0.1775
12 2 12 3.0751 0.1135
12 3 0 2.0662 -0.0776
12 3 1 -5.2651 -0.0477
12 3 2 -7.4311 -0.1013
12 3 3 -4.9105 -0.1611
12 3 4 1.6122 0.0055
12 3 5 7.2713 -0.0730
12 3 6 16.4869 0.0608
12 3 7 1.6177 -0.0097
12 3 8 5.0325 0.0449
12 3 9 1.8859 -0.0248
12 3 10 -3.3781 0.1089
12 3 11 6.4067 0.0647
12 4 0 0.7557 0.0371
12 4 1 0.6423 -0.1108
12 4 2 -6.8079 -0.1076
12 4 3 -4.7217 -0.0157
12 4 4 0.8596 -0.0968
12 4 5 14.9963 0.0563
12 4 6 5.8815 0.0269
12 4 7 16.3814 0.0892
12 4 8 1.0751 0.0256
12 4 9 2.6175 0.0314
12 4 10 8.4109 -0.0232
12 4 11 -2.4406 0.1789
12 5 0 6.1376 -0.0956
12 5 1 -0.1851 -0.0462
12 5 2 -1.9972 -0.0452
12 5 3 -3.6300 -0.1128
12 5 4 4.7880 0.0637
12 5 5 6.2316 -0.0201
12 5 6 20.1867 0.0817
12 5 7 -0.0797 0.0703
12 5 8 10.0738 0.0443
12 5 9 3.4046 -0.0120
12 5 10 2.4573 -0.0113
12 5 11 8.5856 -0.0223
12 6 0 -0.9937 0.0077
12 6 1 2.1003 -0.0715
12 6 2 0.9055 -0.0807
12 6 3 -0.3641 0.0460
12 6 4 4.9412 -0.0897
12 6 5 12.3102 0.0568
12 6 6 2.4736 0.0109
12 6 7 13.6432 0.0693
12 6 8 -6.3986 0.0302
12 6 9 4.6168 -0.0806
12 6 10 5.7316 -0.0536
12 7 0 -2.0434 -0.0668
12 7 1 3.3564 -0.0298
12 7 2 1.9778 -0.0189
12 7 3 6.6680 -0.0770
12 7 4 3.7487 0.0425
12 7 5 8.1623 -0.0684
12 7 6 10.2860 0.0239
12 7 7 -10.0670 -0.0123
12 7 8 3.5780 -0.0093
12 7 9 -7.2166 -0.0303
12 7 10 2.2970 -0.1763
12 8 0 -6.5521 -0.0141
12 8 1 0.2307 -0.0645
12 8 2 7.3146 -0.0171
12 8 3 4.2257 0.0140
12 8 4 13.0131 -0.0378
12 8 5 4.9712 -0.0244
12 8 6 -2.2025 -0.0718
12 8 7 1.9935 0.0098
12 8 8 -18.9082 -0.0411
12 8 9 -2.5477 -0.1102
12 9 0 -7.2738 -0.0382
12 9 1 -1.6476 -0.0303
12 9 2 6.7468 -0.0327
12 9 3 12.5464 0.0466
12 9 4 5.0455 0.0001
12 9 5 9.8847 -0.0195
12 9 6 2.3321 -0.0478
12 9 7 -16.9555 -0.0772
12 9 8 -5.0396 -0.0114
12 9 9 -15.7468 -0.0465
12 10 0 -14.5651 -0.1076
12 10 1 0.9817 -0.0475
12 10 2 3.6476 0.0240
12 10 3 8.3599 0.0431
12 10 4 15.6405 0.0838
12 10 5 4.7237 -0.0281
12 10 6 -3.4684 -0.0531
12 10 7 -1.7939 -0.0181
12 10 8 -19.9870 -0.0572
12 11 0 -7.7322 -0.0311
12 11 1 -9.2848 -0.0896
12 11 2 5.6379 0.0314
12 11 3 11.2636 0.0707
12 11 4 6.1974 0.0853
12 11 5 9.3678 0.0120
12 11 6 3.3306 -0.0283
12 11 7 -12.8096 -0.0744
12 12 0 -14.2454 -0.1106
12 12 1 -3.7069 -0.0127
12 12 2 0.7881 -0.0428
12 12 3 3.0061 0.1376
12 12 4 13.4232 0.0145
12 12 5 4.3197 0.0582
12 13 0 -8.7586 -0.0515
12 13 1 -6.9653 -0.0643
12 13 2 -3.9098 0.0689
12 13 3 8.9358 -0.0416
12 13 4 0.0461 0.1417
13 0 0 -5.8008 -0.1048
13 0 2 -2.0019 0.2414
13 0 4 2.8222 0.2475
13 0 6 3.1133 0.2422
13 0 8 -4.6613 0.1442
13 1 0 -2.7495 -0.0335
13 1 1 -1.5372 0.1252
13 1 2 -5.8175 -0.0013
13 1 3 -1.4084 0.2072
13 1 4 -3.0667 -0.0451
13 1 5 4.3556 0.1307
13 1 6 1.5224 -0.0034
13 1 7 -1.3317 0.0920
13 1 8 -2.9663 0.0353
13 1 9 -1.3250 0.0581
13 2 0 1.5417 -0.0833
13 2 1 -5.1234 0.0428
13 2 2 -1.2694 0.2084
13 2 3 -9.6967 -0.0214
13 2 4 -1.0773 0.0757
13 2 5 2.5248 -0.1116
13 2 6 1.9279 0.0009
13 2 7 0.8040 0.0464
13 2 8 -0.2880 0.0229
13 2 9 -5.8722 -0.0117
13 3 0 -0.0946 0.0810
13 3 1 5.6053 0.1204
13 3 2 -9.7865 0.0396
13 3 3 -4.0831 0.1188
13 3 4 -3.2879 -0.1027
13 3 5 -1.5952 -0.0265
13 3 6 8.7946 -0.0933
13 3 7 1.1482 -0.0208
13 3 8 -2.5847 0.1465
13 4 0 12.6395 -0.0288
13 4 1 -1.6114 0.0773
13 4 2 3.0728 0.1356
13 4 3 -10.2608 -0.0045
13 4 4 -5.5688 0.0212
13 4 5 9.3712 -0.1497
13 4 6 -1.8072 -0.0203
13 4 7 6.9269 0.0793
13 4 8 3.3702 0.0647
13 5 0 3.7058 0.0708
13 5 1 14.1083 0.0681
13 5 2 -9.0794 0.0540
13 5 3 0.2996 0.0617
13 5 4 -1.0897 -0.0502
13 5 5 -5.2556 0.0270
13 5 6 13.2743 -0.0603
13 5 7 -0.8113 0.0523
13 5 8 1.5064 0.2436
13 6 0 16.0933 0.0031
13 6 1 -2.8550 0.0358
13 6 2 13.2110 0.0454
13 6 3 -11.2036 0.0423
13 6 4 -0.9403 0.0649
13 6 5 7.5203 -0.0685
13 6 6 -4.3392 0.0662
13 6 7 5.1063 0.1144
13 7 0 -0.7396 0.0116
13 7 1 19.2519 -0.0092
13 7 2 -10.8253 0.0291
13 7 3 10.4717 0.0510
13 7 4 -5.8034 0.0096
13 7 5 -2.2090 0.1275
13 7 6 4.2037 -0.0269
13 7 7 -3.7700 0.0518
13 8 0 11.7212 -0.0885
13 8 1 -4.0401 -0.0014
13 8 2 17.9239 -0.0305
13 8 3 -12.3928 0.0319
13 8 4 4.5065 0.1611
13 8 5 -2.5541 -0.0430
13 8 6 -2.4901 0.1100
13 9 0 0.1065 0.0177
13 9 1 13.4878 -0.1647
13 9 2 -6.5290 0.0096
13 9 3 9.6794 0.0674
13 9 4 -9.6358 0.0112
13 9 5 -0.0209 0.2334
13 10 0 2.3862 -0.2741
13 10 1 2.1789 0.0187
13 10 2 8.8027 -0.1403
13 10 3 -8.5446 0.0451
14 0 0 -7.0045 -0.0233
14 0 2 -6.1691 -0.4979
14 0 4 -5.1166 -0.3016
14 1 0 -0.8885 0.0046
14 1 1 -2.7645 -0.2595
14 1 2 -4.6643 0.0942
14 1 3 -9.5005 -0.4494
14 1 4 -4.1134 -0.0428
14 2 0 -3.2571 0.1017
14 2 1 -2.6097 0.0443
14 2 2 -6.4380 -0.2947
14 2 3 -8.4749 -0.0095
14 2 4 -7.7667 -0.2694
14 3 0 4.2286 -0.0407
14 3 1 -1.2546 -0.0141
14 3 2 -5.8299 -0.0039
14 3 3 -11.4737 -0.1987
14 3 4 -6.3659 -0.0836
14 4 0 0.5350 0.2112
14 4 1 3.5683 -0.0524
14 4 2 -6.1850 -0.0352
14 4 3 -6.7822 -0.0705
14 5 0 10.1408 -0.1106
14 5 1 -1.3960 0.1109
14 5 2 -1.7705 -0.0653
14 6 0 -1.1171 0.2225
14 6 1 3.7592 -0.1035
0 0 0 0.0 0.0
;
_shelx_fab_checksum              90653
_olex2_submission_special_instructions 'No special instructions were received'
# start Validation Reply Form
_vrf_RINTA01_mo_mg_snt_cm_bcat_solve_0m_a 
;
PROBLEM: The value of Rint is greater than 0.25
RESPONSE: This is due to poor crystal quality
;
_vrf_PLAT020_mo_mg_snt_cm_bcat_solve_0m_a 
;
PROBLEM: The Value of Rint is Greater Than 0.12 .........      0.519 Report
RESPONSE: This is due to poor crystal quality 
;
_vrf_PLAT201_mo_mg_snt_cm_bcat_solve_0m_a 
;
PROBLEM: Isotropic non-H Atoms in Main Residue(s) .......          5 Report
RESPONSE: The carbon atoms of tBu group are modelled isotropically as thier 
contribution to the scattering affected by disorder
;
# end Validation Reply Form
####################################################################### 
# 
# This file contains crystal structure data downloaded from the 
# Cambridge Structural Database (CSD) hosted by the Cambridge 
# Crystallographic Data Centre (CCDC).
# 
# Full information about CCDC data access policies and citation 
# guidelines are available at http://www.ccdc.cam.ac.uk/access/V1 
# 
# Audit and citation data items may have been added by the CCDC. 
# Please retain this information to preserve the provenance of 
# this file and to allow appropriate attribution of the data. 
# 
#######################################################################

data_mo_mg_snt_ag_pph2_solve_0m_a
_database_code_depnum_ccdc_archive 'CCDC 2419163'
loop_
_audit_author_name
_audit_author_address
'Moushakhi Ghosh'
;Indian Institute of Science Education and Research Pune
India
;
_audit_update_record             
;
2025-01-23 deposited with the CCDC.	2025-06-30 downloaded from the CCDC.
;
_audit_creation_date             2025-01-15
_audit_creation_method           
;
Olex2 1.3
(compiled 2020.11.12 svn.r5f609507 for OlexSys, GUI svn.r6408)
;
_shelx_SHELXL_version_number     2018/3
_chemical_name_common            ?
_chemical_name_systematic        ?
_chemical_formula_moiety         'C66 H102 Ag2 N6 P2 Si6'
_chemical_formula_sum            'C66 H102 Ag2 N6 P2 Si6'
_chemical_formula_weight         1425.75
_chemical_melting_point          ?
loop_
_atom_type_symbol
_atom_type_description
_atom_type_scat_dispersion_real
_atom_type_scat_dispersion_imag
_atom_type_scat_source
C C 0.0033 0.0016 'International Tables Vol C Tables 4.2.6.8 and 6.1.1.4'
H H 0.0000 0.0000 'International Tables Vol C Tables 4.2.6.8 and 6.1.1.4'
Ag Ag -0.8971 1.1015 'International Tables Vol C Tables 4.2.6.8 and 6.1.1.4'
N N 0.0061 0.0033 'International Tables Vol C Tables 4.2.6.8 and 6.1.1.4'
P P 0.1023 0.0942 'International Tables Vol C Tables 4.2.6.8 and 6.1.1.4'
Si Si 0.0817 0.0704 'International Tables Vol C Tables 4.2.6.8 and 6.1.1.4'

_shelx_space_group_comment       
;
The symmetry employed for this shelxl refinement is uniquely defined
by the following loop, which should always be used as a source of
symmetry information in preference to the above space-group names.
They are only intended as comments.
;
_space_group_crystal_system      monoclinic
_space_group_IT_number           14
_space_group_name_H-M_alt        'P 1 21/c 1'
_space_group_name_Hall           '-P 2ybc'
loop_
_space_group_symop_operation_xyz
'x, y, z'
'-x, y+1/2, -z+1/2'
'-x, -y, -z'
'x, -y-1/2, z-1/2'

_cell_length_a                   10.4355(10)
_cell_length_b                   27.531(3)
_cell_length_c                   13.1929(11)
_cell_angle_alpha                90
_cell_angle_beta                 103.102(2)
_cell_angle_gamma                90
_cell_volume                     3691.6(6)
_cell_formula_units_Z            2
_cell_measurement_reflns_used    9196
_cell_measurement_temperature    100
_cell_measurement_theta_max      28.27
_cell_measurement_theta_min      2.49
_shelx_estimated_absorpt_T_max   0.965
_shelx_estimated_absorpt_T_min   0.895
_exptl_absorpt_coefficient_mu    0.712
_exptl_absorpt_correction_T_max  0.7457
_exptl_absorpt_correction_T_min  0.6765
_exptl_absorpt_correction_type   multi-scan
_exptl_absorpt_process_details   
'SADABS-2016/2 (Bruker,2016/2) was used for absorption correction. wR2(int) was 0.1052 before and 0.0638 after correction. The Ratio of minimum to maximum transmission is 0.9072. The \l/2 correction factor is Not present.'
_exptl_absorpt_special_details   ?
_exptl_crystal_colour            orange
_exptl_crystal_colour_primary    orange
_exptl_crystal_density_diffrn    1.283
_exptl_crystal_density_meas      ?
_exptl_crystal_density_method    ?
_exptl_crystal_description       block
_exptl_crystal_F_000             1496
_exptl_crystal_size_max          0.16
_exptl_crystal_size_mid          0.12
_exptl_crystal_size_min          0.05
_exptl_transmission_factor_max   ?
_exptl_transmission_factor_min   ?
_diffrn_reflns_av_R_equivalents  0.0383
_diffrn_reflns_av_unetI/netI     0.0215
_diffrn_reflns_Laue_measured_fraction_full 0.997
_diffrn_reflns_Laue_measured_fraction_max 0.985
_diffrn_reflns_limit_h_max       13
_diffrn_reflns_limit_h_min       -13
_diffrn_reflns_limit_k_max       36
_diffrn_reflns_limit_k_min       -36
_diffrn_reflns_limit_l_max       14
_diffrn_reflns_limit_l_min       -17
_diffrn_reflns_number            78548
_diffrn_reflns_point_group_measured_fraction_full 0.997
_diffrn_reflns_point_group_measured_fraction_max 0.985
_diffrn_reflns_theta_full        25.242
_diffrn_reflns_theta_max         28.341
_diffrn_reflns_theta_min         2.136
_diffrn_ambient_temperature      100
_diffrn_detector_area_resol_mean ?
_diffrn_measured_fraction_theta_full 0.997
_diffrn_measured_fraction_theta_max 0.985
_diffrn_measurement_device_type  'Bruker APEX-II CCD'
_diffrn_measurement_method       '\f and \w scans'
_diffrn_radiation_type           MoK\a
_diffrn_radiation_wavelength     0.71073
_diffrn_source                   ?
_diffrn_standards_number         0
_reflns_Friedel_coverage         0.000
_reflns_Friedel_fraction_full    .
_reflns_Friedel_fraction_max     .
_reflns_number_gt                8322
_reflns_number_total             9068
_reflns_special_details          
;
 Reflections were merged by SHELXL according to the crystal
 class for the calculation of statistics and refinement.
 
 _reflns_Friedel_fraction is defined as the number of unique
 Friedel pairs measured divided by the number that would be
 possible theoretically, ignoring centric projections and
 systematic absences.
;
_reflns_threshold_expression     'I > 2\s(I)'
_computing_cell_refinement       ?
_computing_data_collection       ?
_computing_data_reduction        ?
_computing_molecular_graphics    'Olex2 1.3 (Dolomanov et al., 2009)'
_computing_publication_material  'Olex2 1.3 (Dolomanov et al., 2009)'
_computing_structure_refinement  'ShelXL (Sheldrick, 2015)'
_computing_structure_solution    'SHELXT 2014/5 (Sheldrick, 2014)'
_refine_diff_density_max         1.289
_refine_diff_density_min         -1.325
_refine_diff_density_rms         0.164
_refine_ls_extinction_coef       .
_refine_ls_extinction_method     none
_refine_ls_goodness_of_fit_ref   1.452
_refine_ls_hydrogen_treatment    constr
_refine_ls_matrix_type           full
_refine_ls_number_parameters     382
_refine_ls_number_reflns         9068
_refine_ls_number_restraints     0
_refine_ls_R_factor_all          0.0676
_refine_ls_R_factor_gt           0.0616
_refine_ls_restrained_S_all      1.452
_refine_ls_shift/su_max          0.002
_refine_ls_shift/su_mean         0.000
_refine_ls_structure_factor_coef Fsqd
_refine_ls_weighting_details     
'w=1/[\s^2^(Fo^2^)+(0.0373P)^2^+21.3806P] where P=(Fo^2^+2Fc^2^)/3'
_refine_ls_weighting_scheme      calc
_refine_ls_wR_factor_gt          0.1714
_refine_ls_wR_factor_ref         0.1752
_refine_special_details          ?
_olex2_refinement_description    
;
1.a Aromatic/amide H refined with riding coordinates:
 C3(H3), C7(H7), C6(H6), C5(H5), C4(H4), C23(H23), C24(H24), C25(H25),
 C26(H26), C27(H27), C29(H29), C30(H30), C31(H31), C32(H32), C33(H33)
1.b Idealised Me refined as rotating group:
 C9(H9A,H9B,H9C), C10(H10A,H10B,H10C), C11(H11A,H11B,H11C), C13(H13A,H13B,
 H13C), C14(H14A,H14B,H14C), C15(H15A,H15B,H15C), C16(H16A,H16B,H16C), C17(H17A,
 H17B,H17C), C18(H18A,H18B,H18C), C19(H19A,H19B,H19C), C20(H20A,H20B,H20C),
 C21(H21A,H21B,H21C)
;
_atom_sites_solution_hydrogens   geom
_atom_sites_solution_primary     ?
_atom_sites_solution_secondary   ?
loop_
_atom_site_label
_atom_site_type_symbol
_atom_site_fract_x
_atom_site_fract_y
_atom_site_fract_z
_atom_site_U_iso_or_equiv
_atom_site_adp_type
_atom_site_occupancy
_atom_site_site_symmetry_order
_atom_site_calc_flag
_atom_site_refinement_flags_posn
_atom_site_refinement_flags_adp
_atom_site_refinement_flags_occupancy
_atom_site_disorder_assembly
_atom_site_disorder_group
Ag1 Ag 0.43114(3) 0.55323(2) 0.56172(3) 0.01798(11) Uani 1 1 d . . . . .
C1 C 0.5633(4) 0.64054(16) 0.7811(4) 0.0154(8) Uani 1 1 d . . . . .
P1 P 0.51832(14) 0.46885(4) 0.61555(10) 0.0210(3) Uani 1 1 d . . . . .
N1 N 0.2557(4) 0.66750(14) 0.6108(3) 0.0140(7) Uani 1 1 d . . . . .
Si1 Si 0.38569(11) 0.62655(4) 0.64563(9) 0.0120(2) Uani 1 1 d . . . . .
Si2 Si 0.13049(12) 0.64719(5) 0.50518(10) 0.0155(2) Uani 1 1 d . . . . .
C2 C 0.6891(5) 0.63869(17) 0.8601(4) 0.0197(9) Uani 1 1 d . . . . .
N2 N 0.5465(3) 0.65825(14) 0.6841(3) 0.0134(7) Uani 1 1 d . . . . .
Si3 Si 0.24350(13) 0.72357(5) 0.67181(11) 0.0202(3) Uani 1 1 d . . . . .
C3 C 0.7711(5) 0.59844(19) 0.8667(5) 0.0277(11) Uani 1 1 d . . . . .
H3 H 0.745588 0.571519 0.821587 0.033 Uiso 1 1 calc R . . . .
N3 N 0.4458(4) 0.62341(14) 0.7886(3) 0.0168(7) Uani 1 1 d . . . . .
C9 C 0.7311(6) 0.7143(2) 0.6805(5) 0.0350(13) Uani 1 1 d . . . . .
H9A H 0.676540 0.739767 0.700993 0.053 Uiso 1 1 calc GR . . . .
H9B H 0.782685 0.727983 0.633870 0.053 Uiso 1 1 calc GR . . . .
H9C H 0.790794 0.701080 0.742672 0.053 Uiso 1 1 calc GR . . . .
C8 C 0.6431(5) 0.67376(18) 0.6245(4) 0.0201(9) Uani 1 1 d . . . . .
C7 C 0.7284(6) 0.6779(2) 0.9270(4) 0.0289(11) Uani 1 1 d . . . . .
H7 H 0.672946 0.705538 0.923186 0.035 Uiso 1 1 calc R . . . .
C6 C 0.8481(6) 0.6768(2) 0.9991(5) 0.0354(13) Uani 1 1 d . . . . .
H6 H 0.874317 0.703749 1.044027 0.042 Uiso 1 1 calc R . . . .
C5 C 0.9288(6) 0.6371(2) 1.0057(5) 0.0390(15) Uani 1 1 d . . . . .
H5 H 1.010513 0.636462 1.055295 0.047 Uiso 1 1 calc R . . . .
C4 C 0.8909(6) 0.5977(2) 0.9397(5) 0.0405(16) Uani 1 1 d . . . . .
H4 H 0.946814 0.570159 0.944444 0.049 Uiso 1 1 calc R . . . .
C10 C 0.5610(6) 0.6934(3) 0.5216(5) 0.0387(15) Uani 1 1 d . . . . .
H10A H 0.499117 0.668306 0.487914 0.058 Uiso 1 1 calc GR . . . .
H10B H 0.619282 0.702248 0.475885 0.058 Uiso 1 1 calc GR . . . .
H10C H 0.511994 0.722084 0.535191 0.058 Uiso 1 1 calc GR . . . .
C12 C 0.4075(5) 0.5952(2) 0.8729(4) 0.0243(10) Uani 1 1 d . . . . .
C11 C 0.7249(6) 0.6307(2) 0.6017(5) 0.0349(13) Uani 1 1 d . . . . .
H11A H 0.777940 0.617917 0.667233 0.052 Uiso 1 1 calc GR . . . .
H11B H 0.783103 0.641390 0.557257 0.052 Uiso 1 1 calc GR . . . .
H11C H 0.666147 0.605172 0.566013 0.052 Uiso 1 1 calc GR . . . .
C13 C 0.4675(8) 0.5446(2) 0.8813(6) 0.0447(16) Uani 1 1 d . . . . .
H13A H 0.449842 0.529533 0.812241 0.067 Uiso 1 1 calc GR . . . .
H13B H 0.428651 0.524819 0.928237 0.067 Uiso 1 1 calc GR . . . .
H13C H 0.562786 0.546991 0.908756 0.067 Uiso 1 1 calc GR . . . .
C14 C 0.4468(10) 0.6213(3) 0.9767(5) 0.057(2) Uani 1 1 d . . . . .
H14A H 0.542968 0.623125 0.998178 0.086 Uiso 1 1 calc GR . . . .
H14B H 0.412685 0.603516 1.029277 0.086 Uiso 1 1 calc GR . . . .
H14C H 0.410151 0.654265 0.969700 0.086 Uiso 1 1 calc GR . . . .
C15 C 0.2575(7) 0.5900(4) 0.8386(6) 0.061(3) Uani 1 1 d . . . . .
H15A H 0.216639 0.622199 0.835961 0.091 Uiso 1 1 calc GR . . . .
H15B H 0.225686 0.569550 0.888524 0.091 Uiso 1 1 calc GR . . . .
H15C H 0.234256 0.575050 0.769482 0.091 Uiso 1 1 calc GR . . . .
C16 C 0.1943(5) 0.6403(2) 0.3855(4) 0.0247(10) Uani 1 1 d . . . . .
H16A H 0.230176 0.671440 0.368677 0.037 Uiso 1 1 calc GR . . . .
H16B H 0.122616 0.630284 0.327673 0.037 Uiso 1 1 calc GR . . . .
H16C H 0.263842 0.615681 0.397133 0.037 Uiso 1 1 calc GR . . . .
C17 C 0.0620(5) 0.5882(2) 0.5395(4) 0.0262(11) Uani 1 1 d . . . . .
H17A H 0.130773 0.563264 0.549786 0.039 Uiso 1 1 calc GR . . . .
H17B H -0.011554 0.578290 0.482935 0.039 Uiso 1 1 calc GR . . . .
H17C H 0.030858 0.592110 0.603743 0.039 Uiso 1 1 calc GR . . . .
C18 C -0.0098(5) 0.6913(2) 0.4704(4) 0.0249(10) Uani 1 1 d . . . . .
H18A H -0.042243 0.699031 0.532663 0.037 Uiso 1 1 calc GR . . . .
H18B H -0.081010 0.676808 0.417675 0.037 Uiso 1 1 calc GR . . . .
H18C H 0.020466 0.721136 0.442653 0.037 Uiso 1 1 calc GR . . . .
C19 C 0.0987(6) 0.7241(3) 0.7337(6) 0.0434(17) Uani 1 1 d . . . . .
H19A H 0.030581 0.702214 0.695530 0.065 Uiso 1 1 calc GR . . . .
H19B H 0.063289 0.757168 0.731867 0.065 Uiso 1 1 calc GR . . . .
H19C H 0.126415 0.713287 0.806146 0.065 Uiso 1 1 calc GR . . . .
C20 C 0.2328(8) 0.7747(2) 0.5763(6) 0.0463(17) Uani 1 1 d . . . . .
H20A H 0.303537 0.771496 0.538966 0.069 Uiso 1 1 calc GR . . . .
H20B H 0.241875 0.805754 0.613624 0.069 Uiso 1 1 calc GR . . . .
H20C H 0.147487 0.773592 0.526540 0.069 Uiso 1 1 calc GR . . . .
C21 C 0.3879(5) 0.7387(2) 0.7802(5) 0.0311(13) Uani 1 1 d . . . . .
H21A H 0.394534 0.714812 0.836187 0.047 Uiso 1 1 calc GR . . . .
H21B H 0.376028 0.771194 0.807023 0.047 Uiso 1 1 calc GR . . . .
H21C H 0.468549 0.738039 0.753994 0.047 Uiso 1 1 calc GR . . . .
C22 C 0.4256(5) 0.42853(17) 0.6821(4) 0.0195(9) Uani 1 1 d . . . . .
C23 C 0.2975(7) 0.4412(2) 0.6882(5) 0.0378(14) Uani 1 1 d . . . . .
H23 H 0.263650 0.472126 0.663492 0.045 Uiso 1 1 calc R . . . .
C24 C 0.2189(6) 0.4096(3) 0.7297(6) 0.0416(15) Uani 1 1 d . . . . .
H24 H 0.131915 0.418695 0.732481 0.050 Uiso 1 1 calc R . . . .
C25 C 0.2691(7) 0.3643(3) 0.7674(5) 0.0402(15) Uani 1 1 d . . . . .
H25 H 0.216564 0.342529 0.796553 0.048 Uiso 1 1 calc R . . . .
C26 C 0.3940(7) 0.3515(2) 0.7621(5) 0.0364(14) Uani 1 1 d . . . . .
H26 H 0.427945 0.320736 0.787829 0.044 Uiso 1 1 calc R . . . .
C27 C 0.4713(6) 0.38277(19) 0.7198(4) 0.0273(11) Uani 1 1 d . . . . .
H27 H 0.557445 0.372972 0.716238 0.033 Uiso 1 1 calc R . . . .
C28 C 0.6803(5) 0.47391(17) 0.7042(4) 0.0227(10) Uani 1 1 d . . . . .
C29 C 0.7087(6) 0.4606(2) 0.8094(4) 0.0275(11) Uani 1 1 d . . . . .
H29 H 0.639916 0.449046 0.839427 0.033 Uiso 1 1 calc R . . . .
C30 C 0.8361(6) 0.4640(2) 0.8707(5) 0.0354(13) Uani 1 1 d . . . . .
H30 H 0.853403 0.454330 0.941579 0.042 Uiso 1 1 calc R . . . .
C31 C 0.9374(6) 0.4814(2) 0.8290(6) 0.0382(14) Uani 1 1 d . . . . .
H31 H 1.024629 0.482927 0.870366 0.046 Uiso 1 1 calc R . . . .
C32 C 0.9099(6) 0.4966(2) 0.7259(5) 0.0350(13) Uani 1 1 d . . . . .
H32 H 0.978089 0.509726 0.697291 0.042 Uiso 1 1 calc R . . . .
C33 C 0.7844(6) 0.4927(2) 0.6649(5) 0.0316(12) Uani 1 1 d . . . . .
H33 H 0.767830 0.502908 0.594345 0.038 Uiso 1 1 calc R . . . .

loop_
_atom_site_aniso_label
_atom_site_aniso_U_11
_atom_site_aniso_U_22
_atom_site_aniso_U_33
_atom_site_aniso_U_23
_atom_site_aniso_U_13
_atom_site_aniso_U_12
Ag1 0.01767(18) 0.01509(17) 0.02031(19) -0.00204(12) 0.00249(13) 0.00488(13)
C1 0.013(2) 0.0138(19) 0.019(2) -0.0012(16) 0.0026(17) 0.0030(15)
P1 0.0318(7) 0.0164(5) 0.0159(6) 0.0052(4) 0.0078(5) 0.0097(5)
N1 0.0089(17) 0.0160(17) 0.0160(17) 0.0012(14) 0.0009(13) 0.0043(13)
Si1 0.0089(5) 0.0130(5) 0.0141(5) 0.0009(4) 0.0030(4) 0.0024(4)
Si2 0.0107(6) 0.0164(6) 0.0192(6) 0.0009(5) 0.0026(5) 0.0014(4)
C2 0.017(2) 0.019(2) 0.020(2) 0.0000(17) -0.0024(18) 0.0016(17)
N2 0.0043(16) 0.0174(17) 0.0186(18) 0.0028(14) 0.0031(13) 0.0022(13)
Si3 0.0118(6) 0.0176(6) 0.0301(7) -0.0064(5) 0.0028(5) 0.0040(5)
C3 0.018(2) 0.021(2) 0.037(3) -0.004(2) -0.008(2) 0.0041(19)
N3 0.0169(19) 0.0190(18) 0.0153(18) 0.0012(14) 0.0051(15) 0.0014(15)
C9 0.019(3) 0.034(3) 0.057(4) -0.003(3) 0.018(3) -0.008(2)
C8 0.012(2) 0.021(2) 0.030(3) 0.0044(19) 0.0104(19) 0.0014(17)
C7 0.028(3) 0.024(2) 0.031(3) -0.007(2) -0.001(2) 0.003(2)
C6 0.031(3) 0.033(3) 0.037(3) -0.009(2) -0.003(2) -0.008(2)
C5 0.022(3) 0.040(3) 0.044(4) -0.006(3) -0.014(3) -0.002(2)
C4 0.027(3) 0.032(3) 0.052(4) -0.008(3) -0.015(3) 0.009(2)
C10 0.029(3) 0.054(4) 0.036(3) 0.024(3) 0.013(3) 0.001(3)
C12 0.028(3) 0.029(3) 0.017(2) 0.0059(19) 0.0081(19) -0.004(2)
C11 0.028(3) 0.033(3) 0.052(4) 0.001(3) 0.026(3) 0.005(2)
C13 0.056(4) 0.035(3) 0.043(4) 0.020(3) 0.010(3) 0.002(3)
C14 0.099(7) 0.057(5) 0.025(3) -0.007(3) 0.031(4) -0.022(4)
C15 0.026(3) 0.104(7) 0.054(4) 0.045(5) 0.015(3) -0.008(4)
C16 0.025(3) 0.030(3) 0.018(2) -0.0001(19) 0.0031(19) 0.005(2)
C17 0.015(2) 0.028(3) 0.034(3) 0.002(2) 0.000(2) -0.0055(19)
C18 0.012(2) 0.030(3) 0.030(3) 0.001(2) 0.0000(19) 0.0046(19)
C19 0.022(3) 0.064(4) 0.046(4) -0.028(3) 0.013(3) 0.001(3)
C20 0.054(4) 0.018(3) 0.063(5) 0.007(3) 0.005(4) 0.007(3)
C21 0.020(3) 0.023(2) 0.048(3) -0.018(2) 0.002(2) 0.006(2)
C22 0.024(2) 0.019(2) 0.016(2) -0.0010(17) 0.0051(18) 0.0025(18)
C23 0.045(4) 0.030(3) 0.039(3) 0.001(2) 0.011(3) 0.011(3)
C24 0.019(3) 0.055(4) 0.050(4) -0.004(3) 0.006(3) -0.005(3)
C25 0.043(4) 0.041(3) 0.040(3) 0.000(3) 0.017(3) -0.009(3)
C26 0.053(4) 0.025(3) 0.034(3) 0.006(2) 0.015(3) -0.001(3)
C27 0.034(3) 0.021(2) 0.029(3) 0.006(2) 0.013(2) 0.005(2)
C28 0.031(3) 0.014(2) 0.024(2) 0.0018(17) 0.008(2) 0.0058(18)
C29 0.031(3) 0.029(3) 0.024(3) 0.008(2) 0.009(2) 0.007(2)
C30 0.037(3) 0.035(3) 0.032(3) 0.009(2) 0.003(2) 0.006(2)
C31 0.029(3) 0.033(3) 0.051(4) 0.000(3) 0.007(3) 0.003(2)
C32 0.031(3) 0.028(3) 0.050(4) -0.002(3) 0.018(3) -0.003(2)
C33 0.049(4) 0.021(2) 0.029(3) 0.001(2) 0.017(3) -0.001(2)

_geom_special_details            
;
 All esds (except the esd in the dihedral angle between two l.s. planes)
 are estimated using the full covariance matrix.  The cell esds are taken
 into account individually in the estimation of esds in distances, angles
 and torsion angles; correlations between esds in cell parameters are only
 used when they are defined by crystal symmetry.  An approximate (isotropic)
 treatment of cell esds is used for estimating esds involving l.s. planes.
;
loop_
_geom_bond_atom_site_label_1
_geom_bond_atom_site_label_2
_geom_bond_distance
_geom_bond_site_symmetry_2
_geom_bond_publ_flag
Ag1 P1 2.5840(13) 3_666 ?
Ag1 P1 2.5367(12) . ?
Ag1 Si1 2.4008(12) . ?
C1 Si1 2.297(5) . ?
C1 C2 1.481(6) . ?
C1 N2 1.344(6) . ?
C1 N3 1.338(6) . ?
P1 C22 1.824(5) . ?
P1 C28 1.830(6) . ?
N1 Si1 1.744(4) . ?
N1 Si2 1.771(4) . ?
N1 Si3 1.759(4) . ?
Si1 N2 1.857(4) . ?
Si1 N3 1.850(4) . ?
Si2 C16 1.857(5) . ?
Si2 C17 1.871(5) . ?
Si2 C18 1.878(5) . ?
C2 C3 1.391(7) . ?
C2 C7 1.396(7) . ?
N2 C8 1.475(6) . ?
Si3 C19 1.874(6) . ?
Si3 C20 1.876(7) . ?
Si3 C21 1.874(6) . ?
C3 C4 1.395(7) . ?
N3 C12 1.483(6) . ?
C9 C8 1.525(8) . ?
C8 C10 1.529(8) . ?
C8 C11 1.530(7) . ?
C7 C6 1.388(8) . ?
C6 C5 1.371(9) . ?
C5 C4 1.391(9) . ?
C12 C13 1.519(8) . ?
C12 C14 1.520(8) . ?
C12 C15 1.535(9) . ?
C22 C23 1.401(8) . ?
C22 C27 1.398(7) . ?
C23 C24 1.391(10) . ?
C24 C25 1.400(10) . ?
C25 C26 1.367(10) . ?
C26 C27 1.382(8) . ?
C28 C29 1.400(7) . ?
C28 C33 1.404(8) . ?
C29 C30 1.394(8) . ?
C30 C31 1.383(9) . ?
C31 C32 1.390(9) . ?
C32 C33 1.377(9) . ?

loop_
_geom_angle_atom_site_label_1
_geom_angle_atom_site_label_2
_geom_angle_atom_site_label_3
_geom_angle
_geom_angle_site_symmetry_1
_geom_angle_site_symmetry_3
_geom_angle_publ_flag
P1 Ag1 P1 84.50(4) . 3_666 ?
Si1 Ag1 P1 137.45(4) . . ?
Si1 Ag1 P1 135.84(4) . 3_666 ?
C2 C1 Si1 166.5(3) . . ?
N2 C1 Si1 54.0(2) . . ?
N2 C1 C2 125.9(4) . . ?
N3 C1 Si1 53.7(2) . . ?
N3 C1 C2 128.1(4) . . ?
N3 C1 N2 106.0(4) . . ?
Ag1 P1 Ag1 95.50(4) . 3_666 ?
C22 P1 Ag1 122.15(16) . 3_666 ?
C22 P1 Ag1 119.76(16) . . ?
C22 P1 C28 104.6(2) . . ?
C28 P1 Ag1 109.27(16) . . ?
C28 P1 Ag1 104.34(17) . 3_666 ?
Si1 N1 Si2 113.2(2) . . ?
Si1 N1 Si3 125.4(2) . . ?
Si3 N1 Si2 121.4(2) . . ?
C1 Si1 Ag1 106.91(12) . . ?
N1 Si1 Ag1 130.20(14) . . ?
N1 Si1 C1 122.62(18) . . ?
N1 Si1 N2 111.67(18) . . ?
N1 Si1 N3 111.26(18) . . ?
N2 Si1 Ag1 105.08(12) . . ?
N2 Si1 C1 35.81(16) . . ?
N3 Si1 Ag1 111.97(13) . . ?
N3 Si1 C1 35.62(17) . . ?
N3 Si1 N2 70.55(18) . . ?
N1 Si2 C16 111.0(2) . . ?
N1 Si2 C17 109.7(2) . . ?
N1 Si2 C18 112.5(2) . . ?
C16 Si2 C17 110.4(3) . . ?
C16 Si2 C18 105.5(2) . . ?
C17 Si2 C18 107.5(2) . . ?
C3 C2 C1 120.4(4) . . ?
C3 C2 C7 119.2(5) . . ?
C7 C2 C1 120.3(4) . . ?
C1 N2 Si1 90.2(3) . . ?
C1 N2 C8 131.0(4) . . ?
C8 N2 Si1 132.4(3) . . ?
N1 Si3 C19 110.8(3) . . ?
N1 Si3 C20 110.6(3) . . ?
N1 Si3 C21 114.5(2) . . ?
C19 Si3 C20 110.8(4) . . ?
C19 Si3 C21 104.7(3) . . ?
C21 Si3 C20 105.1(3) . . ?
C2 C3 C4 119.8(5) . . ?
C1 N3 Si1 90.7(3) . . ?
C1 N3 C12 130.3(4) . . ?
C12 N3 Si1 134.6(3) . . ?
N2 C8 C9 111.3(4) . . ?
N2 C8 C10 105.2(4) . . ?
N2 C8 C11 111.1(4) . . ?
C9 C8 C10 109.1(5) . . ?
C9 C8 C11 111.1(4) . . ?
C10 C8 C11 108.9(5) . . ?
C6 C7 C2 120.4(5) . . ?
C5 C6 C7 120.4(5) . . ?
C6 C5 C4 119.9(5) . . ?
C5 C4 C3 120.3(5) . . ?
N3 C12 C13 111.0(5) . . ?
N3 C12 C14 111.3(5) . . ?
N3 C12 C15 104.9(4) . . ?
C13 C12 C14 110.2(6) . . ?
C13 C12 C15 108.2(6) . . ?
C14 C12 C15 111.0(6) . . ?
C23 C22 P1 119.5(4) . . ?
C27 C22 P1 123.0(4) . . ?
C27 C22 C23 117.2(5) . . ?
C24 C23 C22 121.5(6) . . ?
C23 C24 C25 119.4(6) . . ?
C26 C25 C24 119.7(6) . . ?
C25 C26 C27 120.7(6) . . ?
C26 C27 C22 121.5(5) . . ?
C29 C28 P1 124.8(4) . . ?
C29 C28 C33 117.1(5) . . ?
C33 C28 P1 118.2(4) . . ?
C30 C29 C28 121.1(5) . . ?
C31 C30 C29 120.5(6) . . ?
C30 C31 C32 119.1(6) . . ?
C33 C32 C31 120.5(6) . . ?
C32 C33 C28 121.7(5) . . ?

_shelx_res_file                  
;
TITL mo_MG_SNT_Ag_PPh2_solve_0m_a.res in P2(1)/c
    mo_mg_snt_ag_pph2_solve_0m_a.res
    created by SHELXL-2018/3 at 12:47:27 on 15-Jan-2025
REM Old TITL mo_MG_SNT_Ag_PPh2_solve_0m in P2(1)/c
REM SHELXT solution in P2(1)/c
REM R1 0.115, Rweak 0.015, Alpha 0.033, Orientation as input
REM Formula found by SHELXT: C32 Ag N4 P2 Si2
CELL 0.71073 10.4355 27.5306 13.1929 90 103.102 90
ZERR 2 0.001 0.0027 0.0011 0 0.002 0
LATT 1
SYMM -X,0.5+Y,0.5-Z
SFAC C H Ag N P Si
UNIT 132 204 4 12 4 12

L.S. 40
PLAN  10
SIZE 0.05 0.12 0.16
TEMP -173.15
fmap 2
acta
REM <olex2.extras>
REM <HklSrc "%.\\mo_MG_SNT_Ag_PPh2_solve_0m_a.hkl">
REM </olex2.extras>

WGHT    0.037300   21.380600
FVAR       0.45631
AG1   3    0.431137    0.553228    0.561722    11.00000    0.01767    0.01509 =
         0.02031   -0.00204    0.00249    0.00488
C1    1    0.563272    0.640540    0.781134    11.00000    0.01342    0.01381 =
         0.01863   -0.00119    0.00262    0.00304
P1    5    0.518318    0.468854    0.615554    11.00000    0.03175    0.01637 =
         0.01595    0.00518    0.00783    0.00969
N1    4    0.255665    0.667496    0.610814    11.00000    0.00892    0.01600 =
         0.01603    0.00121    0.00089    0.00427
SI1   6    0.385688    0.626554    0.645633    11.00000    0.00890    0.01301 =
         0.01415    0.00094    0.00301    0.00245
SI2   6    0.130487    0.647191    0.505183    11.00000    0.01066    0.01636 =
         0.01918    0.00095    0.00264    0.00139
C2    1    0.689100    0.638687    0.860121    11.00000    0.01661    0.01898 =
         0.02028   -0.00002   -0.00241    0.00161
N2    4    0.546518    0.658247    0.684069    11.00000    0.00428    0.01737 =
         0.01865    0.00276    0.00305    0.00220
SI3   6    0.243496    0.723567    0.671813    11.00000    0.01181    0.01760 =
         0.03013   -0.00640    0.00284    0.00399
C3    1    0.771098    0.598435    0.866708    11.00000    0.01823    0.02110 =
         0.03703   -0.00407   -0.00808    0.00408
AFIX  43
H3    2    0.745588    0.571519    0.821587    11.00000   -1.20000
AFIX   0
N3    4    0.445805    0.623409    0.788633    11.00000    0.01689    0.01896 =
         0.01533    0.00123    0.00513    0.00143
C9    1    0.731149    0.714268    0.680509    11.00000    0.01876    0.03422 =
         0.05657   -0.00290    0.01791   -0.00843
AFIX 137
H9A   2    0.676540    0.739767    0.700993    11.00000   -1.50000
H9B   2    0.782685    0.727983    0.633870    11.00000   -1.50000
H9C   2    0.790794    0.701080    0.742672    11.00000   -1.50000
AFIX   0
C8    1    0.643096    0.673761    0.624460    11.00000    0.01201    0.02057 =
         0.03038    0.00445    0.01043    0.00136
C7    1    0.728439    0.677927    0.927016    11.00000    0.02819    0.02388 =
         0.03102   -0.00671   -0.00097    0.00325
AFIX  43
H7    2    0.672946    0.705538    0.923186    11.00000   -1.20000
AFIX   0
C6    1    0.848140    0.676823    0.999065    11.00000    0.03136    0.03314 =
         0.03652   -0.00873   -0.00308   -0.00775
AFIX  43
H6    2    0.874317    0.703749    1.044027    11.00000   -1.20000
AFIX   0
C5    1    0.928808    0.637084    1.005697    11.00000    0.02246    0.03996 =
         0.04414   -0.00560   -0.01420   -0.00174
AFIX  43
H5    2    1.010513    0.636462    1.055295    11.00000   -1.20000
AFIX   0
C4    1    0.890893    0.597691    0.939740    11.00000    0.02698    0.03163 =
         0.05176   -0.00809   -0.01466    0.00909
AFIX  43
H4    2    0.946814    0.570159    0.944444    11.00000   -1.20000
AFIX   0
C10   1    0.561001    0.693359    0.521629    11.00000    0.02901    0.05356 =
         0.03626    0.02407    0.01318    0.00085
AFIX 137
H10A  2    0.499117    0.668306    0.487914    11.00000   -1.50000
H10B  2    0.619282    0.702248    0.475885    11.00000   -1.50000
H10C  2    0.511994    0.722084    0.535191    11.00000   -1.50000
AFIX   0
C12   1    0.407537    0.595177    0.872877    11.00000    0.02804    0.02927 =
         0.01714    0.00593    0.00812   -0.00394
C11   1    0.724929    0.630687    0.601694    11.00000    0.02818    0.03314 =
         0.05153    0.00141    0.02612    0.00473
AFIX 137
H11A  2    0.777940    0.617917    0.667233    11.00000   -1.50000
H11B  2    0.783103    0.641390    0.557257    11.00000   -1.50000
H11C  2    0.666147    0.605172    0.566013    11.00000   -1.50000
AFIX   0
C13   1    0.467527    0.544647    0.881273    11.00000    0.05555    0.03500 =
         0.04316    0.01997    0.01035    0.00219
AFIX 137
H13A  2    0.449842    0.529533    0.812241    11.00000   -1.50000
H13B  2    0.428651    0.524819    0.928237    11.00000   -1.50000
H13C  2    0.562786    0.546991    0.908756    11.00000   -1.50000
AFIX   0
C14   1    0.446823    0.621344    0.976729    11.00000    0.09883    0.05651 =
         0.02503   -0.00744    0.03064   -0.02225
AFIX 137
H14A  2    0.542968    0.623125    0.998178    11.00000   -1.50000
H14B  2    0.412685    0.603516    1.029277    11.00000   -1.50000
H14C  2    0.410151    0.654265    0.969700    11.00000   -1.50000
AFIX   0
C15   1    0.257465    0.590029    0.838614    11.00000    0.02581    0.10409 =
         0.05447    0.04451    0.01507   -0.00800
AFIX 137
H15A  2    0.216639    0.622199    0.835961    11.00000   -1.50000
H15B  2    0.225686    0.569550    0.888524    11.00000   -1.50000
H15C  2    0.234256    0.575050    0.769482    11.00000   -1.50000
AFIX   0
C16   1    0.194315    0.640340    0.385544    11.00000    0.02524    0.03040 =
         0.01755   -0.00014    0.00311    0.00510
AFIX 137
H16A  2    0.230176    0.671440    0.368677    11.00000   -1.50000
H16B  2    0.122616    0.630284    0.327673    11.00000   -1.50000
H16C  2    0.263842    0.615681    0.397133    11.00000   -1.50000
AFIX   0
C17   1    0.061985    0.588188    0.539497    11.00000    0.01463    0.02760 =
         0.03360    0.00247   -0.00007   -0.00545
AFIX 137
H17A  2    0.130773    0.563264    0.549786    11.00000   -1.50000
H17B  2   -0.011554    0.578290    0.482935    11.00000   -1.50000
H17C  2    0.030858    0.592110    0.603743    11.00000   -1.50000
AFIX   0
C18   1   -0.009850    0.691316    0.470384    11.00000    0.01175    0.03046 =
         0.03024    0.00100    0.00000    0.00460
AFIX 137
H18A  2   -0.042243    0.699031    0.532663    11.00000   -1.50000
H18B  2   -0.081010    0.676808    0.417675    11.00000   -1.50000
H18C  2    0.020466    0.721136    0.442653    11.00000   -1.50000
AFIX   0
C19   1    0.098676    0.724126    0.733721    11.00000    0.02248    0.06400 =
         0.04629   -0.02769    0.01308    0.00104
AFIX 137
H19A  2    0.030581    0.702214    0.695530    11.00000   -1.50000
H19B  2    0.063289    0.757168    0.731867    11.00000   -1.50000
H19C  2    0.126415    0.713287    0.806146    11.00000   -1.50000
AFIX   0
C20   1    0.232825    0.774707    0.576339    11.00000    0.05420    0.01786 =
         0.06282    0.00734    0.00480    0.00737
AFIX 137
H20A  2    0.303537    0.771496    0.538966    11.00000   -1.50000
H20B  2    0.241875    0.805754    0.613624    11.00000   -1.50000
H20C  2    0.147487    0.773592    0.526540    11.00000   -1.50000
AFIX   0
C21   1    0.387867    0.738708    0.780176    11.00000    0.01982    0.02297 =
         0.04797   -0.01799    0.00223    0.00555
AFIX 137
H21A  2    0.394534    0.714812    0.836187    11.00000   -1.50000
H21B  2    0.376028    0.771194    0.807023    11.00000   -1.50000
H21C  2    0.468549    0.738039    0.753994    11.00000   -1.50000
AFIX   0
C22   1    0.425556    0.428526    0.682132    11.00000    0.02446    0.01865 =
         0.01564   -0.00099    0.00514    0.00249
C23   1    0.297506    0.441233    0.688241    11.00000    0.04469    0.03039 =
         0.03928    0.00058    0.01140    0.01110
AFIX  43
H23   2    0.263650    0.472126    0.663492    11.00000   -1.20000
AFIX   0
C24   1    0.218893    0.409621    0.729731    11.00000    0.01904    0.05513 =
         0.04999   -0.00445    0.00636   -0.00502
AFIX  43
H24   2    0.131915    0.418695    0.732481    11.00000   -1.20000
AFIX   0
C25   1    0.269085    0.364290    0.767424    11.00000    0.04303    0.04125 =
         0.04010    0.00038    0.01712   -0.00946
AFIX  43
H25   2    0.216564    0.342529    0.796553    11.00000   -1.20000
AFIX   0
C26   1    0.393963    0.351479    0.762134    11.00000    0.05318    0.02482 =
         0.03357    0.00593    0.01498   -0.00095
AFIX  43
H26   2    0.427945    0.320736    0.787829    11.00000   -1.20000
AFIX   0
C27   1    0.471292    0.382771    0.719809    11.00000    0.03437    0.02083 =
         0.02936    0.00592    0.01298    0.00535
AFIX  43
H27   2    0.557445    0.372972    0.716238    11.00000   -1.20000
AFIX   0
C28   1    0.680329    0.473910    0.704199    11.00000    0.03123    0.01386 =
         0.02398    0.00184    0.00807    0.00581
C29   1    0.708673    0.460600    0.809352    11.00000    0.03087    0.02854 =
         0.02442    0.00794    0.00903    0.00749
AFIX  43
H29   2    0.639916    0.449046    0.839427    11.00000   -1.20000
AFIX   0
C30   1    0.836070    0.464014    0.870659    11.00000    0.03679    0.03519 =
         0.03191    0.00915    0.00299    0.00626
AFIX  43
H30   2    0.853403    0.454330    0.941579    11.00000   -1.20000
AFIX   0
C31   1    0.937409    0.481386    0.829041    11.00000    0.02926    0.03341 =
         0.05060    0.00040    0.00655    0.00296
AFIX  43
H31   2    1.024629    0.482927    0.870366    11.00000   -1.20000
AFIX   0
C32   1    0.909867    0.496562    0.725902    11.00000    0.03098    0.02844 =
         0.04969   -0.00170    0.01792   -0.00337
AFIX  43
H32   2    0.978089    0.509726    0.697291    11.00000   -1.20000
AFIX   0
C33   1    0.784387    0.492654    0.664876    11.00000    0.04882    0.02102 =
         0.02906    0.00097    0.01714   -0.00062
AFIX  43
H33   2    0.767830    0.502908    0.594345    11.00000   -1.20000
AFIX   0
HKLF 4


REM  mo_MG_SNT_Ag_PPh2_solve_0m_a.res in P2(1)/c
REM wR2 = 0.1752, GooF = S = 1.452, Restrained GooF = 1.452 for all data
REM R1 = 0.0616 for 8322 Fo > 4sig(Fo) and 0.0676 for all 9068 data
REM 382 parameters refined using 0 restraints

END

WGHT      0.0373     21.3810

REM Highest difference peak  1.289,  deepest hole -1.325,  1-sigma level  0.164
Q1    1   0.5194  0.5206  0.5165  11.00000  0.05    1.29
Q2    1   0.2929  0.6597  0.6812  11.00000  0.05    1.13
Q3    1   0.3436  0.6379  0.5021  11.00000  0.05    0.96
Q4    1   0.7340  0.4578  0.6158  11.00000  0.05    0.82
Q5    1   0.3824  0.5734  0.7366  11.00000  0.05    0.80
Q6    1   0.5623  0.4586  0.5422  11.00000  0.05    0.76
Q7    1   0.3802  0.6181  0.5454  11.00000  0.05    0.76
Q8    1   0.6853  0.5481  0.5458  11.00000  0.05    0.63
Q9    1  -0.0032  0.7534  0.6376  11.00000  0.05    0.62
Q10   1   0.1664  0.5714  0.4216  11.00000  0.05    0.59
;
_shelx_res_checksum              19349
_olex2_submission_special_instructions 'No special instructions were received'
####################################################################### 
# 
# This file contains crystal structure data downloaded from the 
# Cambridge Structural Database (CSD) hosted by the Cambridge 
# Crystallographic Data Centre (CCDC).
# 
# Full information about CCDC data access policies and citation 
# guidelines are available at http://www.ccdc.cam.ac.uk/access/V1 
# 
# Audit and citation data items may have been added by the CCDC. 
# Please retain this information to preserve the provenance of 
# this file and to allow appropriate attribution of the data. 
# 
#######################################################################

data_mo_mg_snt_ag_semes_solve_0m_a
_database_code_depnum_ccdc_archive 'CCDC 2419148'
loop_
_audit_author_name
_audit_author_address
'Moushakhi Ghosh'
;Indian Institute of Science Education and Research Pune
India
;
_audit_update_record             
;
2025-01-23 deposited with the CCDC.	2025-06-30 downloaded from the CCDC.
;
_audit_creation_date             2025-01-15
_audit_creation_method           
;
Olex2 1.3
(compiled 2020.11.12 svn.r5f609507 for OlexSys, GUI svn.r6408)
;
_shelx_SHELXL_version_number     2018/3
_chemical_name_common            ?
_chemical_name_systematic        ?
_chemical_formula_moiety         'C60 H104 Ag2 N6 Se2 Si6'
_chemical_formula_sum            'C60 H104 Ag2 N6 Se2 Si6'
_chemical_formula_weight         1451.69
_chemical_melting_point          ?
loop_
_atom_type_symbol
_atom_type_description
_atom_type_scat_dispersion_real
_atom_type_scat_dispersion_imag
_atom_type_scat_source
C C 0.0033 0.0016 'International Tables Vol C Tables 4.2.6.8 and 6.1.1.4'
H H 0.0000 0.0000 'International Tables Vol C Tables 4.2.6.8 and 6.1.1.4'
Ag Ag -0.8971 1.1015 'International Tables Vol C Tables 4.2.6.8 and 6.1.1.4'
N N 0.0061 0.0033 'International Tables Vol C Tables 4.2.6.8 and 6.1.1.4'
Se Se -0.0929 2.2259 'International Tables Vol C Tables 4.2.6.8 and 6.1.1.4'
Si Si 0.0817 0.0704 'International Tables Vol C Tables 4.2.6.8 and 6.1.1.4'

_shelx_space_group_comment       
;
The symmetry employed for this shelxl refinement is uniquely defined
by the following loop, which should always be used as a source of
symmetry information in preference to the above space-group names.
They are only intended as comments.
;
_space_group_crystal_system      monoclinic
_space_group_IT_number           14
_space_group_name_H-M_alt        'P 1 21/n 1'
_space_group_name_Hall           '-P 2yn'
loop_
_space_group_symop_operation_xyz
'x, y, z'
'-x+1/2, y+1/2, -z+1/2'
'-x, -y, -z'
'x-1/2, -y-1/2, z-1/2'

_cell_length_a                   9.8038(8)
_cell_length_b                   25.5410(17)
_cell_length_c                   14.7234(11)
_cell_angle_alpha                90
_cell_angle_beta                 98.888(2)
_cell_angle_gamma                90
_cell_volume                     3642.5(5)
_cell_formula_units_Z            2
_cell_measurement_reflns_used    9973
_cell_measurement_temperature    100
_cell_measurement_theta_max      25.43
_cell_measurement_theta_min      2.25
_shelx_estimated_absorpt_T_max   ?
_shelx_estimated_absorpt_T_min   ?
_exptl_absorpt_coefficient_mu    1.673
_exptl_absorpt_correction_T_max  0.7457
_exptl_absorpt_correction_T_min  0.5613
_exptl_absorpt_correction_type   multi-scan
_exptl_absorpt_process_details   
'SADABS-2016/2 (Bruker,2016/2) was used for absorption correction. wR2(int) was 0.1238 before and 0.0723 after correction. The Ratio of minimum to maximum transmission is 0.7527. The \l/2 correction factor is Not present.'
_exptl_absorpt_special_details   ?
_exptl_crystal_colour            yellow
_exptl_crystal_colour_primary    yellow
_exptl_crystal_density_diffrn    1.324
_exptl_crystal_density_meas      ?
_exptl_crystal_density_method    ?
_exptl_crystal_description       block
_exptl_crystal_F_000             1504
_exptl_crystal_size_max          0.11
_exptl_crystal_size_mid          0.06
_exptl_crystal_size_min          0.05
_exptl_transmission_factor_max   ?
_exptl_transmission_factor_min   ?
_diffrn_reflns_av_R_equivalents  0.1179
_diffrn_reflns_av_unetI/netI     0.1102
_diffrn_reflns_Laue_measured_fraction_full 0.999
_diffrn_reflns_Laue_measured_fraction_max 0.994
_diffrn_reflns_limit_h_max       13
_diffrn_reflns_limit_h_min       -13
_diffrn_reflns_limit_k_max       33
_diffrn_reflns_limit_k_min       -27
_diffrn_reflns_limit_l_max       19
_diffrn_reflns_limit_l_min       -19
_diffrn_reflns_number            56264
_diffrn_reflns_point_group_measured_fraction_full 0.999
_diffrn_reflns_point_group_measured_fraction_max 0.994
_diffrn_reflns_theta_full        25.242
_diffrn_reflns_theta_max         28.344
_diffrn_reflns_theta_min         2.122
_diffrn_ambient_temperature      100
_diffrn_detector_area_resol_mean ?
_diffrn_measured_fraction_theta_full 0.999
_diffrn_measured_fraction_theta_max 0.994
_diffrn_measurement_device_type  'Bruker APEX-II CCD'
_diffrn_measurement_method       '\f and \w scans'
_diffrn_radiation_type           MoK\a
_diffrn_radiation_wavelength     0.71073
_diffrn_source                   ?
_diffrn_standards_number         0
_reflns_Friedel_coverage         0.000
_reflns_Friedel_fraction_full    .
_reflns_Friedel_fraction_max     .
_reflns_number_gt                5049
_reflns_number_total             9039
_reflns_special_details          
;
 Reflections were merged by SHELXL according to the crystal
 class for the calculation of statistics and refinement.
 
 _reflns_Friedel_fraction is defined as the number of unique
 Friedel pairs measured divided by the number that would be
 possible theoretically, ignoring centric projections and
 systematic absences.
;
_reflns_threshold_expression     'I > 2\s(I)'
_computing_cell_refinement       ?
_computing_data_collection       ?
_computing_data_reduction        ?
_computing_molecular_graphics    'Olex2 1.3 (Dolomanov et al., 2009)'
_computing_publication_material  'Olex2 1.3 (Dolomanov et al., 2009)'
_computing_structure_refinement  'ShelXL (Sheldrick, 2015)'
_computing_structure_solution    'SHELXT 2014/5 (Sheldrick, 2014)'
_refine_diff_density_max         0.855
_refine_diff_density_min         -0.560
_refine_diff_density_rms         0.107
_refine_ls_extinction_coef       .
_refine_ls_extinction_method     none
_refine_ls_goodness_of_fit_ref   1.043
_refine_ls_hydrogen_treatment    constr
_refine_ls_matrix_type           full
_refine_ls_number_parameters     358
_refine_ls_number_reflns         9039
_refine_ls_number_restraints     0
_refine_ls_R_factor_all          0.1493
_refine_ls_R_factor_gt           0.0630
_refine_ls_restrained_S_all      1.043
_refine_ls_shift/su_max          0.001
_refine_ls_shift/su_mean         0.000
_refine_ls_structure_factor_coef Fsqd
_refine_ls_weighting_details     
'w=1/[\s^2^(Fo^2^)+(0.0519P)^2^+5.4191P] where P=(Fo^2^+2Fc^2^)/3'
_refine_ls_weighting_scheme      calc
_refine_ls_wR_factor_gt          0.1182
_refine_ls_wR_factor_ref         0.1451
_refine_special_details          ?
_olex2_refinement_description    
;
1.a Aromatic/amide H refined with riding coordinates:
 C3(H3), C5(H5), C26(H26), C27(H27), C28(H28), C29(H29), C30(H30)
1.b Idealised Me refined as rotating group:
 C9(H9A,H9B,H9C), C8(H8A,H8B,H8C), C7(H7A,H7B,H7C), C11(H11A,H11B,H11C),
 C10(H10A,H10B,H10C), C12(H12A,H12B,H12C), C13(H13A,H13B,H13C), C14(H14A,H14B,
 H14C), C15(H15A,H15B,H15C), C17(H17A,H17B,H17C), C18(H18A,H18B,H18C), C19(H19A,
 H19B,H19C), C21(H21A,H21B,H21C), C22(H22A,H22B,H22C), C23(H23A,H23B,H23C)
;
_atom_sites_solution_hydrogens   geom
_atom_sites_solution_primary     ?
_atom_sites_solution_secondary   ?
loop_
_atom_site_label
_atom_site_type_symbol
_atom_site_fract_x
_atom_site_fract_y
_atom_site_fract_z
_atom_site_U_iso_or_equiv
_atom_site_adp_type
_atom_site_occupancy
_atom_site_site_symmetry_order
_atom_site_calc_flag
_atom_site_refinement_flags_posn
_atom_site_refinement_flags_adp
_atom_site_refinement_flags_occupancy
_atom_site_disorder_assembly
_atom_site_disorder_group
Ag1 Ag 0.39961(4) 0.52320(2) 0.59344(3) 0.04455(15) Uani 1 1 d . . . . .
C1 C 0.5459(5) 0.39136(18) 0.6295(3) 0.0331(11) Uani 1 1 d . . . . .
N1 N 0.2238(4) 0.54739(15) 0.7948(3) 0.0352(10) Uani 1 1 d . . . . .
Si1 Si 0.29105(13) 0.57210(5) 0.70182(9) 0.0286(3) Uani 1 1 d . . . . .
Se1 Se 0.44540(6) 0.43032(2) 0.52810(3) 0.03922(16) Uani 1 1 d . . . . .
Si3 Si 0.13772(16) 0.58265(6) 0.87108(10) 0.0429(4) Uani 1 1 d . . . . .
C3 C 0.7382(6) 0.3797(2) 0.7500(4) 0.0540(15) Uani 1 1 d . . . . .
H3 H 0.822392 0.392436 0.783346 0.065 Uiso 1 1 calc R . . . .
N3 N 0.1826(4) 0.62430(14) 0.6424(2) 0.0285(9) Uani 1 1 d . . . . .
Si2 Si 0.24602(18) 0.47888(6) 0.80977(10) 0.0468(4) Uani 1 1 d . . . . .
C2 C 0.6672(6) 0.4103(2) 0.6799(4) 0.0436(13) Uani 1 1 d . . . . .
N2 N 0.3750(4) 0.63603(15) 0.7293(3) 0.0314(9) Uani 1 1 d . . . . .
C9 C 0.7253(6) 0.4633(2) 0.6619(5) 0.0607(17) Uani 1 1 d . . . . .
H9A H 0.731553 0.466611 0.596378 0.091 Uiso 1 1 calc GR . . . .
H9B H 0.817538 0.467012 0.698035 0.091 Uiso 1 1 calc GR . . . .
H9C H 0.664673 0.490737 0.679646 0.091 Uiso 1 1 calc GR . . . .
C8 C 0.7671(9) 0.2989(3) 0.8508(5) 0.103(3) Uani 1 1 d . . . . .
H8A H 0.866148 0.306352 0.856771 0.154 Uiso 1 1 calc GR . . . .
H8B H 0.751058 0.261592 0.837674 0.154 Uiso 1 1 calc GR . . . .
H8C H 0.733940 0.307878 0.908304 0.154 Uiso 1 1 calc GR . . . .
C7 C 0.3635(6) 0.3202(2) 0.6007(4) 0.0564(16) Uani 1 1 d . . . . .
H7A H 0.286534 0.343435 0.608212 0.085 Uiso 1 1 calc GR . . . .
H7B H 0.347524 0.285574 0.625884 0.085 Uiso 1 1 calc GR . . . .
H7C H 0.370325 0.316873 0.535270 0.085 Uiso 1 1 calc GR . . . .
C6 C 0.4951(5) 0.3425(2) 0.6509(4) 0.0408(13) Uani 1 1 d . . . . .
C5 C 0.5682(7) 0.3139(2) 0.7217(4) 0.0514(15) Uani 1 1 d . . . . .
H5 H 0.533357 0.280696 0.736063 0.062 Uiso 1 1 calc R . . . .
C4 C 0.6895(7) 0.3314(2) 0.7724(4) 0.0577(16) Uani 1 1 d . . . . .
C11 C 0.4310(7) 0.4621(3) 0.8362(5) 0.080(2) Uani 1 1 d . . . . .
H11A H 0.478130 0.473629 0.785621 0.120 Uiso 1 1 calc GR . . . .
H11B H 0.441148 0.424091 0.843763 0.120 Uiso 1 1 calc GR . . . .
H11C H 0.471960 0.479596 0.893109 0.120 Uiso 1 1 calc GR . . . .
C10 C 0.1636(7) 0.4422(2) 0.7077(5) 0.0691(19) Uani 1 1 d . . . . .
H10A H 0.068782 0.454755 0.689616 0.104 Uiso 1 1 calc GR . . . .
H10B H 0.162121 0.404826 0.722498 0.104 Uiso 1 1 calc GR . . . .
H10C H 0.216001 0.447622 0.657003 0.104 Uiso 1 1 calc GR . . . .
C12 C 0.1626(12) 0.4526(3) 0.9067(6) 0.122(4) Uani 1 1 d . . . . .
H12A H 0.211238 0.466002 0.965217 0.183 Uiso 1 1 calc GR . . . .
H12B H 0.167130 0.414239 0.906743 0.183 Uiso 1 1 calc GR . . . .
H12C H 0.065836 0.463719 0.898795 0.183 Uiso 1 1 calc GR . . . .
C13 C -0.0476(7) 0.5631(3) 0.8570(5) 0.079(2) Uani 1 1 d . . . . .
H13A H -0.092571 0.571585 0.794647 0.118 Uiso 1 1 calc GR . . . .
H13B H -0.093495 0.581981 0.901737 0.118 Uiso 1 1 calc GR . . . .
H13C H -0.054232 0.525291 0.867357 0.118 Uiso 1 1 calc GR . . . .
C14 C 0.2236(8) 0.5739(3) 0.9928(4) 0.080(2) Uani 1 1 d . . . . .
H14A H 0.236128 0.536429 1.006178 0.121 Uiso 1 1 calc GR . . . .
H14B H 0.165925 0.589323 1.034478 0.121 Uiso 1 1 calc GR . . . .
H14C H 0.313856 0.591227 1.001404 0.121 Uiso 1 1 calc GR . . . .
C15 C 0.1349(8) 0.6545(2) 0.8522(4) 0.074(2) Uani 1 1 d . . . . .
H15A H 0.229464 0.667255 0.853926 0.111 Uiso 1 1 calc GR . . . .
H15B H 0.092899 0.671689 0.900568 0.111 Uiso 1 1 calc GR . . . .
H15C H 0.080677 0.662399 0.792120 0.111 Uiso 1 1 calc GR . . . .
C16 C 0.0574(5) 0.6262(2) 0.5716(3) 0.0429(13) Uani 1 1 d . . . . .
C17 C -0.0090(8) 0.5729(3) 0.5743(6) 0.092(3) Uani 1 1 d . . . . .
H17A H 0.052350 0.546190 0.555053 0.138 Uiso 1 1 calc GR . . . .
H17B H -0.097148 0.572556 0.532627 0.138 Uiso 1 1 calc GR . . . .
H17C H -0.025131 0.565450 0.637080 0.138 Uiso 1 1 calc GR . . . .
C18 C 0.0921(8) 0.6358(3) 0.4766(4) 0.085(2) Uani 1 1 d . . . . .
H18A H 0.122687 0.672044 0.471947 0.128 Uiso 1 1 calc GR . . . .
H18B H 0.010020 0.629495 0.430817 0.128 Uiso 1 1 calc GR . . . .
H18C H 0.166052 0.611911 0.465496 0.128 Uiso 1 1 calc GR . . . .
C19 C -0.0398(7) 0.6685(4) 0.5958(6) 0.113(3) Uani 1 1 d . . . . .
H19A H -0.056015 0.663575 0.659282 0.170 Uiso 1 1 calc GR . . . .
H19B H -0.127678 0.666210 0.554079 0.170 Uiso 1 1 calc GR . . . .
H19C H 0.001714 0.702983 0.589732 0.170 Uiso 1 1 calc GR . . . .
C20 C 0.5136(5) 0.6529(2) 0.7745(4) 0.0481(14) Uani 1 1 d . . . . .
C21 C 0.5569(7) 0.6132(3) 0.8502(5) 0.087(2) Uani 1 1 d . . . . .
H21A H 0.489514 0.613073 0.892909 0.131 Uiso 1 1 calc GR . . . .
H21B H 0.648054 0.622519 0.883383 0.131 Uiso 1 1 calc GR . . . .
H21C H 0.560932 0.578288 0.823019 0.131 Uiso 1 1 calc GR . . . .
C22 C 0.6166(6) 0.6515(3) 0.7074(5) 0.081(2) Uani 1 1 d . . . . .
H22A H 0.618111 0.616288 0.680937 0.121 Uiso 1 1 calc GR . . . .
H22B H 0.708763 0.660221 0.739756 0.121 Uiso 1 1 calc GR . . . .
H22C H 0.589452 0.676921 0.658098 0.121 Uiso 1 1 calc GR . . . .
C23 C 0.5092(7) 0.7074(3) 0.8160(5) 0.084(2) Uani 1 1 d . . . . .
H23A H 0.478066 0.732729 0.767198 0.126 Uiso 1 1 calc GR . . . .
H23B H 0.601703 0.717063 0.846701 0.126 Uiso 1 1 calc GR . . . .
H23C H 0.445054 0.707499 0.860895 0.126 Uiso 1 1 calc GR . . . .
C24 C 0.2837(5) 0.65904(18) 0.6645(3) 0.0309(11) Uani 1 1 d . . . . .
C25 C 0.2979(5) 0.71064(19) 0.6203(3) 0.0365(12) Uani 1 1 d . . . . .
C26 C 0.2455(7) 0.7550(2) 0.6546(4) 0.0636(18) Uani 1 1 d . . . . .
H26 H 0.200884 0.753190 0.707349 0.076 Uiso 1 1 calc R . . . .
C27 C 0.2583(8) 0.8027(2) 0.6112(5) 0.076(2) Uani 1 1 d . . . . .
H27 H 0.222257 0.833620 0.634299 0.092 Uiso 1 1 calc R . . . .
C28 C 0.3225(8) 0.8050(2) 0.5356(5) 0.072(2) Uani 1 1 d . . . . .
H28 H 0.330667 0.837720 0.506075 0.086 Uiso 1 1 calc R . . . .
C29 C 0.3747(7) 0.7613(2) 0.5021(4) 0.0590(17) Uani 1 1 d . . . . .
H29 H 0.419663 0.763424 0.449517 0.071 Uiso 1 1 calc R . . . .
C30 C 0.3627(6) 0.7141(2) 0.5440(4) 0.0470(14) Uani 1 1 d . . . . .
H30 H 0.399362 0.683466 0.520273 0.056 Uiso 1 1 calc R . . . .

loop_
_atom_site_aniso_label
_atom_site_aniso_U_11
_atom_site_aniso_U_22
_atom_site_aniso_U_33
_atom_site_aniso_U_23
_atom_site_aniso_U_13
_atom_site_aniso_U_12
Ag1 0.0466(3) 0.0531(3) 0.0378(2) -0.00492(19) 0.01857(19) 0.0159(2)
C1 0.033(3) 0.034(3) 0.035(3) -0.008(2) 0.016(2) 0.002(2)
N1 0.040(2) 0.033(2) 0.036(2) -0.0005(18) 0.0153(19) 0.0052(19)
Si1 0.0319(7) 0.0303(7) 0.0266(7) 0.0001(5) 0.0145(6) 0.0044(6)
Se1 0.0514(3) 0.0368(3) 0.0335(3) 0.0035(2) 0.0194(2) 0.0077(2)
Si3 0.0549(10) 0.0472(9) 0.0317(8) -0.0015(6) 0.0231(7) 0.0111(7)
C3 0.047(4) 0.062(4) 0.049(4) -0.014(3) -0.002(3) 0.011(3)
N3 0.026(2) 0.031(2) 0.028(2) -0.0034(17) 0.0046(17) -0.0001(18)
Si2 0.0700(11) 0.0346(8) 0.0420(9) 0.0036(7) 0.0282(8) 0.0061(8)
C2 0.045(3) 0.043(3) 0.046(3) -0.012(3) 0.018(3) 0.006(3)
N2 0.028(2) 0.034(2) 0.031(2) -0.0024(18) 0.0017(18) -0.0005(18)
C9 0.049(4) 0.051(4) 0.083(5) -0.013(3) 0.014(3) -0.013(3)
C8 0.135(8) 0.080(5) 0.078(6) 0.004(4) -0.030(5) 0.044(5)
C7 0.047(4) 0.050(4) 0.074(4) 0.005(3) 0.018(3) -0.010(3)
C6 0.049(3) 0.033(3) 0.044(3) 0.000(2) 0.018(3) 0.003(3)
C5 0.071(4) 0.036(3) 0.050(4) 0.008(3) 0.019(3) 0.006(3)
C4 0.070(4) 0.053(4) 0.048(4) -0.001(3) 0.003(3) 0.023(3)
C11 0.092(6) 0.056(4) 0.088(5) 0.008(4) 0.000(4) 0.030(4)
C10 0.078(5) 0.050(4) 0.086(5) -0.008(3) 0.031(4) -0.016(3)
C12 0.230(11) 0.052(4) 0.115(7) 0.026(4) 0.122(8) 0.015(6)
C13 0.062(4) 0.108(6) 0.075(5) 0.002(4) 0.042(4) 0.009(4)
C14 0.118(6) 0.088(5) 0.035(4) -0.007(3) 0.014(4) 0.015(5)
C15 0.115(6) 0.052(4) 0.067(4) -0.011(3) 0.055(4) 0.019(4)
C16 0.034(3) 0.057(4) 0.036(3) -0.002(3) 0.002(2) 0.007(3)
C17 0.067(5) 0.104(6) 0.093(6) 0.025(5) -0.026(4) -0.039(4)
C18 0.084(5) 0.137(7) 0.031(4) 0.007(4) -0.004(3) -0.025(5)
C19 0.047(4) 0.163(9) 0.115(7) -0.046(6) -0.033(4) 0.054(5)
C20 0.035(3) 0.057(4) 0.049(3) 0.003(3) -0.005(3) -0.005(3)
C21 0.058(4) 0.108(6) 0.084(5) 0.034(5) -0.027(4) -0.021(4)
C22 0.033(4) 0.119(6) 0.091(5) -0.003(5) 0.013(4) -0.017(4)
C23 0.071(5) 0.081(5) 0.092(6) -0.035(4) -0.013(4) -0.018(4)
C24 0.033(3) 0.033(3) 0.028(3) 0.001(2) 0.011(2) 0.009(2)
C25 0.036(3) 0.030(3) 0.042(3) -0.006(2) 0.002(2) 0.001(2)
C26 0.089(5) 0.041(4) 0.067(4) 0.004(3) 0.031(4) 0.013(3)
C27 0.111(6) 0.034(4) 0.087(5) -0.004(3) 0.024(5) 0.019(4)
C28 0.103(6) 0.040(4) 0.069(5) 0.020(3) 0.004(4) -0.004(4)
C29 0.081(5) 0.046(4) 0.053(4) 0.010(3) 0.018(3) -0.011(3)
C30 0.057(4) 0.039(3) 0.048(3) 0.000(3) 0.019(3) -0.003(3)

_geom_special_details            
;
 All esds (except the esd in the dihedral angle between two l.s. planes)
 are estimated using the full covariance matrix.  The cell esds are taken
 into account individually in the estimation of esds in distances, angles
 and torsion angles; correlations between esds in cell parameters are only
 used when they are defined by crystal symmetry.  An approximate (isotropic)
 treatment of cell esds is used for estimating esds involving l.s. planes.
;
loop_
_geom_bond_atom_site_label_1
_geom_bond_atom_site_label_2
_geom_bond_distance
_geom_bond_site_symmetry_2
_geom_bond_publ_flag
Ag1 Si1 2.4008(12) . ?
Ag1 Se1 2.7858(6) 3_666 ?
Ag1 Se1 2.6244(6) . ?
C1 Se1 1.932(5) . ?
C1 C2 1.389(7) . ?
C1 C6 1.397(7) . ?
N1 Si1 1.728(4) . ?
N1 Si3 1.754(4) . ?
N1 Si2 1.773(4) . ?
Si1 N3 1.840(4) . ?
Si1 N2 1.845(4) . ?
Si1 C24 2.286(5) . ?
Si3 C13 1.865(7) . ?
Si3 C14 1.872(6) . ?
Si3 C15 1.855(6) . ?
C3 H3 0.9500 . ?
C3 C2 1.392(8) . ?
C3 C4 1.382(8) . ?
N3 C16 1.483(6) . ?
N3 C24 1.333(6) . ?
Si2 C11 1.846(7) . ?
Si2 C10 1.847(7) . ?
Si2 C12 1.876(6) . ?
C2 C9 1.507(8) . ?
N2 C20 1.482(6) . ?
N2 C24 1.339(6) . ?
C9 H9A 0.9800 . ?
C9 H9B 0.9800 . ?
C9 H9C 0.9800 . ?
C8 H8A 0.9800 . ?
C8 H8B 0.9800 . ?
C8 H8C 0.9800 . ?
C8 C4 1.526(9) . ?
C7 H7A 0.9800 . ?
C7 H7B 0.9800 . ?
C7 H7C 0.9800 . ?
C7 C6 1.497(8) . ?
C6 C5 1.380(7) . ?
C5 H5 0.9500 . ?
C5 C4 1.377(8) . ?
C11 H11A 0.9800 . ?
C11 H11B 0.9800 . ?
C11 H11C 0.9800 . ?
C10 H10A 0.9800 . ?
C10 H10B 0.9800 . ?
C10 H10C 0.9800 . ?
C12 H12A 0.9800 . ?
C12 H12B 0.9800 . ?
C12 H12C 0.9800 . ?
C13 H13A 0.9800 . ?
C13 H13B 0.9800 . ?
C13 H13C 0.9800 . ?
C14 H14A 0.9800 . ?
C14 H14B 0.9800 . ?
C14 H14C 0.9800 . ?
C15 H15A 0.9800 . ?
C15 H15B 0.9800 . ?
C15 H15C 0.9800 . ?
C16 C17 1.512(8) . ?
C16 C18 1.508(8) . ?
C16 C19 1.519(8) . ?
C17 H17A 0.9800 . ?
C17 H17B 0.9800 . ?
C17 H17C 0.9800 . ?
C18 H18A 0.9800 . ?
C18 H18B 0.9800 . ?
C18 H18C 0.9800 . ?
C19 H19A 0.9800 . ?
C19 H19B 0.9800 . ?
C19 H19C 0.9800 . ?
C20 C21 1.518(8) . ?
C20 C22 1.519(8) . ?
C20 C23 1.523(8) . ?
C21 H21A 0.9800 . ?
C21 H21B 0.9800 . ?
C21 H21C 0.9800 . ?
C22 H22A 0.9800 . ?
C22 H22B 0.9800 . ?
C22 H22C 0.9800 . ?
C23 H23A 0.9800 . ?
C23 H23B 0.9800 . ?
C23 H23C 0.9800 . ?
C24 C25 1.486(7) . ?
C25 C26 1.373(7) . ?
C25 C30 1.376(7) . ?
C26 H26 0.9500 . ?
C26 C27 1.388(8) . ?
C27 H27 0.9500 . ?
C27 C28 1.362(9) . ?
C28 H28 0.9500 . ?
C28 C29 1.352(9) . ?
C29 H29 0.9500 . ?
C29 C30 1.368(7) . ?
C30 H30 0.9500 . ?

loop_
_geom_angle_atom_site_label_1
_geom_angle_atom_site_label_2
_geom_angle_atom_site_label_3
_geom_angle
_geom_angle_site_symmetry_1
_geom_angle_site_symmetry_3
_geom_angle_publ_flag
Si1 Ag1 Se1 146.34(4) . . ?
Si1 Ag1 Se1 123.17(4) . 3_666 ?
Se1 Ag1 Se1 90.489(19) . 3_666 ?
C2 C1 Se1 121.7(4) . . ?
C2 C1 C6 119.8(5) . . ?
C6 C1 Se1 118.5(4) . . ?
Si1 N1 Si3 126.9(2) . . ?
Si1 N1 Si2 113.9(2) . . ?
Si3 N1 Si2 119.3(2) . . ?
N1 Si1 Ag1 126.81(14) . . ?
N1 Si1 N3 112.22(18) . . ?
N1 Si1 N2 111.22(19) . . ?
N1 Si1 C24 122.93(18) . . ?
N3 Si1 Ag1 110.10(12) . . ?
N3 Si1 N2 70.65(17) . . ?
N3 Si1 C24 35.66(16) . . ?
N2 Si1 Ag1 112.16(12) . . ?
N2 Si1 C24 35.85(17) . . ?
C24 Si1 Ag1 110.26(12) . . ?
Ag1 Se1 Ag1 89.511(19) . 3_666 ?
C1 Se1 Ag1 116.87(13) . 3_666 ?
C1 Se1 Ag1 106.15(13) . . ?
N1 Si3 C13 110.4(3) . . ?
N1 Si3 C14 111.2(3) . . ?
N1 Si3 C15 114.2(2) . . ?
C13 Si3 C14 111.1(3) . . ?
C15 Si3 C13 104.9(3) . . ?
C15 Si3 C14 104.8(3) . . ?
C2 C3 H3 119.1 . . ?
C4 C3 H3 119.1 . . ?
C4 C3 C2 121.8(6) . . ?
C16 N3 Si1 135.5(3) . . ?
C24 N3 Si1 90.7(3) . . ?
C24 N3 C16 130.8(4) . . ?
N1 Si2 C11 110.7(3) . . ?
N1 Si2 C10 111.7(3) . . ?
N1 Si2 C12 112.9(3) . . ?
C11 Si2 C10 110.2(3) . . ?
C11 Si2 C12 106.6(4) . . ?
C10 Si2 C12 104.5(4) . . ?
C1 C2 C3 119.3(5) . . ?
C1 C2 C9 122.3(5) . . ?
C3 C2 C9 118.4(5) . . ?
C20 N2 Si1 134.7(3) . . ?
C24 N2 Si1 90.3(3) . . ?
C24 N2 C20 131.2(4) . . ?
C2 C9 H9A 109.5 . . ?
C2 C9 H9B 109.5 . . ?
C2 C9 H9C 109.5 . . ?
H9A C9 H9B 109.5 . . ?
H9A C9 H9C 109.5 . . ?
H9B C9 H9C 109.5 . . ?
H8A C8 H8B 109.5 . . ?
H8A C8 H8C 109.5 . . ?
H8B C8 H8C 109.5 . . ?
C4 C8 H8A 109.5 . . ?
C4 C8 H8B 109.5 . . ?
C4 C8 H8C 109.5 . . ?
H7A C7 H7B 109.5 . . ?
H7A C7 H7C 109.5 . . ?
H7B C7 H7C 109.5 . . ?
C6 C7 H7A 109.5 . . ?
C6 C7 H7B 109.5 . . ?
C6 C7 H7C 109.5 . . ?
C1 C6 C7 122.6(5) . . ?
C5 C6 C1 118.8(5) . . ?
C5 C6 C7 118.5(5) . . ?
C6 C5 H5 118.6 . . ?
C4 C5 C6 122.8(5) . . ?
C4 C5 H5 118.6 . . ?
C3 C4 C8 121.1(6) . . ?
C5 C4 C3 117.5(5) . . ?
C5 C4 C8 121.4(6) . . ?
Si2 C11 H11A 109.5 . . ?
Si2 C11 H11B 109.5 . . ?
Si2 C11 H11C 109.5 . . ?
H11A C11 H11B 109.5 . . ?
H11A C11 H11C 109.5 . . ?
H11B C11 H11C 109.5 . . ?
Si2 C10 H10A 109.5 . . ?
Si2 C10 H10B 109.5 . . ?
Si2 C10 H10C 109.5 . . ?
H10A C10 H10B 109.5 . . ?
H10A C10 H10C 109.5 . . ?
H10B C10 H10C 109.5 . . ?
Si2 C12 H12A 109.5 . . ?
Si2 C12 H12B 109.5 . . ?
Si2 C12 H12C 109.5 . . ?
H12A C12 H12B 109.5 . . ?
H12A C12 H12C 109.5 . . ?
H12B C12 H12C 109.5 . . ?
Si3 C13 H13A 109.5 . . ?
Si3 C13 H13B 109.5 . . ?
Si3 C13 H13C 109.5 . . ?
H13A C13 H13B 109.5 . . ?
H13A C13 H13C 109.5 . . ?
H13B C13 H13C 109.5 . . ?
Si3 C14 H14A 109.5 . . ?
Si3 C14 H14B 109.5 . . ?
Si3 C14 H14C 109.5 . . ?
H14A C14 H14B 109.5 . . ?
H14A C14 H14C 109.5 . . ?
H14B C14 H14C 109.5 . . ?
Si3 C15 H15A 109.5 . . ?
Si3 C15 H15B 109.5 . . ?
Si3 C15 H15C 109.5 . . ?
H15A C15 H15B 109.5 . . ?
H15A C15 H15C 109.5 . . ?
H15B C15 H15C 109.5 . . ?
N3 C16 C17 105.3(4) . . ?
N3 C16 C18 112.1(4) . . ?
N3 C16 C19 109.8(4) . . ?
C17 C16 C19 110.2(6) . . ?
C18 C16 C17 109.2(6) . . ?
C18 C16 C19 110.0(6) . . ?
C16 C17 H17A 109.5 . . ?
C16 C17 H17B 109.5 . . ?
C16 C17 H17C 109.5 . . ?
H17A C17 H17B 109.5 . . ?
H17A C17 H17C 109.5 . . ?
H17B C17 H17C 109.5 . . ?
C16 C18 H18A 109.5 . . ?
C16 C18 H18B 109.5 . . ?
C16 C18 H18C 109.5 . . ?
H18A C18 H18B 109.5 . . ?
H18A C18 H18C 109.5 . . ?
H18B C18 H18C 109.5 . . ?
C16 C19 H19A 109.5 . . ?
C16 C19 H19B 109.5 . . ?
C16 C19 H19C 109.5 . . ?
H19A C19 H19B 109.5 . . ?
H19A C19 H19C 109.5 . . ?
H19B C19 H19C 109.5 . . ?
N2 C20 C21 105.5(4) . . ?
N2 C20 C22 110.8(5) . . ?
N2 C20 C23 111.5(5) . . ?
C21 C20 C22 108.8(6) . . ?
C21 C20 C23 109.8(6) . . ?
C22 C20 C23 110.3(5) . . ?
C20 C21 H21A 109.5 . . ?
C20 C21 H21B 109.5 . . ?
C20 C21 H21C 109.5 . . ?
H21A C21 H21B 109.5 . . ?
H21A C21 H21C 109.5 . . ?
H21B C21 H21C 109.5 . . ?
C20 C22 H22A 109.5 . . ?
C20 C22 H22B 109.5 . . ?
C20 C22 H22C 109.5 . . ?
H22A C22 H22B 109.5 . . ?
H22A C22 H22C 109.5 . . ?
H22B C22 H22C 109.5 . . ?
C20 C23 H23A 109.5 . . ?
C20 C23 H23B 109.5 . . ?
C20 C23 H23C 109.5 . . ?
H23A C23 H23B 109.5 . . ?
H23A C23 H23C 109.5 . . ?
H23B C23 H23C 109.5 . . ?
N3 C24 Si1 53.6(2) . . ?
N3 C24 N2 105.8(4) . . ?
N3 C24 C25 126.9(4) . . ?
N2 C24 Si1 53.8(2) . . ?
N2 C24 C25 127.1(4) . . ?
C25 C24 Si1 164.9(3) . . ?
C26 C25 C24 120.4(5) . . ?
C26 C25 C30 119.6(5) . . ?
C30 C25 C24 120.1(4) . . ?
C25 C26 H26 120.4 . . ?
C25 C26 C27 119.3(6) . . ?
C27 C26 H26 120.4 . . ?
C26 C27 H27 120.0 . . ?
C28 C27 C26 120.0(6) . . ?
C28 C27 H27 120.0 . . ?
C27 C28 H28 119.7 . . ?
C29 C28 C27 120.6(6) . . ?
C29 C28 H28 119.7 . . ?
C28 C29 H29 120.0 . . ?
C28 C29 C30 120.0(6) . . ?
C30 C29 H29 120.0 . . ?
C25 C30 H30 119.8 . . ?
C29 C30 C25 120.5(5) . . ?
C29 C30 H30 119.8 . . ?

_shelx_res_file                  
;
TITL mo_MG_SNT_Ag_SeMes_Solve_0m_a.res in P2(1)/n
    mo_mg_snt_ag_semes_solve_0m_a.res
    created by SHELXL-2018/3 at 12:50:50 on 15-Jan-2025
REM Old TITL mo_MG_SNT_Ag_SeMes_Solve_0m in P2(1)/n
REM SHELXT solution in P2(1)/n
REM R1 0.209, Rweak 0.026, Alpha 0.069, Orientation as input
REM Formula found by SHELXT: C28 Ag N5 Se Si3
CELL 0.71073 9.8038 25.541 14.7234 90 98.888 90
ZERR 2 0.0008 0.0017 0.0011 0 0.002 0
LATT 1
SYMM 0.5-X,0.5+Y,0.5-Z
SFAC C H Ag N Se Si
UNIT 120 208 4 12 4 12

L.S. 10
PLAN  20
TEMP -173.15
BOND $H
LIST 4
fmap 2
acta
REM <olex2.extras>
REM <HklSrc "%.\\mo_MG_SNT_Ag_SeMes_Solve_0m_a.hkl">
REM </olex2.extras>

WGHT    0.051900    5.419100
FVAR       0.23116
AG1   3    0.399613    0.523199    0.593444    11.00000    0.04657    0.05308 =
         0.03782   -0.00492    0.01857    0.01587
C1    1    0.545878    0.391356    0.629464    11.00000    0.03318    0.03408 =
         0.03530   -0.00797    0.01599    0.00199
N1    4    0.223758    0.547391    0.794775    11.00000    0.03968    0.03332 =
         0.03561   -0.00048    0.01529    0.00522
SI1   6    0.291049    0.572104    0.701821    11.00000    0.03193    0.03032 =
         0.02665    0.00014    0.01452    0.00442
SE1   5    0.445397    0.430322    0.528104    11.00000    0.05142    0.03679 =
         0.03349    0.00351    0.01936    0.00774
SI3   6    0.137724    0.582647    0.871081    11.00000    0.05494    0.04720 =
         0.03168   -0.00146    0.02312    0.01106
C3    1    0.738190    0.379735    0.749998    11.00000    0.04707    0.06241 =
         0.04939   -0.01440   -0.00222    0.01070
AFIX  43
H3    2    0.822392    0.392436    0.783346    11.00000   -1.20000
AFIX   0
N3    4    0.182575    0.624297    0.642365    11.00000    0.02608    0.03120 =
         0.02840   -0.00337    0.00458   -0.00010
SI2   6    0.246015    0.478882    0.809769    11.00000    0.06996    0.03460 =
         0.04201    0.00362    0.02816    0.00615
C2    1    0.667196    0.410335    0.679940    11.00000    0.04511    0.04280 =
         0.04646   -0.01193    0.01832    0.00591
N2    4    0.375038    0.636033    0.729250    11.00000    0.02793    0.03407 =
         0.03119   -0.00235    0.00167   -0.00047
C9    1    0.725325    0.463307    0.661924    11.00000    0.04896    0.05084 =
         0.08346   -0.01276    0.01405   -0.01314
AFIX 137
H9A   2    0.731553    0.466611    0.596378    11.00000   -1.50000
H9B   2    0.817538    0.467012    0.698035    11.00000   -1.50000
H9C   2    0.664673    0.490737    0.679646    11.00000   -1.50000
AFIX   0
C8    1    0.767108    0.298894    0.850795    11.00000    0.13497    0.08031 =
         0.07819    0.00435   -0.02970    0.04389
AFIX 137
H8A   2    0.866148    0.306352    0.856771    11.00000   -1.50000
H8B   2    0.751058    0.261592    0.837674    11.00000   -1.50000
H8C   2    0.733940    0.307878    0.908304    11.00000   -1.50000
AFIX   0
C7    1    0.363510    0.320170    0.600732    11.00000    0.04731    0.05039 =
         0.07432    0.00494    0.01840   -0.01020
AFIX 137
H7A   2    0.286534    0.343435    0.608212    11.00000   -1.50000
H7B   2    0.347524    0.285574    0.625884    11.00000   -1.50000
H7C   2    0.370325    0.316873    0.535270    11.00000   -1.50000
AFIX   0
C6    1    0.495130    0.342521    0.650890    11.00000    0.04899    0.03332 =
         0.04355   -0.00011    0.01830    0.00253
C5    1    0.568201    0.313885    0.721676    11.00000    0.07067    0.03634 =
         0.05025    0.00784    0.01898    0.00619
AFIX  43
H5    2    0.533357    0.280696    0.736063    11.00000   -1.20000
AFIX   0
C4    1    0.689523    0.331380    0.772368    11.00000    0.06961    0.05322 =
         0.04826   -0.00058    0.00268    0.02343
C11   1    0.431005    0.462079    0.836160    11.00000    0.09237    0.05574 =
         0.08797    0.00794    0.00000    0.02992
AFIX 137
H11A  2    0.478130    0.473629    0.785621    11.00000   -1.50000
H11B  2    0.441148    0.424091    0.843763    11.00000   -1.50000
H11C  2    0.471960    0.479596    0.893109    11.00000   -1.50000
AFIX   0
C10   1    0.163553    0.442219    0.707749    11.00000    0.07760    0.04982 =
         0.08563   -0.00832    0.03108   -0.01646
AFIX 137
H10A  2    0.068782    0.454755    0.689616    11.00000   -1.50000
H10B  2    0.162121    0.404826    0.722498    11.00000   -1.50000
H10C  2    0.216001    0.447622    0.657003    11.00000   -1.50000
AFIX   0
C12   1    0.162597    0.452569    0.906703    11.00000    0.22960    0.05243 =
         0.11472    0.02567    0.12232    0.01513
AFIX 137
H12A  2    0.211238    0.466002    0.965217    11.00000   -1.50000
H12B  2    0.167130    0.414239    0.906743    11.00000   -1.50000
H12C  2    0.065836    0.463719    0.898795    11.00000   -1.50000
AFIX   0
C13   1   -0.047638    0.563051    0.857040    11.00000    0.06224    0.10802 =
         0.07534    0.00206    0.04200    0.00877
AFIX 137
H13A  2   -0.092571    0.571585    0.794647    11.00000   -1.50000
H13B  2   -0.093495    0.581981    0.901737    11.00000   -1.50000
H13C  2   -0.054232    0.525291    0.867357    11.00000   -1.50000
AFIX   0
C14   1    0.223643    0.573860    0.992783    11.00000    0.11833    0.08822 =
         0.03537   -0.00711    0.01368    0.01471
AFIX 137
H14A  2    0.236128    0.536429    1.006178    11.00000   -1.50000
H14B  2    0.165925    0.589323    1.034478    11.00000   -1.50000
H14C  2    0.313856    0.591227    1.001404    11.00000   -1.50000
AFIX   0
C15   1    0.134852    0.654466    0.852197    11.00000    0.11499    0.05215 =
         0.06738   -0.01055    0.05529    0.01925
AFIX 137
H15A  2    0.229464    0.667255    0.853926    11.00000   -1.50000
H15B  2    0.092899    0.671689    0.900568    11.00000   -1.50000
H15C  2    0.080677    0.662399    0.792120    11.00000   -1.50000
AFIX   0
C16   1    0.057448    0.626220    0.571574    11.00000    0.03449    0.05741 =
         0.03550   -0.00162    0.00152    0.00667
C17   1   -0.008965    0.572913    0.574326    11.00000    0.06693    0.10402 =
         0.09301    0.02529   -0.02621   -0.03887
AFIX 137
H17A  2    0.052350    0.546190    0.555053    11.00000   -1.50000
H17B  2   -0.097148    0.572556    0.532627    11.00000   -1.50000
H17C  2   -0.025131    0.565450    0.637080    11.00000   -1.50000
AFIX   0
C18   1    0.092084    0.635752    0.476647    11.00000    0.08447    0.13667 =
         0.03078    0.00747   -0.00371   -0.02485
AFIX 137
H18A  2    0.122687    0.672044    0.471947    11.00000   -1.50000
H18B  2    0.010020    0.629495    0.430817    11.00000   -1.50000
H18C  2    0.166052    0.611911    0.465496    11.00000   -1.50000
AFIX   0
C19   1   -0.039752    0.668496    0.595817    11.00000    0.04694    0.16299 =
         0.11504   -0.04575   -0.03327    0.05416
AFIX 137
H19A  2   -0.056015    0.663575    0.659282    11.00000   -1.50000
H19B  2   -0.127678    0.666210    0.554079    11.00000   -1.50000
H19C  2    0.001714    0.702983    0.589732    11.00000   -1.50000
AFIX   0
C20   1    0.513582    0.652931    0.774518    11.00000    0.03487    0.05652 =
         0.04932    0.00272   -0.00483   -0.00513
C21   1    0.556856    0.613179    0.850162    11.00000    0.05758    0.10829 =
         0.08358    0.03404   -0.02671   -0.02099
AFIX 137
H21A  2    0.489514    0.613073    0.892909    11.00000   -1.50000
H21B  2    0.648054    0.622519    0.883383    11.00000   -1.50000
H21C  2    0.560932    0.578288    0.823019    11.00000   -1.50000
AFIX   0
C22   1    0.616619    0.651460    0.707370    11.00000    0.03282    0.11910 =
         0.09149   -0.00334    0.01303   -0.01736
AFIX 137
H22A  2    0.618111    0.616288    0.680937    11.00000   -1.50000
H22B  2    0.708763    0.660221    0.739756    11.00000   -1.50000
H22C  2    0.589452    0.676921    0.658098    11.00000   -1.50000
AFIX   0
C23   1    0.509211    0.707412    0.816028    11.00000    0.07097    0.08102 =
         0.09229   -0.03508   -0.01339   -0.01837
AFIX 137
H23A  2    0.478066    0.732729    0.767198    11.00000   -1.50000
H23B  2    0.601703    0.717063    0.846701    11.00000   -1.50000
H23C  2    0.445054    0.707499    0.860895    11.00000   -1.50000
AFIX   0
C24   1    0.283697    0.659042    0.664490    11.00000    0.03347    0.03325 =
         0.02795    0.00066    0.01141    0.00868
C25   1    0.297909    0.710640    0.620290    11.00000    0.03633    0.02995 =
         0.04221   -0.00572    0.00243    0.00097
C26   1    0.245463    0.755038    0.654552    11.00000    0.08932    0.04052 =
         0.06685    0.00408    0.03110    0.01335
AFIX  43
H26   2    0.200884    0.753190    0.707349    11.00000   -1.20000
AFIX   0
C27   1    0.258281    0.802665    0.611208    11.00000    0.11104    0.03355 =
         0.08715   -0.00426    0.02396    0.01871
AFIX  43
H27   2    0.222257    0.833620    0.634299    11.00000   -1.20000
AFIX   0
C28   1    0.322486    0.805042    0.535580    11.00000    0.10296    0.03980 =
         0.06876    0.02021    0.00352   -0.00366
AFIX  43
H28   2    0.330667    0.837720    0.506075    11.00000   -1.20000
AFIX   0
C29   1    0.374680    0.761335    0.502111    11.00000    0.08068    0.04605 =
         0.05292    0.00968    0.01842   -0.01124
AFIX  43
H29   2    0.419663    0.763424    0.449517    11.00000   -1.20000
AFIX   0
C30   1    0.362685    0.714098    0.544022    11.00000    0.05718    0.03865 =
         0.04835   -0.00021    0.01857   -0.00302
AFIX  43
H30   2    0.399362    0.683466    0.520273    11.00000   -1.20000
AFIX   0
HKLF 4


REM  mo_MG_SNT_Ag_SeMes_Solve_0m_a.res in P2(1)/n
REM wR2 = 0.1451, GooF = S = 1.043, Restrained GooF = 1.043 for all data
REM R1 = 0.0630 for 5049 Fo > 4sig(Fo) and 0.1493 for all 9039 data
REM 358 parameters refined using 0 restraints

END

WGHT      0.0519      5.4193

REM Highest difference peak  0.855,  deepest hole -0.560,  1-sigma level  0.107
Q1    1   0.4404  0.5167  0.5342  11.00000  0.05    0.85
Q2    1   0.3549  0.5004  0.6337  11.00000  0.05    0.78
Q3    1   0.2493  0.4740  0.7201  11.00000  0.05    0.73
Q4    1   0.3582  0.6117  0.6608  11.00000  0.05    0.68
Q5    1   0.3438  0.5512  0.6354  11.00000  0.05    0.65
Q6    1   0.4661  0.4178  0.4655  11.00000  0.05    0.61
Q7    1   0.3619  0.5311  0.6603  11.00000  0.05    0.61
Q8    1   0.4264  0.4747  0.5621  11.00000  0.05    0.59
Q9    1   0.4081  0.4279  0.5841  11.00000  0.05    0.58
Q10   1   0.2149  0.5695  0.8431  11.00000  0.05    0.56
Q11   1   0.0973  0.6194  0.8808  11.00000  0.05    0.55
Q12   1   0.5319  0.4319  0.5365  11.00000  0.05    0.55
Q13   1   0.2555  0.6689  0.7619  11.00000  0.05    0.52
Q14   1   0.5156  0.5092  0.5859  11.00000  0.05    0.51
Q15   1   0.2160  0.5727  0.6211  11.00000  0.05    0.49
Q16   1   0.1990  0.5650  0.7653  11.00000  0.05    0.48
Q17   1   0.5010  0.5317  0.5802  11.00000  0.05    0.46
Q18   1   0.3453  0.4813  0.8176  11.00000  0.05    0.44
Q19   1   0.3334  0.5451  0.5194  11.00000  0.05    0.43
Q20   1   0.4193  0.5669  0.5628  11.00000  0.05    0.43
;
_shelx_res_checksum              3388
_olex2_submission_special_instructions 'No special instructions were received'
####################################################################### 
# 
# This file contains crystal structure data downloaded from the 
# Cambridge Structural Database (CSD) hosted by the Cambridge 
# Crystallographic Data Centre (CCDC).
# 
# Full information about CCDC data access policies and citation 
# guidelines are available at http://www.ccdc.cam.ac.uk/access/V1 
# 
# Audit and citation data items may have been added by the CCDC. 
# Please retain this information to preserve the provenance of 
# this file and to allow appropriate attribution of the data. 
# 
#######################################################################

data_mo_mg_sintms_agmes_0m_a
_database_code_depnum_ccdc_archive 'CCDC 2304292'
loop_
_audit_author_name
_audit_author_address
'Srinu Tothadi'
;Indian Institute of Science Education and Research Pune
India
;
_audit_update_record             
;
2023-10-29 deposited with the CCDC.	2025-06-30 downloaded from the CCDC.
;
_audit_creation_date             2023-06-07
_audit_creation_method           
;
Olex2 1.2
(compiled 2018.05.29 svn.r3508 for OlexSys, GUI svn.r5506)
;
_shelx_SHELXL_version_number     2018/3
_chemical_name_common            ?
_chemical_name_systematic        ?
_chemical_formula_moiety         'C39 H63 Ag2 N3 Si3'
_chemical_formula_sum            'C39 H63 Ag2 N3 Si3'
_chemical_formula_weight         873.93
_chemical_melting_point          ?
loop_
_atom_type_symbol
_atom_type_description
_atom_type_scat_dispersion_real
_atom_type_scat_dispersion_imag
_atom_type_scat_source
C C 0.0033 0.0016 'International Tables Vol C Tables 4.2.6.8 and 6.1.1.4'
H H 0.0000 0.0000 'International Tables Vol C Tables 4.2.6.8 and 6.1.1.4'
Ag Ag -0.8971 1.1015 'International Tables Vol C Tables 4.2.6.8 and 6.1.1.4'
N N 0.0061 0.0033 'International Tables Vol C Tables 4.2.6.8 and 6.1.1.4'
Si Si 0.0817 0.0704 'International Tables Vol C Tables 4.2.6.8 and 6.1.1.4'

_shelx_space_group_comment       
;
The symmetry employed for this shelxl refinement is uniquely defined
by the following loop, which should always be used as a source of
symmetry information in preference to the above space-group names.
They are only intended as comments.
;
_space_group_crystal_system      triclinic
_space_group_IT_number           2
_space_group_name_H-M_alt        'P -1'
_space_group_name_Hall           '-P 1'
loop_
_space_group_symop_operation_xyz
'x, y, z'
'-x, -y, -z'

_cell_length_a                   10.0668(17)
_cell_length_b                   12.265(2)
_cell_length_c                   19.889(4)
_cell_angle_alpha                78.550(5)
_cell_angle_beta                 77.056(5)
_cell_angle_gamma                65.830(4)
_cell_volume                     2167.6(7)
_cell_formula_units_Z            2
_cell_measurement_reflns_used    9239
_cell_measurement_temperature    296
_cell_measurement_theta_max      28.25
_cell_measurement_theta_min      2.27
_shelx_estimated_absorpt_T_max   0.923
_shelx_estimated_absorpt_T_min   0.855
_exptl_absorpt_coefficient_mu    1.015
_exptl_absorpt_correction_T_max  0.7457
_exptl_absorpt_correction_T_min  0.6814
_exptl_absorpt_correction_type   multi-scan
_exptl_absorpt_process_details   
'SADABS-2016/2 (Bruker,2016/2) was used for absorption correction. wR2(int) was 0.1151 before and 0.0737 after correction. The Ratio of minimum to maximum transmission is 0.9138. The \l/2 correction factor is Not present.'
_exptl_absorpt_special_details   ?
_exptl_crystal_colour            colourless
_exptl_crystal_colour_primary    colourless
_exptl_crystal_density_diffrn    1.339
_exptl_crystal_density_meas      ?
_exptl_crystal_density_method    ?
_exptl_crystal_description       block
_exptl_crystal_F_000             908
_exptl_crystal_size_max          0.16
_exptl_crystal_size_mid          0.13
_exptl_crystal_size_min          0.08
_exptl_transmission_factor_max   ?
_exptl_transmission_factor_min   ?
_diffrn_reflns_av_R_equivalents  0.0590
_diffrn_reflns_av_unetI/netI     0.0299
_diffrn_reflns_Laue_measured_fraction_full 0.999
_diffrn_reflns_Laue_measured_fraction_max 0.997
_diffrn_reflns_limit_h_max       13
_diffrn_reflns_limit_h_min       -13
_diffrn_reflns_limit_k_max       16
_diffrn_reflns_limit_k_min       -16
_diffrn_reflns_limit_l_max       26
_diffrn_reflns_limit_l_min       -26
_diffrn_reflns_number            110264
_diffrn_reflns_point_group_measured_fraction_full 0.999
_diffrn_reflns_point_group_measured_fraction_max 0.997
_diffrn_reflns_theta_full        25.242
_diffrn_reflns_theta_max         28.311
_diffrn_reflns_theta_min         2.004
_diffrn_ambient_temperature      296
_diffrn_detector_area_resol_mean ?
_diffrn_measured_fraction_theta_full 0.999
_diffrn_measured_fraction_theta_max 0.997
_diffrn_measurement_device_type  'Bruker APEX-II CCD'
_diffrn_measurement_method       '\f and \w scans'
_diffrn_radiation_type           MoK\a
_diffrn_radiation_wavelength     0.71073
_diffrn_source                   ?
_diffrn_standards_number         0
_reflns_Friedel_coverage         0.000
_reflns_Friedel_fraction_full    .
_reflns_Friedel_fraction_max     .
_reflns_number_gt                9118
_reflns_number_total             10769
_reflns_special_details          
;
 Reflections were merged by SHELXL according to the crystal
 class for the calculation of statistics and refinement.
 
 _reflns_Friedel_fraction is defined as the number of unique
 Friedel pairs measured divided by the number that would be
 possible theoretically, ignoring centric projections and
 systematic absences.
;
_reflns_threshold_expression     'I > 2\s(I)'
_computing_cell_refinement       ?
_computing_data_collection       ?
_computing_data_reduction        ?
_computing_molecular_graphics    'Olex2 (Dolomanov et al., 2009)'
_computing_publication_material  'Olex2 (Dolomanov et al., 2009)'
_computing_structure_refinement  'ShelXL (Sheldrick, 2015)'
_computing_structure_solution    'SHELXT 2014/5 (Sheldrick, 2014)'
_refine_diff_density_max         0.701
_refine_diff_density_min         -0.566
_refine_diff_density_rms         0.158
_refine_ls_extinction_coef       0.0076(4)
_refine_ls_extinction_expression Fc^*^=kFc[1+0.001xFc^2^\l^3^/sin(2\q)]^-1/4^
_refine_ls_extinction_method     'SHELXL-2018/3 (Sheldrick 2018)'
_refine_ls_goodness_of_fit_ref   1.152
_refine_ls_hydrogen_treatment    constr
_refine_ls_matrix_type           full
_refine_ls_number_parameters     443
_refine_ls_number_reflns         10769
_refine_ls_number_restraints     0
_refine_ls_R_factor_all          0.0457
_refine_ls_R_factor_gt           0.0329
_refine_ls_restrained_S_all      1.152
_refine_ls_shift/su_max          0.002
_refine_ls_shift/su_mean         0.000
_refine_ls_structure_factor_coef Fsqd
_refine_ls_weighting_details     
'w=1/[\s^2^(Fo^2^)+(0.0371P)^2^+1.6483P] where P=(Fo^2^+2Fc^2^)/3'
_refine_ls_weighting_scheme      calc
_refine_ls_wR_factor_gt          0.0738
_refine_ls_wR_factor_ref         0.0847
_refine_special_details          ?
_olex2_refinement_description    
;
1. Fixed Uiso
 At 1.2 times of:
  All C(H) groups
 At 1.5 times of:
  All C(H,H,H) groups
2.a Aromatic/amide H refined with riding coordinates:
 C5(H5), C33(H33), C34(H34), C37(H37), C14(H14), C35(H35), C12(H12), C36(H36),
 C3(H3)
2.b Idealised Me refined as rotating group:
 C8(H8A,H8B,H8C), C26(H26A,H26B,H26C), C28(H28A,H28B,H28C), C20(H20A,H20B,
 H20C), C7(H7A,H7B,H7C), C19(H19A,H19B,H19C), C21(H21A,H21B,H21C), C9(H9A,H9B,
 H9C), C24(H24A,H24B,H24C), C27(H27A,H27B,H27C), C23(H23A,H23B,H23C), C22(H22A,
 H22B,H22C), C18(H18A,H18B,H18C), C16(H16A,H16B,H16C), C17(H17A,H17B,H17C),
 C30(H30A,H30B,H30C), C38(H38A,H38B,H38C), C39(H39A,H39B,H39C)
;
_atom_sites_solution_hydrogens   geom
_atom_sites_solution_primary     ?
_atom_sites_solution_secondary   ?
loop_
_atom_site_label
_atom_site_type_symbol
_atom_site_fract_x
_atom_site_fract_y
_atom_site_fract_z
_atom_site_U_iso_or_equiv
_atom_site_adp_type
_atom_site_occupancy
_atom_site_site_symmetry_order
_atom_site_calc_flag
_atom_site_refinement_flags_posn
_atom_site_refinement_flags_adp
_atom_site_refinement_flags_occupancy
_atom_site_disorder_assembly
_atom_site_disorder_group
Ag2 Ag 0.47900(2) 0.93408(2) 0.26818(2) 0.02125(6) Uani 1 1 d . . . . .
Ag1 Ag 0.36450(2) 0.75973(2) 0.31699(2) 0.02275(6) Uani 1 1 d . . . . .
Si1 Si 0.43521(7) 0.57355(6) 0.27209(3) 0.01879(13) Uani 1 1 d . . . . .
Si2 Si 0.44309(8) 0.31580(6) 0.27865(4) 0.02547(15) Uani 1 1 d . . . . .
Si3 Si 0.26206(8) 0.48317(7) 0.39062(4) 0.02633(15) Uani 1 1 d . . . . .
N3 N 0.3862(2) 0.45453(17) 0.31175(11) 0.0217(4) Uani 1 1 d . . . . .
N2 N 0.4389(2) 0.60145(17) 0.17723(10) 0.0195(4) Uani 1 1 d . . . . .
N1 N 0.6279(2) 0.52847(18) 0.22768(11) 0.0212(4) Uani 1 1 d . . . . .
C31 C 0.5831(3) 0.5801(2) 0.16683(13) 0.0205(5) Uani 1 1 d . . . . .
C1 C 0.6412(3) 0.9730(2) 0.19196(13) 0.0215(5) Uani 1 1 d . . . . .
C32 C 0.6717(3) 0.6146(2) 0.10217(13) 0.0239(5) Uani 1 1 d . . . . .
C6 C 0.6130(3) 1.0329(2) 0.12559(13) 0.0246(5) Uani 1 1 d . . . . .
C5 C 0.7146(3) 1.0752(2) 0.08029(14) 0.0292(6) Uani 1 1 d . . . . .
H5 H 0.693187 1.113869 0.036546 0.035 Uiso 1 1 calc R . . . .
C2 C 0.7778(3) 0.9543(2) 0.20908(13) 0.0239(5) Uani 1 1 d . . . . .
C25 C 0.3252(3) 0.6740(2) 0.13243(13) 0.0231(5) Uani 1 1 d . . . . .
C10 C 0.3029(3) 0.9328(2) 0.35730(13) 0.0284(6) Uani 1 1 d . . . . .
C33 C 0.6936(3) 0.7216(2) 0.09457(15) 0.0299(6) Uani 1 1 d . . . . .
H33 H 0.653124 0.771086 0.129850 0.036 Uiso 1 1 calc R . . . .
C15 C 0.1641(3) 1.0214(2) 0.34668(16) 0.0345(7) Uani 1 1 d . . . . .
C34 C 0.7757(3) 0.7542(3) 0.03431(16) 0.0378(7) Uani 1 1 d . . . . .
H34 H 0.790608 0.825592 0.029130 0.045 Uiso 1 1 calc R . . . .
C8 C 0.4687(3) 1.0587(3) 0.10208(15) 0.0349(6) Uani 1 1 d . . . . .
H8A H 0.445039 0.988285 0.114199 0.052 Uiso 1 1 calc GR . . . .
H8B H 0.478155 1.080170 0.052628 0.052 Uiso 1 1 calc GR . . . .
H8C H 0.391601 1.124065 0.124534 0.052 Uiso 1 1 calc GR . . . .
C37 C 0.7328(3) 0.5407(3) 0.04931(15) 0.0318(6) Uani 1 1 d . . . . .
H37 H 0.718686 0.468918 0.054414 0.038 Uiso 1 1 calc R . . . .
C26 C 0.3075(3) 0.8055(2) 0.11985(15) 0.0317(6) Uani 1 1 d . . . . .
H26A H 0.289990 0.834873 0.163600 0.048 Uiso 1 1 calc GR . . . .
H26B H 0.225452 0.852226 0.095687 0.048 Uiso 1 1 calc GR . . . .
H26C H 0.395740 0.812387 0.092325 0.048 Uiso 1 1 calc GR . . . .
C11 C 0.3468(4) 0.9205(3) 0.42199(15) 0.0412(7) Uani 1 1 d . . . . .
C28 C 0.3635(3) 0.6231(3) 0.06302(15) 0.0375(7) Uani 1 1 d . . . . .
H28A H 0.450154 0.634421 0.036475 0.056 Uiso 1 1 calc GR . . . .
H28B H 0.282698 0.664356 0.037510 0.056 Uiso 1 1 calc GR . . . .
H28C H 0.381817 0.538774 0.071600 0.056 Uiso 1 1 calc GR . . . .
C29 C 0.7745(3) 0.4881(3) 0.24914(15) 0.0316(6) Uani 1 1 d . . . . .
C14 C 0.0752(4) 1.0940(3) 0.3993(2) 0.0536(10) Uani 1 1 d . . . . .
H14 H -0.015912 1.152784 0.391362 0.064 Uiso 1 1 calc R . . . .
C35 C 0.8355(3) 0.6809(3) -0.01816(16) 0.0411(7) Uani 1 1 d . . . . .
H35 H 0.890285 0.703184 -0.058650 0.049 Uiso 1 1 calc R . . . .
C20 C 0.0854(3) 0.6097(3) 0.37358(16) 0.0403(7) Uani 1 1 d . . . . .
H20A H 0.102610 0.682817 0.358406 0.060 Uiso 1 1 calc GR . . . .
H20B H 0.014476 0.618762 0.415453 0.060 Uiso 1 1 calc GR . . . .
H20C H 0.048440 0.592515 0.338110 0.060 Uiso 1 1 calc GR . . . .
C7 C 0.8202(3) 0.8880(2) 0.27859(15) 0.0322(6) Uani 1 1 d . . . . .
H7A H 0.740393 0.920565 0.315021 0.048 Uiso 1 1 calc GR . . . .
H7B H 0.906384 0.897338 0.285275 0.048 Uiso 1 1 calc GR . . . .
H7C H 0.840890 0.804094 0.279586 0.048 Uiso 1 1 calc GR . . . .
C12 C 0.2542(5) 0.9953(3) 0.47244(17) 0.0571(11) Uani 1 1 d . . . . .
H12 H 0.285704 0.986527 0.514429 0.069 Uiso 1 1 calc R . . . .
C19 C 0.3426(4) 0.5193(3) 0.45482(15) 0.0456(8) Uani 1 1 d . . . . .
H19A H 0.438881 0.458397 0.458895 0.068 Uiso 1 1 calc GR . . . .
H19B H 0.280187 0.522011 0.499211 0.068 Uiso 1 1 calc GR . . . .
H19C H 0.350388 0.596075 0.439461 0.068 Uiso 1 1 calc GR . . . .
C21 C 0.2125(5) 0.3522(3) 0.43332(19) 0.0561(10) Uani 1 1 d . . . . .
H21A H 0.162985 0.334169 0.403573 0.084 Uiso 1 1 calc GR . . . .
H21B H 0.148499 0.371390 0.476676 0.084 Uiso 1 1 calc GR . . . .
H21C H 0.300530 0.283506 0.441713 0.084 Uiso 1 1 calc GR . . . .
C9 C 0.9471(3) 1.1184(3) 0.05276(18) 0.0441(8) Uani 1 1 d . . . . .
H9A H 0.950195 1.112623 0.004960 0.066 Uiso 1 1 calc GR . . . .
H9B H 1.044507 1.077444 0.064546 0.066 Uiso 1 1 calc GR . . . .
H9C H 0.911075 1.201616 0.059663 0.066 Uiso 1 1 calc GR . . . .
C13 C 0.1192(5) 1.0806(3) 0.46188(19) 0.0614(12) Uani 1 1 d . . . . .
C36 C 0.8141(3) 0.5740(3) -0.01066(16) 0.0388(7) Uani 1 1 d . . . . .
H36 H 0.854704 0.524779 -0.046075 0.047 Uiso 1 1 calc R . . . .
C24 C 0.5659(4) 0.3085(3) 0.19353(18) 0.0456(8) Uani 1 1 d . . . . .
H24A H 0.512623 0.367277 0.159354 0.068 Uiso 1 1 calc GR . . . .
H24B H 0.599351 0.229589 0.179723 0.068 Uiso 1 1 calc GR . . . .
H24C H 0.649204 0.324690 0.197418 0.068 Uiso 1 1 calc GR . . . .
C27 C 0.1820(3) 0.6636(3) 0.17208(17) 0.0406(7) Uani 1 1 d . . . . .
H27A H 0.194059 0.580472 0.180543 0.061 Uiso 1 1 calc GR . . . .
H27B H 0.104247 0.708285 0.145112 0.061 Uiso 1 1 calc GR . . . .
H27C H 0.157549 0.695350 0.215603 0.061 Uiso 1 1 calc GR . . . .
C23 C 0.5467(5) 0.1886(3) 0.3399(2) 0.0557(10) Uani 1 1 d . . . . .
H23A H 0.618424 0.208287 0.354168 0.084 Uiso 1 1 calc GR . . . .
H23B H 0.595725 0.117096 0.317129 0.084 Uiso 1 1 calc GR . . . .
H23C H 0.479143 0.175073 0.379975 0.084 Uiso 1 1 calc GR . . . .
C22 C 0.2811(4) 0.2937(3) 0.2622(2) 0.0473(8) Uani 1 1 d . . . . .
H22A H 0.219306 0.284610 0.305523 0.071 Uiso 1 1 calc GR . . . .
H22B H 0.314647 0.222833 0.239435 0.071 Uiso 1 1 calc GR . . . .
H22C H 0.225857 0.362427 0.233009 0.071 Uiso 1 1 calc GR . . . .
C18 C 0.4936(5) 0.8279(4) 0.43843(18) 0.0611(11) Uani 1 1 d . . . . .
H18A H 0.477779 0.769567 0.475903 0.092 Uiso 1 1 calc GR . . . .
H18B H 0.547604 0.866887 0.451770 0.092 Uiso 1 1 calc GR . . . .
H18C H 0.548863 0.788424 0.398096 0.092 Uiso 1 1 calc GR . . . .
C16 C 0.1091(3) 1.0418(3) 0.2794(2) 0.0482(8) Uani 1 1 d . . . . .
H16A H 0.147621 1.094476 0.246391 0.072 Uiso 1 1 calc GR . . . .
H16B H 0.003255 1.077868 0.287027 0.072 Uiso 1 1 calc GR . . . .
H16C H 0.141030 0.966224 0.261721 0.072 Uiso 1 1 calc GR . . . .
C17 C 0.0178(6) 1.1595(4) 0.5176(2) 0.098(2) Uani 1 1 d . . . . .
H17A H -0.027987 1.240450 0.496429 0.146 Uiso 1 1 calc GR . . . .
H17B H 0.074315 1.158767 0.550802 0.146 Uiso 1 1 calc GR . . . .
H17C H -0.056811 1.129070 0.540676 0.146 Uiso 1 1 calc GR . . . .
C30 C 0.7624(4) 0.4205(4) 0.3211(2) 0.0650(12) Uani 1 1 d . . . . .
H30A H 0.685274 0.472806 0.351758 0.097 Uiso 1 1 calc GR . . . .
H30B H 0.854224 0.393329 0.337971 0.097 Uiso 1 1 calc GR . . . .
H30C H 0.739832 0.352400 0.319208 0.097 Uiso 1 1 calc GR . . . .
C4 C 0.8455(3) 1.0610(2) 0.09866(14) 0.0308(6) Uani 1 1 d . . . . .
C3 C 0.8767(3) 0.9985(2) 0.16320(15) 0.0294(6) Uani 1 1 d . . . . .
H3 H 0.965537 0.985582 0.176241 0.035 Uiso 1 1 calc R . . . .
C38 C 0.8940(4) 0.4053(4) 0.2000(2) 0.0705(13) Uani 1 1 d . . . . .
H38A H 0.867781 0.339707 0.196819 0.106 Uiso 1 1 calc GR . . . .
H38B H 0.985897 0.374218 0.217336 0.106 Uiso 1 1 calc GR . . . .
H38C H 0.903929 0.449374 0.154833 0.106 Uiso 1 1 calc GR . . . .
C39 C 0.8107(4) 0.5956(4) 0.2526(3) 0.0672(12) Uani 1 1 d . . . . .
H39A H 0.825978 0.635402 0.206596 0.101 Uiso 1 1 calc GR . . . .
H39B H 0.898674 0.568393 0.272864 0.101 Uiso 1 1 calc GR . . . .
H39C H 0.730357 0.650668 0.280649 0.101 Uiso 1 1 calc GR . . . .

loop_
_atom_site_aniso_label
_atom_site_aniso_U_11
_atom_site_aniso_U_22
_atom_site_aniso_U_33
_atom_site_aniso_U_23
_atom_site_aniso_U_13
_atom_site_aniso_U_12
Ag2 0.02538(10) 0.01893(10) 0.02097(10) -0.00355(7) 0.00023(7) -0.01150(7)
Ag1 0.03140(11) 0.01646(10) 0.02199(10) -0.00667(7) 0.00273(7) -0.01236(8)
Si1 0.0203(3) 0.0153(3) 0.0219(3) -0.0053(2) -0.0008(2) -0.0079(2)
Si2 0.0304(4) 0.0157(3) 0.0326(4) -0.0066(3) -0.0053(3) -0.0093(3)
Si3 0.0335(4) 0.0243(4) 0.0233(3) -0.0043(3) 0.0007(3) -0.0152(3)
N3 0.0245(10) 0.0155(9) 0.0262(11) -0.0058(8) -0.0005(8) -0.0092(8)
N2 0.0180(9) 0.0187(10) 0.0222(10) -0.0044(8) -0.0026(8) -0.0067(8)
N1 0.0185(9) 0.0205(10) 0.0265(11) -0.0067(8) -0.0026(8) -0.0080(8)
C31 0.0206(11) 0.0166(11) 0.0262(12) -0.0090(9) -0.0004(9) -0.0077(9)
C1 0.0257(12) 0.0145(11) 0.0239(12) -0.0071(9) 0.0022(9) -0.0082(9)
C32 0.0194(11) 0.0256(13) 0.0276(13) -0.0073(10) 0.0000(9) -0.0095(10)
C6 0.0291(13) 0.0208(12) 0.0246(12) -0.0068(10) -0.0004(10) -0.0104(10)
C5 0.0374(14) 0.0254(13) 0.0240(13) -0.0043(10) 0.0024(11) -0.0142(11)
C2 0.0240(12) 0.0169(11) 0.0299(13) -0.0054(10) -0.0013(10) -0.0072(9)
C25 0.0211(11) 0.0234(12) 0.0242(12) -0.0030(10) -0.0052(9) -0.0070(10)
C10 0.0413(15) 0.0226(13) 0.0242(13) -0.0104(10) 0.0094(11) -0.0191(11)
C33 0.0247(13) 0.0271(13) 0.0371(15) -0.0112(11) 0.0057(11) -0.0112(11)
C15 0.0363(15) 0.0227(13) 0.0455(17) -0.0097(12) 0.0126(12) -0.0195(12)
C34 0.0329(15) 0.0340(15) 0.0468(18) -0.0049(13) 0.0063(13) -0.0195(13)
C8 0.0386(15) 0.0400(16) 0.0310(15) -0.0018(12) -0.0093(12) -0.0190(13)
C37 0.0283(13) 0.0321(14) 0.0380(15) -0.0159(12) 0.0040(11) -0.0142(11)
C26 0.0363(15) 0.0221(13) 0.0327(14) 0.0000(11) -0.0098(12) -0.0064(11)
C11 0.072(2) 0.0347(16) 0.0248(14) -0.0063(12) 0.0055(14) -0.0340(16)
C28 0.0377(15) 0.0393(16) 0.0363(16) -0.0150(13) -0.0146(13) -0.0062(13)
C29 0.0228(12) 0.0342(15) 0.0424(16) -0.0068(12) -0.0117(11) -0.0110(11)
C14 0.0506(19) 0.0247(15) 0.075(3) -0.0205(16) 0.0322(18) -0.0193(14)
C35 0.0307(15) 0.0533(19) 0.0360(16) -0.0052(14) 0.0083(12) -0.0197(14)
C20 0.0301(14) 0.0507(19) 0.0334(15) -0.0172(14) 0.0051(12) -0.0085(13)
C7 0.0302(14) 0.0260(14) 0.0398(16) 0.0006(11) -0.0120(12) -0.0088(11)
C12 0.110(3) 0.048(2) 0.0272(16) -0.0187(14) 0.0189(18) -0.053(2)
C19 0.065(2) 0.055(2) 0.0258(15) 0.0004(14) -0.0113(14) -0.0321(18)
C21 0.075(2) 0.049(2) 0.049(2) -0.0095(16) 0.0189(18) -0.0415(19)
C9 0.0410(17) 0.0408(17) 0.0495(19) -0.0052(14) 0.0111(14) -0.0241(14)
C13 0.102(3) 0.0396(19) 0.049(2) -0.0306(16) 0.046(2) -0.051(2)
C36 0.0342(15) 0.0483(18) 0.0337(15) -0.0173(13) 0.0086(12) -0.0172(13)
C24 0.0545(19) 0.0282(15) 0.056(2) -0.0258(14) 0.0135(16) -0.0201(14)
C27 0.0213(13) 0.0489(19) 0.0447(17) 0.0119(14) -0.0095(12) -0.0122(13)
C23 0.079(3) 0.0228(15) 0.056(2) -0.0039(14) -0.0299(19) -0.0008(16)
C22 0.0480(18) 0.0411(18) 0.067(2) -0.0153(16) -0.0125(16) -0.0252(15)
C18 0.098(3) 0.061(2) 0.0341(18) 0.0027(16) -0.0269(19) -0.035(2)
C16 0.0300(15) 0.0374(17) 0.076(2) -0.0106(16) -0.0067(15) -0.0112(13)
C17 0.151(5) 0.065(3) 0.081(3) -0.056(2) 0.082(3) -0.076(3)
C30 0.045(2) 0.092(3) 0.060(2) 0.021(2) -0.0308(18) -0.031(2)
C4 0.0321(14) 0.0223(13) 0.0340(15) -0.0075(11) 0.0097(11) -0.0124(11)
C3 0.0191(12) 0.0241(13) 0.0431(16) -0.0097(11) 0.0004(11) -0.0064(10)
C38 0.0227(16) 0.089(3) 0.087(3) -0.042(2) -0.0202(17) 0.0109(17)
C39 0.060(2) 0.058(2) 0.109(4) 0.003(2) -0.050(2) -0.036(2)

_geom_special_details            
;
 All esds (except the esd in the dihedral angle between two l.s. planes)
 are estimated using the full covariance matrix.  The cell esds are taken
 into account individually in the estimation of esds in distances, angles
 and torsion angles; correlations between esds in cell parameters are only
 used when they are defined by crystal symmetry.  An approximate (isotropic)
 treatment of cell esds is used for estimating esds involving l.s. planes.
;
loop_
_geom_bond_atom_site_label_1
_geom_bond_atom_site_label_2
_geom_bond_distance
_geom_bond_site_symmetry_2
_geom_bond_publ_flag
Ag2 Ag1 2.7452(5) . ?
Ag2 C1 2.106(2) . ?
Ag2 C10 2.211(3) . ?
Ag1 Si1 2.3900(7) . ?
Ag1 C10 2.215(2) . ?
Si1 N3 1.719(2) . ?
Si1 N2 1.844(2) . ?
Si1 N1 1.843(2) . ?
Si1 C31 2.289(2) . ?
Si2 N3 1.770(2) . ?
Si2 C24 1.853(3) . ?
Si2 C23 1.868(3) . ?
Si2 C22 1.865(3) . ?
Si3 N3 1.768(2) . ?
Si3 C20 1.867(3) . ?
Si3 C19 1.862(3) . ?
Si3 C21 1.864(3) . ?
N2 C31 1.339(3) . ?
N2 C25 1.485(3) . ?
N1 C31 1.333(3) . ?
N1 C29 1.485(3) . ?
C31 C32 1.486(3) . ?
C1 C6 1.405(4) . ?
C1 C2 1.406(4) . ?
C32 C33 1.392(4) . ?
C32 C37 1.392(3) . ?
C6 C5 1.401(4) . ?
C6 C8 1.516(4) . ?
C5 C4 1.379(4) . ?
C2 C7 1.513(4) . ?
C2 C3 1.398(4) . ?
C25 C26 1.523(4) . ?
C25 C28 1.533(4) . ?
C25 C27 1.522(4) . ?
C10 C15 1.405(4) . ?
C10 C11 1.413(4) . ?
C33 C34 1.384(4) . ?
C15 C14 1.410(4) . ?
C15 C16 1.498(5) . ?
C34 C35 1.381(4) . ?
C37 C36 1.380(4) . ?
C11 C12 1.401(4) . ?
C11 C18 1.509(5) . ?
C29 C30 1.511(5) . ?
C29 C38 1.517(4) . ?
C29 C39 1.521(4) . ?
C14 C13 1.369(6) . ?
C35 C36 1.388(5) . ?
C12 C13 1.364(6) . ?
C9 C4 1.514(4) . ?
C13 C17 1.522(4) . ?
C4 C3 1.388(4) . ?

loop_
_geom_angle_atom_site_label_1
_geom_angle_atom_site_label_2
_geom_angle_atom_site_label_3
_geom_angle
_geom_angle_site_symmetry_1
_geom_angle_site_symmetry_3
_geom_angle_publ_flag
C1 Ag2 Ag1 141.89(6) . . ?
C1 Ag2 C10 166.27(9) . . ?
C10 Ag2 Ag1 51.74(6) . . ?
Si1 Ag1 Ag2 127.28(2) . . ?
C10 Ag1 Ag2 51.60(7) . . ?
C10 Ag1 Si1 178.86(7) . . ?
N3 Si1 Ag1 126.42(7) . . ?
N3 Si1 N2 113.86(10) . . ?
N3 Si1 N1 113.92(10) . . ?
N3 Si1 C31 125.69(9) . . ?
N2 Si1 Ag1 109.64(7) . . ?
N2 Si1 C31 35.81(8) . . ?
N1 Si1 Ag1 108.90(7) . . ?
N1 Si1 N2 70.53(9) . . ?
N1 Si1 C31 35.60(9) . . ?
C31 Si1 Ag1 107.88(6) . . ?
N3 Si2 C24 112.92(12) . . ?
N3 Si2 C23 110.38(13) . . ?
N3 Si2 C22 110.57(13) . . ?
C24 Si2 C23 107.09(18) . . ?
C24 Si2 C22 104.90(17) . . ?
C22 Si2 C23 110.82(18) . . ?
N3 Si3 C20 109.75(12) . . ?
N3 Si3 C19 111.17(13) . . ?
N3 Si3 C21 112.99(13) . . ?
C19 Si3 C20 110.22(16) . . ?
C19 Si3 C21 106.34(17) . . ?
C21 Si3 C20 106.21(17) . . ?
Si1 N3 Si2 125.84(12) . . ?
Si1 N3 Si3 113.73(11) . . ?
Si3 N3 Si2 120.37(12) . . ?
C31 N2 Si1 90.54(15) . . ?
C31 N2 C25 130.3(2) . . ?
C25 N2 Si1 133.32(15) . . ?
C31 N1 Si1 90.79(14) . . ?
C31 N1 C29 130.8(2) . . ?
C29 N1 Si1 135.91(18) . . ?
N2 C31 Si1 53.66(12) . . ?
N2 C31 C32 126.9(2) . . ?
N1 C31 Si1 53.62(12) . . ?
N1 C31 N2 105.6(2) . . ?
N1 C31 C32 127.3(2) . . ?
C32 C31 Si1 165.85(17) . . ?
C6 C1 Ag2 122.51(18) . . ?
C6 C1 C2 116.7(2) . . ?
C2 C1 Ag2 120.27(18) . . ?
C33 C32 C31 119.6(2) . . ?
C33 C32 C37 119.9(2) . . ?
C37 C32 C31 120.4(2) . . ?
C1 C6 C8 121.0(2) . . ?
C5 C6 C1 121.0(2) . . ?
C5 C6 C8 117.9(2) . . ?
C4 C5 C6 121.9(3) . . ?
C1 C2 C7 120.7(2) . . ?
C3 C2 C1 121.1(2) . . ?
C3 C2 C7 118.1(2) . . ?
N2 C25 C26 111.0(2) . . ?
N2 C25 C28 110.8(2) . . ?
N2 C25 C27 105.8(2) . . ?
C26 C25 C28 110.2(2) . . ?
C27 C25 C26 109.7(2) . . ?
C27 C25 C28 109.2(2) . . ?
Ag2 C10 Ag1 76.65(8) . . ?
C15 C10 Ag2 113.07(19) . . ?
C15 C10 Ag1 116.24(19) . . ?
C15 C10 C11 117.3(3) . . ?
C11 C10 Ag2 112.8(2) . . ?
C11 C10 Ag1 114.1(2) . . ?
C34 C33 C32 119.8(3) . . ?
C10 C15 C14 120.0(3) . . ?
C10 C15 C16 121.0(2) . . ?
C14 C15 C16 118.9(3) . . ?
C35 C34 C33 120.1(3) . . ?
C36 C37 C32 119.9(3) . . ?
C10 C11 C18 121.3(3) . . ?
C12 C11 C10 120.3(3) . . ?
C12 C11 C18 118.4(3) . . ?
N1 C29 C30 105.9(2) . . ?
N1 C29 C38 110.9(2) . . ?
N1 C29 C39 110.8(2) . . ?
C30 C29 C38 109.8(3) . . ?
C30 C29 C39 109.0(3) . . ?
C38 C29 C39 110.3(3) . . ?
C13 C14 C15 121.9(4) . . ?
C34 C35 C36 120.2(3) . . ?
C13 C12 C11 122.0(4) . . ?
C14 C13 C17 119.9(5) . . ?
C12 C13 C14 118.4(3) . . ?
C12 C13 C17 121.7(4) . . ?
C37 C36 C35 120.0(3) . . ?
C5 C4 C9 121.7(3) . . ?
C5 C4 C3 117.5(2) . . ?
C3 C4 C9 120.7(3) . . ?
C4 C3 C2 121.7(2) . . ?

_shelx_res_file                  
;
TITL mo_MG_SINTMS_AgMes_0m_a.res in P-1
    mo_mg_sintms_agmes_0m_a.res
    created by SHELXL-2018/3 at 10:38:45 on 07-Jun-2023
CELL 0.71073 10.0668 12.2647 19.8887 78.55 77.056 65.83
ZERR 2 0.0017 0.0022 0.0036 0.005 0.005 0.004
LATT 1
SFAC C H Ag N Si
UNIT 78 126 4 6 6

L.S. 40
PLAN  20
SIZE 0.08 0.13 0.16
TEMP 22.85
fmap 2
ACTA
REM <olex2.extras>
REM <HklSrc "%.\\mo_MG_SINTMS_AgMes_0m_a.hkl">
REM </olex2.extras>

WGHT    0.037100    1.648300
EXTI    0.007647
FVAR       0.41253
AG2   3    0.478999    0.934076    0.268183    11.00000    0.02538    0.01893 =
         0.02097   -0.00355    0.00023   -0.01150
AG1   3    0.364497    0.759730    0.316987    11.00000    0.03140    0.01646 =
         0.02199   -0.00667    0.00273   -0.01236
SI1   5    0.435214    0.573547    0.272085    11.00000    0.02029    0.01533 =
         0.02193   -0.00531   -0.00080   -0.00792
SI2   5    0.443086    0.315800    0.278645    11.00000    0.03040    0.01568 =
         0.03260   -0.00655   -0.00533   -0.00926
SI3   5    0.262058    0.483172    0.390616    11.00000    0.03349    0.02434 =
         0.02333   -0.00428    0.00071   -0.01524
N3    4    0.386224    0.454527    0.311747    11.00000    0.02450    0.01548 =
         0.02622   -0.00579   -0.00052   -0.00919
N2    4    0.438926    0.601447    0.177232    11.00000    0.01796    0.01872 =
         0.02224   -0.00442   -0.00263   -0.00673
N1    4    0.627915    0.528471    0.227680    11.00000    0.01850    0.02049 =
         0.02649   -0.00673   -0.00265   -0.00796
C31   1    0.583097    0.580123    0.166830    11.00000    0.02062    0.01661 =
         0.02621   -0.00905   -0.00041   -0.00768
C1    1    0.641247    0.973041    0.191955    11.00000    0.02567    0.01451 =
         0.02387   -0.00711    0.00222   -0.00822
C32   1    0.671715    0.614607    0.102166    11.00000    0.01940    0.02555 =
         0.02761   -0.00734    0.00000   -0.00954
C6    1    0.613008    1.032923    0.125595    11.00000    0.02914    0.02079 =
         0.02460   -0.00682   -0.00043   -0.01043
C5    1    0.714596    1.075167    0.080289    11.00000    0.03737    0.02540 =
         0.02398   -0.00434    0.00241   -0.01422
AFIX  43
H5    2    0.693187    1.113869    0.036546    11.00000   -1.20000
AFIX   0
C2    1    0.777782    0.954293    0.209077    11.00000    0.02400    0.01690 =
         0.02988   -0.00538   -0.00128   -0.00722
C25   1    0.325179    0.673999    0.132434    11.00000    0.02115    0.02335 =
         0.02420   -0.00296   -0.00523   -0.00698
C10   1    0.302857    0.932813    0.357299    11.00000    0.04130    0.02259 =
         0.02423   -0.01042    0.00944   -0.01913
C33   1    0.693558    0.721630    0.094566    11.00000    0.02473    0.02714 =
         0.03708   -0.01119    0.00573   -0.01124
AFIX  43
H33   2    0.653124    0.771086    0.129850    11.00000   -1.20000
AFIX   0
C15   1    0.164128    1.021402    0.346675    11.00000    0.03633    0.02268 =
         0.04549   -0.00970    0.01260   -0.01947
C34   1    0.775678    0.754201    0.034307    11.00000    0.03292    0.03395 =
         0.04681   -0.00490    0.00635   -0.01949
AFIX  43
H34   2    0.790608    0.825592    0.029130    11.00000   -1.20000
AFIX   0
C8    1    0.468725    1.058726    0.102084    11.00000    0.03857    0.04001 =
         0.03099   -0.00184   -0.00932   -0.01905
AFIX 137
H8A   2    0.445039    0.988285    0.114199    11.00000   -1.50000
H8B   2    0.478155    1.080170    0.052628    11.00000   -1.50000
H8C   2    0.391601    1.124065    0.124534    11.00000   -1.50000
AFIX   0
C37   1    0.732752    0.540669    0.049309    11.00000    0.02832    0.03214 =
         0.03801   -0.01594    0.00400   -0.01416
AFIX  43
H37   2    0.718686    0.468918    0.054414    11.00000   -1.20000
AFIX   0
C26   1    0.307451    0.805533    0.119848    11.00000    0.03633    0.02208 =
         0.03269    0.00004   -0.00975   -0.00642
AFIX 137
H26A  2    0.289990    0.834873    0.163600    11.00000   -1.50000
H26B  2    0.225452    0.852226    0.095687    11.00000   -1.50000
H26C  2    0.395740    0.812387    0.092325    11.00000   -1.50000
AFIX   0
C11   1    0.346782    0.920545    0.421988    11.00000    0.07218    0.03468 =
         0.02482   -0.00633    0.00546   -0.03404
C28   1    0.363547    0.623134    0.063018    11.00000    0.03770    0.03925 =
         0.03626   -0.01497   -0.01463   -0.00623
AFIX 137
H28A  2    0.450154    0.634421    0.036475    11.00000   -1.50000
H28B  2    0.282698    0.664356    0.037510    11.00000   -1.50000
H28C  2    0.381817    0.538774    0.071600    11.00000   -1.50000
AFIX   0
C29   1    0.774528    0.488139    0.249139    11.00000    0.02276    0.03417 =
         0.04239   -0.00684   -0.01165   -0.01104
C14   1    0.075243    1.094023    0.399340    11.00000    0.05058    0.02469 =
         0.07533   -0.02049    0.03218   -0.01933
AFIX  43
H14   2   -0.015912    1.152784    0.391362    11.00000   -1.20000
AFIX   0
C35   1    0.835499    0.680852   -0.018158    11.00000    0.03071    0.05334 =
         0.03602   -0.00523    0.00829   -0.01972
AFIX  43
H35   2    0.890285    0.703184   -0.058650    11.00000   -1.20000
AFIX   0
C20   1    0.085447    0.609681    0.373577    11.00000    0.03008    0.05072 =
         0.03345   -0.01724    0.00506   -0.00848
AFIX 137
H20A  2    0.102610    0.682817    0.358406    11.00000   -1.50000
H20B  2    0.014476    0.618762    0.415453    11.00000   -1.50000
H20C  2    0.048440    0.592515    0.338110    11.00000   -1.50000
AFIX   0
C7    1    0.820242    0.888017    0.278591    11.00000    0.03022    0.02596 =
         0.03981    0.00055   -0.01204   -0.00876
AFIX 137
H7A   2    0.740393    0.920565    0.315021    11.00000   -1.50000
H7B   2    0.906384    0.897338    0.285275    11.00000   -1.50000
H7C   2    0.840890    0.804094    0.279586    11.00000   -1.50000
AFIX   0
C12   1    0.254178    0.995302    0.472437    11.00000    0.11007    0.04804 =
         0.02718   -0.01873    0.01887   -0.05288
AFIX  43
H12   2    0.285704    0.986527    0.514429    11.00000   -1.20000
AFIX   0
C19   1    0.342638    0.519288    0.454822    11.00000    0.06498    0.05507 =
         0.02576    0.00039   -0.01133   -0.03213
AFIX 137
H19A  2    0.438881    0.458397    0.458895    11.00000   -1.50000
H19B  2    0.280187    0.522011    0.499211    11.00000   -1.50000
H19C  2    0.350388    0.596075    0.439461    11.00000   -1.50000
AFIX   0
C21   1    0.212509    0.352172    0.433324    11.00000    0.07544    0.04883 =
         0.04880   -0.00949    0.01888   -0.04154
AFIX 137
H21A  2    0.162985    0.334169    0.403573    11.00000   -1.50000
H21B  2    0.148499    0.371390    0.476676    11.00000   -1.50000
H21C  2    0.300530    0.283506    0.441713    11.00000   -1.50000
AFIX   0
C9    1    0.947108    1.118430    0.052758    11.00000    0.04096    0.04081 =
         0.04955   -0.00519    0.01111   -0.02414
AFIX 137
H9A   2    0.950195    1.112623    0.004960    11.00000   -1.50000
H9B   2    1.044507    1.077444    0.064546    11.00000   -1.50000
H9C   2    0.911075    1.201616    0.059663    11.00000   -1.50000
AFIX   0
C13   1    0.119195    1.080571    0.461882    11.00000    0.10178    0.03963 =
         0.04866   -0.03055    0.04559   -0.05106
C36   1    0.814145    0.573973   -0.010664    11.00000    0.03415    0.04831 =
         0.03373   -0.01727    0.00861   -0.01717
AFIX  43
H36   2    0.854704    0.524779   -0.046075    11.00000   -1.20000
AFIX   0
C24   1    0.565857    0.308454    0.193531    11.00000    0.05447    0.02823 =
         0.05616   -0.02576    0.01352   -0.02010
AFIX 137
H24A  2    0.512623    0.367277    0.159354    11.00000   -1.50000
H24B  2    0.599351    0.229589    0.179723    11.00000   -1.50000
H24C  2    0.649204    0.324690    0.197418    11.00000   -1.50000
AFIX   0
C27   1    0.182046    0.663563    0.172083    11.00000    0.02127    0.04889 =
         0.04466    0.01192   -0.00955   -0.01216
AFIX 137
H27A  2    0.194059    0.580472    0.180543    11.00000   -1.50000
H27B  2    0.104247    0.708285    0.145112    11.00000   -1.50000
H27C  2    0.157549    0.695350    0.215603    11.00000   -1.50000
AFIX   0
C23   1    0.546682    0.188609    0.339926    11.00000    0.07916    0.02279 =
         0.05601   -0.00387   -0.02995   -0.00085
AFIX 137
H23A  2    0.618424    0.208287    0.354168    11.00000   -1.50000
H23B  2    0.595725    0.117096    0.317129    11.00000   -1.50000
H23C  2    0.479143    0.175073    0.379975    11.00000   -1.50000
AFIX   0
C22   1    0.281073    0.293742    0.262153    11.00000    0.04801    0.04109 =
         0.06661   -0.01526   -0.01249   -0.02521
AFIX 137
H22A  2    0.219306    0.284610    0.305523    11.00000   -1.50000
H22B  2    0.314647    0.222833    0.239435    11.00000   -1.50000
H22C  2    0.225857    0.362427    0.233009    11.00000   -1.50000
AFIX   0
C18   1    0.493606    0.827936    0.438435    11.00000    0.09765    0.06075 =
         0.03414    0.00274   -0.02690   -0.03500
AFIX 137
H18A  2    0.477779    0.769567    0.475903    11.00000   -1.50000
H18B  2    0.547604    0.866887    0.451770    11.00000   -1.50000
H18C  2    0.548863    0.788424    0.398096    11.00000   -1.50000
AFIX   0
C16   1    0.109062    1.041827    0.279411    11.00000    0.03000    0.03742 =
         0.07619   -0.01060   -0.00667   -0.01120
AFIX 137
H16A  2    0.147621    1.094476    0.246391    11.00000   -1.50000
H16B  2    0.003255    1.077868    0.287027    11.00000   -1.50000
H16C  2    0.141030    0.966224    0.261721    11.00000   -1.50000
AFIX   0
C17   1    0.017820    1.159500    0.517590    11.00000    0.15103    0.06499 =
         0.08113   -0.05613    0.08208   -0.07565
AFIX 137
H17A  2   -0.027987    1.240450    0.496429    11.00000   -1.50000
H17B  2    0.074315    1.158767    0.550802    11.00000   -1.50000
H17C  2   -0.056811    1.129070    0.540676    11.00000   -1.50000
AFIX   0
C30   1    0.762354    0.420501    0.321079    11.00000    0.04530    0.09218 =
         0.06018    0.02111   -0.03078   -0.03117
AFIX 137
H30A  2    0.685274    0.472806    0.351758    11.00000   -1.50000
H30B  2    0.854224    0.393329    0.337971    11.00000   -1.50000
H30C  2    0.739832    0.352400    0.319208    11.00000   -1.50000
AFIX   0
C4    1    0.845472    1.061041    0.098657    11.00000    0.03214    0.02232 =
         0.03402   -0.00747    0.00973   -0.01237
C3    1    0.876654    0.998456    0.163196    11.00000    0.01909    0.02407 =
         0.04306   -0.00968    0.00039   -0.00639
AFIX  43
H3    2    0.965537    0.985582    0.176241    11.00000   -1.20000
AFIX   0
C38   1    0.893998    0.405253    0.200024    11.00000    0.02268    0.08915 =
         0.08733   -0.04218   -0.02019    0.01093
AFIX 137
H38A  2    0.867781    0.339707    0.196819    11.00000   -1.50000
H38B  2    0.985897    0.374218    0.217336    11.00000   -1.50000
H38C  2    0.903929    0.449374    0.154833    11.00000   -1.50000
AFIX   0
C39   1    0.810723    0.595558    0.252634    11.00000    0.05975    0.05836 =
         0.10909    0.00346   -0.04999   -0.03559
AFIX 137
H39A  2    0.825978    0.635402    0.206596    11.00000   -1.50000
H39B  2    0.898674    0.568393    0.272864    11.00000   -1.50000
H39C  2    0.730357    0.650668    0.280649    11.00000   -1.50000
AFIX   0
HKLF 4


REM  mo_MG_SINTMS_AgMes_0m_a.res in P-1
[truncated: 2,689,961 more chars]
